# Supplementary material for: Colorectal cancer progression to metastasis is associated with dynamic genome-wide biphasic 5-hydroxymethylcytosine accumulation
Source: BMC Biol. 2025 Apr 16;23:100. doi: 10.1186/s12915-025-02205-y (PMC12004686; doi:10.1186/s12915-025-02205-y)
Supplement: Supplementary file 2 — Additional file 2: Table S1 All 5hmC peaks. [file 12915_2025_2205_MOESM2_ESM.xlsx]

## Sheet: NL peaks
chrom	start	end
chr1	590926	591408
chr1	831352	832299
chr1	1403445	1404445
chr1	1408239	1409459
chr1	1567073	1568073
chr1	1659558	1660934
chr1	1685907	1686907
chr1	1861814	1863143
chr1	1865518	1866338
chr1	2240191	2241191
chr1	2295992	2296992
chr1	2307992	2308992
chr1	2308992	2309662
chr1	3738853	3740175
chr1	3743932	3745000
chr1	3901530	3902549
chr1	6623443	6624798
chr1	6819231	6819617
chr1	7830410	7831119
chr1	7846706	7847188
chr1	7999959	8001142
chr1	8003466	8004185
chr1	8012196	8012644
chr1	8092464	8093181
chr1	8216191	8217216
chr1	8235743	8236191
chr1	8257378	8258624
chr1	8368177	8368788
chr1	8369317	8370230
chr1	8464525	8465525
chr1	8547735	8549338
chr1	8745290	8745977
chr1	8747735	8748769
chr1	8823150	8823692
chr1	9222959	9223901
chr1	9256650	9257082
chr1	9445375	9446182
chr1	9501987	9502336
chr1	9552850	9553576
chr1	9930008	9930413
chr1	10216179	10217013
chr1	10229663	10230664
chr1	10289433	10289878
chr1	10609557	10610048
chr1	11287468	11287977
chr1	11669962	11671596
chr1	11971734	11973084
chr1	12207743	12208779
chr1	12438266	12439561
chr1	12476933	12477940
chr1	12529949	12531104
chr1	12576647	12577647
chr1	15386570	15387092
chr1	15558687	15559211
chr1	15602303	15603126
chr1	15622725	15623609
chr1	15629172	15630172
chr1	15638227	15638935
chr1	15643696	15644098
chr1	15845562	15847006
chr1	15851250	15852842
chr1	15872048	15873347
chr1	15896096	15896563
chr1	16314604	16315339
chr1	17598783	17599792
chr1	20749223	20749637
chr1	20873307	20873682
chr1	21069653	21070013
chr1	21777769	21778721
chr1	22054790	22055804
chr1	22342235	22343074
chr1	23766646	23767414
chr1	23830665	23831149
chr1	24543124	24543643
chr1	24552482	24553033
chr1	24641058	24642138
chr1	24752481	24753163
chr1	24758256	24758878
chr1	24802483	24802904
chr1	25695331	25696476
chr1	26746615	26747328
chr1	26939745	26941695
chr1	26946601	26947094
chr1	26965495	26966055
chr1	27486089	27487449
chr1	28886142	28886884
chr1	29140178	29141030
chr1	29146671	29147824
chr1	29160145	29160679
chr1	31035253	31036853
chr1	31918572	31919572
chr1	31935016	31935475
chr1	32034240	32035644
chr1	32049004	32049965
chr1	32117037	32117563
chr1	32759781	32761421
chr1	32767055	32767629
chr1	34821918	34822500
chr1	35174500	35175596
chr1	35187759	35188256
chr1	35508284	35508801
chr1	36234685	36235262
chr1	36240730	36241814
chr1	36257463	36258426
chr1	36259264	36259675
chr1	36260473	36261451
chr1	36261451	36262134
chr1	37517007	37517543
chr1	37537604	37538187
chr1	39025171	39025692
chr1	39307248	39308601
chr1	39399295	39399764
chr1	39880032	39881512
chr1	40340955	40341491
chr1	40375088	40375558
chr1	40378703	40379323
chr1	40690176	40690919
chr1	40695516	40696674
chr1	40714607	40715270
chr1	40736377	40737266
chr1	41865681	41866190
chr1	42454960	42455971
chr1	42818812	42819434
chr1	42844120	42844711
chr1	44066821	44067227
chr1	44680132	44681431
chr1	44967500	44969119
chr1	45443274	45443968
chr1	45488872	45489771
chr1	45522366	45523339
chr1	45543068	45543428
chr1	45647031	45647669
chr1	45683018	45683880
chr1	47129490	47129841
chr1	47379970	47380852
chr1	47818508	47819342
chr1	50854716	50855231
chr1	51515531	51516084
chr1	51620402	51621671
chr1	51691093	51691719
chr1	51693140	51693724
chr1	51694210	51694870
chr1	52368964	52369386
chr1	52415724	52416205
chr1	52502423	52503087
chr1	52537472	52537985
chr1	52724853	52726127
chr1	52779471	52780309
chr1	52826223	52826618
chr1	52931959	52932426
chr1	52979144	52979579
chr1	54638162	54638675
chr1	54869923	54870524
chr1	55211941	55213432
chr1	56527606	56528094
chr1	56532866	56533491
chr1	56556798	56558318
chr1	56885416	56885859
chr1	59433522	59434006
chr1	59519207	59519696
chr1	59679202	59679606
chr1	61087853	61089090
chr1	61100866	61101835
chr1	61113330	61114426
chr1	61130402	61130899
chr1	61134530	61135092
chr1	61232691	61233022
chr1	61240304	61241514
chr1	61255867	61256867
chr1	61264209	61265210
chr1	61305684	61306437
chr1	61321187	61321654
chr1	61690214	61690592
chr1	61748173	61749443
chr1	61970114	61970587
chr1	62199204	62199755
chr1	62443986	62444507
chr1	62609858	62610717
chr1	62611214	62611613
chr1	62653718	62654269
chr1	62871783	62872181
chr1	63607223	63607968
chr1	64537910	64538334
chr1	64949880	64950811
chr1	64961216	64961869
chr1	65161207	65162818
chr1	65195932	65196415
chr1	67418411	67419168
chr1	67422322	67423337
chr1	67588339	67589119
chr1	67634519	67635081
chr1	67829833	67830406
chr1	67833596	67834500
chr1	67967010	67967441
chr1	71070620	71071028
chr1	75731989	75732444
chr1	77674360	77675328
chr1	77976378	77977831
chr1	81895978	81896417
chr1	83777746	83778233
chr1	83800751	83801137
chr1	84683082	84683436
chr1	86905376	86905758
chr1	87332269	87333276
chr1	88989936	88990516
chr1	89159604	89160082
chr1	89312269	89312640
chr1	89887071	89887453
chr1	90939050	90939436
chr1	90952782	90953259
chr1	90983351	90984121
chr1	91794816	91795372
chr1	92583905	92584388
chr1	92663821	92664203
chr1	92924246	92924888
chr1	93450735	93451244
chr1	93501304	93501677
chr1	93605735	93606220
chr1	94202370	94202829
chr1	94960474	94961315
chr1	94987636	94988013
chr1	95067486	95068062
chr1	95098866	95099441
chr1	97164617	97164947
chr1	97251069	97251854
chr1	97931287	97931718
chr1	99649258	99649872
chr1	99873297	99873874
chr1	100240539	100240926
chr1	100350628	100351292
chr1	101150223	101150840
chr1	101219389	101220184
chr1	101261586	101262458
chr1	109097327	109097785
chr1	109959038	109959544
chr1	110363420	110363785
chr1	111144531	111145514
chr1	111151022	111151502
chr1	111621227	111621664
chr1	112631392	112631846
chr1	113483556	113483978
chr1	113509323	113510118
chr1	113812745	113813559
chr1	113939137	113939859
chr1	114466408	114467184
chr1	114487474	114488796
chr1	114504039	114504600
chr1	114732483	114732994
chr1	117423743	117424133
chr1	119521214	119521671
chr1	119789286	119790056
chr1	120281749	120282366
chr1	120329371	120329761
chr1	120751406	120751890
chr1	120767084	120767448
chr1	120786100	120786477
chr1	120925343	120925738
chr1	121344917	121345473
chr1	121531571	121532090
chr1	143737508	143737924
chr1	145203379	145203806
chr1	145415908	145416208
chr1	145860295	145860818
chr1	145970458	145972064
chr1	146185524	146185921
chr1	148455839	148456886
chr1	148651826	148652283
chr1	149158649	149160188
chr1	149236075	149236561
chr1	149434390	149434860
chr1	149461843	149462501
chr1	149619446	149619868
chr1	149648047	149648380
chr1	149996975	149997331
chr1	150976410	150977604
chr1	151253574	151254332
chr1	151445910	151447446
chr1	151644485	151645082
chr1	153635448	153636448
chr1	154385610	154386255
chr1	155315361	155316842
chr1	155689555	155690601
chr1	160247947	160249149
chr1	161540328	161541531
chr1	162321759	162322198
chr1	162564525	162565108
chr1	162575900	162577028
chr1	162614078	162614632
chr1	165241670	165242107
chr1	165691723	165692143
chr1	168002339	168002722
chr1	168030890	168031576
chr1	169378108	169378587
chr1	169889332	169889804
chr1	171106972	171107356
chr1	171585678	171586193
chr1	171597529	171598384
chr1	173052942	173053729
chr1	173483337	173484112
chr1	174647394	174647787
chr1	174899021	174899457
chr1	174943828	174944325
chr1	175126754	175127368
chr1	176151013	176151733
chr1	178028992	178029608
chr1	178668952	178669466
chr1	178806562	178806997
chr1	179092892	179093707
chr1	179170281	179170777
chr1	179211504	179211921
chr1	182248423	182249019
chr1	182394659	182395251
chr1	184793030	184793988
chr1	185047090	185047420
chr1	186366915	186367435
chr1	196367194	196367577
chr1	196729623	196730077
chr1	196746818	196747669
chr1	196747669	196748348
chr1	196779688	196780380
chr1	196831570	196832340
chr1	196832622	196833016
chr1	196892907	196893504
chr1	196963125	196964339
chr1	197193023	197193467
chr1	197671466	197671758
chr1	199863945	199864986
chr1	200075406	200075946
chr1	200311764	200312371
chr1	200370288	200371088
chr1	200385541	200386005
chr1	201834185	201834616
chr1	203914782	203915265
chr1	204109195	204110297
chr1	205116670	205117288
chr1	205637622	205639139
chr1	205674110	205675235
chr1	205727551	205728026
chr1	206051000	206051420
chr1	206314939	206315447
chr1	206743286	206744500
chr1	206978267	206978679
chr1	207115363	207115868
chr1	209730380	209731038
chr1	209793379	209793842
chr1	211816979	211817516
chr1	212282388	212282782
chr1	212319232	212319969
chr1	212321935	212323175
chr1	212447182	212447504
chr1	212557713	212558357
chr1	213933199	213933629
chr1	213971576	213972106
chr1	213998670	213999616
chr1	214005036	214005412
chr1	214019359	214020483
chr1	214025707	214026679
chr1	214029147	214030606
chr1	214038428	214039126
chr1	214040321	214040720
chr1	214082904	214083400
chr1	215581490	215581798
chr1	216498558	216498962
chr1	219190692	219191037
chr1	219978381	219978844
chr1	219988280	219988792
chr1	220876303	220877066
chr1	221730103	221730822
chr1	221730976	221731365
chr1	222559000	222559477
chr1	223813991	223814663
chr1	223835184	223836030
chr1	223839518	223840332
chr1	224398631	224399007
chr1	225602030	225602461
chr1	225650953	225651914
chr1	225695103	225695773
chr1	225778868	225779531
chr1	225820343	225820806
chr1	225832326	225833196
chr1	226187131	226187781
chr1	226703836	226704383
chr1	226970377	226970834
chr1	227010726	227011203
chr1	227277516	227278218
chr1	227308984	227309362
chr1	228485487	228486238
chr1	228706498	228707044
chr1	228741783	228742344
chr1	229101471	229101968
chr1	229316569	229316944
chr1	229534571	229535165
chr1	230091487	230092646
chr1	230132633	230133448
chr1	230155696	230156696
chr1	230165155	230165842
chr1	230764358	230764925
chr1	231395650	231396560
chr1	233360435	233360855
chr1	234936779	234937260
chr1	234958833	234960134
chr1	234996320	234997496
chr1	235071233	235071626
chr1	235214732	235215147
chr1	235291084	235292121
chr1	235900878	235901419
chr1	236045480	236046997
chr1	236056099	236057099
chr1	236760287	236761570
chr1	236870652	236871375
chr1	239317545	239318011
chr1	240549785	240550406
chr1	244106407	244107002
chr1	244865280	244865920
chr1	245044369	245044783
chr1	246552913	246553606
chr1	246560753	246561208
chr1	246575966	246576944
chr1	246694866	246695388
chr1	246897113	246897700
chr2	230814	231372
chr2	3541159	3541964
chr2	8123705	8124364
chr2	8621017	8622058
chr2	8637472	8638761
chr2	8725521	8726609
chr2	9335804	9336238
chr2	9538919	9539425
chr2	9979911	9980449
chr2	10304475	10306340
chr2	10371767	10372489
chr2	11250366	11250790
chr2	11273691	11274305
chr2	11306383	11307855
chr2	11338163	11338897
chr2	11390042	11390862
chr2	15243603	15244202
chr2	17689078	17689557
chr2	17764489	17765065
chr2	20294063	20294605
chr2	20508296	20509007
chr2	20635146	20635946
chr2	20726681	20727323
chr2	21001770	21002156
chr2	21006072	21006448
chr2	21026072	21026507
chr2	23175197	23175553
chr2	24489633	24490584
chr2	25961779	25962388
chr2	26038280	26039693
chr2	26981192	26981907
chr2	27003528	27004311
chr2	27126786	27127975
chr2	27490168	27490998
chr2	27779256	27779724
chr2	27781311	27781749
chr2	28332686	28333665
chr2	28639245	28640154
chr2	28754781	28755632
chr2	28763584	28765031
chr2	28799952	28800447
chr2	31539689	31540232
chr2	31924158	31924613
chr2	31986029	31987061
chr2	32364936	32365784
chr2	32988869	32989211
chr2	33048498	33048911
chr2	33239930	33240355
chr2	36902463	36902809
chr2	38072395	38073466
chr2	38319567	38320340
chr2	38351798	38352406
chr2	38527457	38527995
chr2	39256957	39257306
chr2	39394523	39394939
chr2	39421560	39422152
chr2	39448908	39449825
chr2	41913223	41913744
chr2	42133376	42134244
chr2	42187125	42187922
chr2	42198961	42200443
chr2	42211171	42212139
chr2	42282546	42283081
chr2	42566999	42568346
chr2	43310866	43311380
chr2	43416668	43417329
chr2	43877453	43878078
chr2	43986883	43987655
chr2	44173346	44174119
chr2	44515979	44516421
chr2	44545416	44545854
chr2	46365641	46366387
chr2	46756604	46757115
chr2	47839287	47840543
chr2	47856482	47857051
chr2	48355212	48355650
chr2	48357762	48358821
chr2	48361087	48361670
chr2	52452699	52453661
chr2	53799944	53800382
chr2	53809845	53810133
chr2	53965757	53967103
chr2	54496086	54496690
chr2	54531598	54532842
chr2	54567890	54568456
chr2	54569266	54569663
chr2	54580808	54581379
chr2	54586637	54587467
chr2	54592209	54592710
chr2	54606295	54607154
chr2	54625499	54626572
chr2	54994859	54995331
chr2	55636159	55636552
chr2	60350347	60351217
chr2	60919851	60920430
chr2	60988506	60988849
chr2	61028033	61028496
chr2	61041645	61042126
chr2	61396090	61396901
chr2	61404980	61405325
chr2	61438160	61438698
chr2	61442276	61443105
chr2	61459362	61460371
chr2	61480101	61480567
chr2	61482436	61483013
chr2	62204771	62205762
chr2	62744395	62744875
chr2	62753448	62754229
chr2	62772998	62773431
chr2	62797909	62799066
chr2	62812519	62812985
chr2	62905662	62906427
chr2	63726125	63726550
chr2	63879404	63879846
chr2	63900776	63901300
chr2	64007671	64008900
chr2	64016585	64017639
chr2	64119281	64119744
chr2	64620534	64620897
chr2	64688014	64688578
chr2	65370905	65372569
chr2	66494153	66494925
chr2	68202019	68203024
chr2	68249395	68249886
chr2	68397385	68397740
chr2	68489855	68490324
chr2	68490556	68491114
chr2	68513982	68514404
chr2	68515461	68515852
chr2	69383586	69384727
chr2	69649496	69650174
chr2	69748112	69748496
chr2	69769497	69770618
chr2	69894871	69895927
chr2	70241665	70242911
chr2	71334428	71335283
chr2	71402635	71403064
chr2	71405729	71406197
chr2	71824120	71824587
chr2	73035310	73035756
chr2	74010836	74011649
chr2	74065414	74065835
chr2	74164519	74164889
chr2	74445655	74446682
chr2	75538727	75539138
chr2	75555735	75556268
chr2	83372418	83372895
chr2	85353053	85353570
chr2	85448176	85448759
chr2	85471692	85472176
chr2	85514283	85514707
chr2	85612246	85613393
chr2	85618188	85619400
chr2	86734221	86734911
chr2	86993070	86993417
chr2	87009770	87010613
chr2	87061805	87062558
chr2	87081881	87082467
chr2	87499813	87500346
chr2	87513799	87514870
chr2	87683447	87684667
chr2	87826990	87827375
chr2	88551580	88551990
chr2	96194904	96195496
chr2	96200441	96201046
chr2	96805765	96807151
chr2	96855410	96857142
chr2	98445642	98446750
chr2	99853430	99853863
chr2	100844342	100845400
chr2	100846976	100847529
chr2	100911248	100911707
chr2	100922761	100924111
chr2	101096562	101097190
chr2	101108277	101108714
chr2	101296530	101297372
chr2	101302779	101303609
chr2	101597222	101597599
chr2	101743865	101744648
chr2	101780550	101781173
chr2	101781173	101782033
chr2	101783577	101783939
chr2	101792012	101792649
chr2	101806027	101807279
chr2	101808742	101809301
chr2	102156809	102157202
chr2	102163592	102163953
chr2	102181294	102181853
chr2	105785583	105786583
chr2	106417392	106417848
chr2	107830701	107831309
chr2	108585608	108586608
chr2	109629504	109630023
chr2	109632574	109633465
chr2	111148818	111149285
chr2	111435939	111436894
chr2	111450561	111450979
chr2	112311695	112312138
chr2	112352776	112353315
chr2	112369935	112370385
chr2	112426160	112427253
chr2	112646788	112648321
chr2	113163382	113163903
chr2	113328653	113329221
chr2	113892779	113893817
chr2	113897135	113898071
chr2	113908287	113908883
chr2	119238931	119239710
chr2	119239710	119240621
chr2	119766892	119768026
chr2	119846281	119846619
chr2	120011619	120012432
chr2	120015083	120016083
chr2	120016083	120016719
chr2	121517735	121518320
chr2	121651118	121651456
chr2	127171818	127172210
chr2	127190803	127191822
chr2	127388535	127389039
chr2	127408487	127409255
chr2	127490808	127491294
chr2	127799262	127799900
chr2	127803846	127804863
chr2	127808573	127809885
chr2	128298351	128299202
chr2	133156453	133156816
chr2	133197714	133198137
chr2	134302858	134303433
chr2	135543145	135543471
chr2	137963072	137963977
chr2	137984963	137985451
chr2	138001871	138002222
chr2	149603331	149603833
chr2	149632921	149633307
chr2	151291572	151291872
chr2	157803021	157803425
chr2	157819496	157820393
chr2	157855598	157856478
chr2	157869893	157870469
chr2	157878188	157878701
chr2	158496541	158496961
chr2	159723022	159723505
chr2	159729248	159729666
chr2	159753164	159754259
chr2	160474289	160475139
chr2	161219931	161220598
chr2	162591743	162592037
chr2	163664458	163664983
chr2	163721904	163722308
chr2	163771809	163772345
chr2	164508306	164508721
chr2	164590260	164590613
chr2	164827926	164829404
chr2	166316431	166316872
chr2	168477539	168477970
chr2	168667830	168668197
chr2	168945104	168945775
chr2	169829325	169830230
chr2	169872458	169872785
chr2	169878119	169878568
chr2	169910115	169910662
chr2	171137394	171138021
chr2	172829269	172829696
chr2	172969690	172970228
chr2	173090183	173091539
chr2	173136883	173137359
chr2	173937739	173938909
chr2	177209945	177211530
chr2	177226634	177227253
chr2	177275629	177276062
chr2	178317715	178318161
chr2	179483058	179483538
chr2	179702678	179703074
chr2	181901696	181902180
chr2	182903275	182903637
chr2	183213656	183214060
chr2	184468195	184468816
chr2	187542331	187542942
chr2	187854150	187854623
chr2	189524837	189525268
chr2	189549847	189550461
chr2	191288689	191289454
chr2	191359412	191359910
chr2	191363655	191364006
chr2	196738984	196739458
chr2	197308964	197309909
chr2	197430401	197431628
chr2	197432563	197433019
chr2	197465811	197466419
chr2	197520014	197520544
chr2	200296685	200297149
chr2	200328398	200328881
chr2	200351158	200351739
chr2	200379639	200380578
chr2	200382185	200383210
chr2	200425267	200426227
chr2	200460973	200461359
chr2	200669080	200670522
chr2	200855906	200856517
chr2	201115089	201116033
chr2	201285721	201286349
chr2	201865789	201866271
chr2	202233941	202235240
chr2	202271972	202272606
chr2	202412032	202412747
chr2	203443546	203445124
chr2	203478876	203479876
chr2	203494343	203494983
chr2	203539633	203540334
chr2	203545295	203545894
chr2	203581528	203582249
chr2	203608866	203609264
chr2	207150131	207151068
chr2	207156829	207157496
chr2	207535380	207536198
chr2	207759232	207759771
chr2	207936875	207937362
chr2	210074355	210074766
chr2	210585899	210586330
chr2	210591322	210591709
chr2	210621063	210621724
chr2	210629156	210630212
chr2	210633740	210634740
chr2	210638381	210638984
chr2	210639319	210639790
chr2	210667572	210667951
chr2	210674207	210674831
chr2	215373254	215374101
chr2	215374976	215375748
chr2	215391582	215392049
chr2	215427531	215428531
chr2	215938757	215939588
chr2	215955781	215956191
chr2	216000674	216001653
chr2	216014730	216016140
chr2	216165072	216165943
chr2	216187366	216188194
chr2	216565224	216565767
chr2	218228350	218228895
chr2	218485935	218486353
chr2	218802942	218804003
chr2	222908508	222909129
chr2	222929511	222930148
chr2	224470204	224470619
chr2	224494468	224494863
chr2	224527346	224527959
chr2	224581784	224582784
chr2	224582784	224583862
chr2	226550099	226550617
chr2	226618560	226618905
chr2	226619754	226620533
chr2	226728491	226729105
chr2	226745794	226746208
chr2	227719484	227719885
chr2	228954107	228954556
chr2	229054214	229054664
chr2	229177107	229177960
chr2	229184334	229185063
chr2	229258586	229259192
chr2	229888391	229889279
chr2	230510304	230510957
chr2	231058050	231058909
chr2	233388228	233388929
chr2	233748267	233748930
chr2	233996154	233997386
chr2	234087674	234088062
chr2	235037838	235038266
chr2	235039107	235039768
chr2	235513718	235514615
chr2	235520233	235521201
chr2	235558897	235559721
chr2	237996268	237996770
chr2	238280222	238281323
chr2	239298293	239299293
chr2	239316593	239317593
chr2	239353444	239354406
chr2	240561630	240562511
chr2	241092340	241093416
chr2	241241267	241241961
chr2	241310762	241311655
chr2	241360002	241361307
chr2	241578357	241579580
chr2	241614729	241615729
chr2	241620300	241621153
chr2	241697990	241698579
chr3	4354328	4354764
chr3	4748404	4749188
chr3	5210640	5211355
chr3	6921808	6922264
chr3	8237869	8238308
chr3	9381544	9381964
chr3	9390199	9390687
chr3	9427872	9428288
chr3	9898871	9900176
chr3	10150719	10151174
chr3	10181182	10182412
chr3	10190671	10192192
chr3	10257330	10258295
chr3	10498917	10499765
chr3	11630364	11631434
chr3	11685725	11686162
chr3	12424857	12425727
chr3	12633287	12634127
chr3	12656749	12657198
chr3	13477221	13477830
chr3	15576381	15576773
chr3	15605063	15605508
chr3	15647038	15647904
chr3	15729757	15730144
chr3	15860931	15861372
chr3	16055237	16055762
chr3	16253730	16254194
chr3	16840212	16840675
chr3	20058002	20058626
chr3	20067853	20068655
chr3	22120482	22120969
chr3	23950592	23951272
chr3	23952203	23952810
chr3	24340741	24341383
chr3	24445463	24445913
chr3	25435789	25436326
chr3	25451756	25452718
chr3	27345697	27346324
chr3	28272344	28272786
chr3	30675160	30676083
chr3	31547189	31547858
chr3	32269395	32269744
chr3	32379748	32380244
chr3	33083545	33083843
chr3	33411980	33412644
chr3	33428563	33429118
chr3	33809645	33810141
chr3	35640275	35640670
chr3	35747828	35748560
chr3	35798399	35798753
chr3	37923886	37924660
chr3	37959119	37959549
chr3	38174089	38174942
chr3	39157365	39157755
chr3	39838408	39838808
chr3	40467441	40467999
chr3	41198107	41198817
chr3	41205311	41206048
chr3	41206755	41207253
chr3	41214856	41215894
chr3	42793992	42794333
chr3	42981812	42982338
chr3	43037977	43038523
chr3	43324066	43324726
chr3	44340712	44341071
chr3	44345759	44346465
chr3	44361333	44361812
chr3	44374783	44375208
chr3	45859995	45860316
chr3	46913654	46915592
chr3	47146160	47146790
chr3	47165372	47166197
chr3	47445182	47445887
chr3	47447085	47447961
chr3	47511988	47512718
chr3	47929995	47931065
chr3	48011407	48012525
chr3	48441903	48442393
chr3	48713291	48714291
chr3	48925679	48926896
chr3	49079552	49080614
chr3	49405429	49406109
chr3	49407783	49408625
chr3	49408625	49410010
chr3	49930141	49930767
chr3	49949182	49950102
chr3	50096187	50097612
chr3	51540691	51541250
chr3	51557514	51557916
chr3	51615000	51615589
chr3	52209104	52209688
chr3	52263899	52264612
chr3	52274211	52275211
chr3	52842590	52843387
chr3	57758468	57759788
chr3	58039069	58039544
chr3	58071920	58072813
chr3	58118681	58119523
chr3	58502646	58503847
chr3	58544633	58545141
chr3	58593047	58594335
chr3	60168985	60169339
chr3	61559219	61560217
chr3	61571703	61572703
chr3	61627105	61627491
chr3	61878054	61878447
chr3	61907823	61908522
chr3	65447224	65448148
chr3	65827177	65827765
chr3	65938513	65938919
chr3	66087466	66087782
chr3	66447713	66448148
chr3	66501835	66502873
chr3	67012556	67012952
chr3	67611367	67611851
chr3	67699308	67699768
chr3	70984221	70985452
chr3	71022952	71024769
chr3	71055042	71056042
chr3	71060476	71061685
chr3	71693641	71694079
chr3	72383860	72384500
chr3	72416460	72416873
chr3	73004391	73005391
chr3	73011827	73012891
chr3	73016553	73017061
chr3	73042166	73042860
chr3	74384078	74384525
chr3	81723437	81723946
chr3	81866749	81867126
chr3	82928855	82929244
chr3	100275815	100276283
chr3	101836168	101836788
chr3	105419817	105420193
chr3	105496553	105497143
chr3	107565124	107565446
chr3	111496554	111496890
chr3	111959868	111960294
chr3	112993334	112994062
chr3	113679820	113680198
chr3	113680383	113681256
chr3	113734280	113734613
chr3	114314517	114315064
chr3	114394995	114395804
chr3	114419563	114420021
chr3	114454651	114455898
chr3	114481131	114481723
chr3	114623754	114624859
chr3	114664953	114665289
chr3	114665727	114666307
chr3	114681010	114681552
chr3	114713049	114713502
chr3	114836463	114836917
chr3	114929985	114930450
chr3	117276271	117276774
chr3	119579043	119579402
chr3	119797924	119799150
chr3	119970280	119970958
chr3	120062434	120062845
chr3	120332838	120333283
chr3	120334847	120335329
chr3	121720679	121721116
chr3	122477935	122479328
chr3	122538922	122539405
chr3	122759602	122760016
chr3	123536350	123537038
chr3	123614014	123614557
chr3	123855088	123855483
chr3	124785077	124786159
chr3	125295821	125296594
chr3	125444288	125444705
chr3	125618231	125618977
chr3	126289411	126289954
chr3	126476535	126477331
chr3	128013471	128014020
chr3	128074669	128074938
chr3	128348089	128348445
chr3	128623373	128624529
chr3	128634381	128635089
chr3	129244570	129245691
chr3	129280729	129281207
chr3	129281466	129281999
chr3	129721318	129722438
chr3	132597189	132597750
chr3	134316329	134317027
chr3	136157925	136158912
chr3	136159196	136159844
chr3	136177286	136178166
chr3	136556328	136556730
chr3	136733648	136734188
chr3	136909163	136909579
chr3	137022302	137023201
chr3	138634806	138635200
chr3	138821514	138821913
chr3	139386838	139387374
chr3	142434736	142435736
chr3	142435736	142436238
chr3	142443978	142445393
chr3	142912405	142912826
chr3	142932470	142932858
chr3	142933892	142934291
chr3	142964637	142965326
chr3	149170822	149172033
chr3	149196607	149197048
chr3	149480727	149481215
chr3	149503669	149504531
chr3	149535191	149535660
chr3	149582338	149583162
chr3	149628786	149629962
chr3	149968198	149968703
chr3	150747460	150748126
chr3	151841821	151842306
chr3	152320527	152320979
chr3	152447311	152447820
chr3	153600176	153600708
chr3	154319706	154320320
chr3	155158298	155158877
chr3	155839432	155840451
chr3	155884279	155884682
chr3	156703726	156704365
chr3	156786242	156786795
chr3	160680546	160680905
chr3	170146465	170147104
chr3	170348541	170348962
chr3	170358623	170359803
chr3	170362234	170363149
chr3	170392062	170392488
chr3	171616637	171617059
chr3	171674504	171675118
chr3	171878332	171878736
chr3	172093746	172094609
chr3	172193920	172195131
chr3	172202875	172203911
chr3	172215430	172216873
chr3	172257926	172258779
chr3	172507876	172508420
chr3	172584225	172584644
chr3	177105664	177106858
chr3	177107110	177107989
chr3	177146142	177147408
chr3	177168129	177168702
chr3	177194577	177195648
chr3	177209601	177210582
chr3	177463820	177464507
chr3	177478961	177480108
chr3	177616398	177617011
chr3	180921275	180922101
chr3	182862789	182863263
chr3	182959063	182959568
chr3	182961297	182961764
chr3	183096989	183097449
chr3	183466917	183467507
chr3	183642857	183643373
chr3	184318300	184319193
chr3	185221385	185221957
chr3	185363180	185364059
chr3	185420049	185420428
chr3	185420845	185421536
chr3	185586992	185588109
chr3	185588109	185589067
chr3	186618970	186619450
chr3	186624633	186625708
chr3	186627713	186628243
chr3	186631471	186632420
chr3	186724775	186725775
chr3	186745561	186746338
chr3	186787864	186788648
chr3	187955897	187956469
chr3	188165370	188166319
chr3	188201259	188202494
chr3	188220833	188221582
chr3	188266067	188267401
chr3	188272920	188273935
chr3	188293683	188294437
chr3	188355688	188356497
chr3	188384406	188385040
chr3	188398300	188399413
chr3	188475458	188476374
chr3	188582889	188583693
chr3	188745679	188746264
chr3	188777511	188777956
chr3	188779186	188779684
chr3	188828618	188829874
chr3	189098947	189100195
chr3	190600933	190601470
chr3	190612165	190612602
chr3	190648932	190649352
chr3	190651749	190652737
chr3	191340531	191340889
chr3	191730650	191731108
chr3	194169468	194170540
chr3	194271380	194272531
chr3	194585230	194585667
chr3	196049490	196050206
chr3	196148289	196148963
chr3	196206459	196207350
chr3	196280332	196280853
chr3	196743302	196743990
chr3	196763327	196764076
chr3	196786084	196786502
chr3	197196136	197196516
chr3	197289052	197289490
chr3	197799568	197800277
chr3	197821691	197822372
chr4	709488	710326
chr4	767723	768738
chr4	783860	784805
chr4	920092	920920
chr4	1197867	1199146
chr4	1872505	1873121
chr4	2841994	2842861
chr4	2851660	2852708
chr4	3163654	3163994
chr4	6804246	6804981
chr4	6925624	6926624
chr4	7010502	7011574
chr4	10115189	10115944
chr4	12970868	12971202
chr4	13700953	13701325
chr4	14891830	14892395
chr4	15025798	15026506
chr4	15043392	15043962
chr4	15701520	15702873
chr4	16201820	16202315
chr4	16833351	16833985
chr4	17482006	17482547
chr4	17504917	17505593
chr4	22420776	22421255
chr4	22497344	22498271
chr4	23849736	23850106
chr4	24105428	24106325
chr4	24556649	24557206
chr4	25250589	25251601
chr4	26318050	26319091
chr4	26370768	26371255
chr4	32475939	32476478
chr4	34270801	34271529
chr4	37497193	37497630
chr4	37531631	37531991
chr4	37643199	37643731
chr4	37643892	37644604
chr4	37979298	37980253
chr4	38384234	38384628
chr4	39306002	39306934
chr4	39428165	39428952
chr4	39460248	39460992
chr4	39497081	39497752
chr4	39517108	39517565
chr4	39540056	39540593
chr4	39574006	39574523
chr4	39578516	39578929
chr4	39632056	39632858
chr4	39732373	39732851
chr4	39993482	39993800
chr4	40050664	40051199
chr4	40373351	40374192
chr4	40505354	40506018
chr4	40515833	40516663
chr4	40653878	40654747
chr4	40930260	40930685
chr4	41131473	41131865
chr4	41530525	41530829
chr4	41882599	41883778
chr4	48014021	48014419
chr4	48014693	48015713
chr4	48408164	48408572
chr4	48680817	48681301
chr4	51848095	51848566
chr4	53562912	53563301
chr4	53986978	53987716
chr4	55544716	55545203
chr4	58991426	58992224
chr4	68323938	68324332
chr4	68745375	68745812
chr4	69103591	69104139
chr4	69480531	69481368
chr4	69572205	69572710
chr4	70707096	70707810
chr4	71311778	71312160
chr4	71757359	71757743
chr4	72896780	72897112
chr4	73178318	73178767
chr4	73514386	73514842
chr4	73538483	73539853
chr4	75741413	75741977
chr4	76185336	76185818
chr4	76218427	76218953
chr4	76304263	76305287
chr4	76527185	76528032
chr4	76693579	76694114
chr4	76989036	76989962
chr4	77783915	77784272
chr4	81464662	81465265
chr4	84908849	84909254
chr4	84964990	84965400
chr4	86928454	86929140
chr4	86938025	86938594
chr4	86943924	86944772
chr4	86974579	86975460
chr4	86997653	86998524
chr4	87046024	87047202
chr4	87375293	87375845
chr4	87376131	87376664
chr4	88065213	88065971
chr4	94516921	94517461
chr4	94632957	94633434
chr4	99209164	99209551
chr4	99302977	99303585
chr4	99311435	99312166
chr4	99581302	99582354
chr4	99617831	99618176
chr4	99622582	99623149
chr4	101066494	101067000
chr4	102575232	102576164
chr4	102811172	102812064
chr4	103020084	103020807
chr4	105453080	105453403
chr4	107910866	107911309
chr4	108756266	108756843
chr4	108759110	108759484
chr4	109505297	109505686
chr4	109511812	109512232
chr4	109746213	109746705
chr4	110063456	110064313
chr4	110347188	110347511
chr4	110480605	110481157
chr4	110505978	110506367
chr4	113613682	113614097
chr4	113619349	113620239
chr4	113758314	113758904
chr4	118284466	118284975
chr4	118762176	118762609
chr4	119451550	119452039
chr4	139303465	139304392
chr4	139305385	139305823
chr4	139345766	139346200
chr4	139720534	139721548
chr4	139885637	139886093
chr4	139963198	139963651
chr4	140012998	140013565
chr4	140093973	140094973
chr4	140377225	140377564
chr4	142594697	142595259
chr4	143412326	143412810
chr4	143415065	143415837
chr4	145499903	145500543
chr4	148033651	148034512
chr4	148052996	148054545
chr4	148222936	148223439
chr4	150947328	150947728
chr4	152359502	152359906
chr4	152489963	152490393
chr4	153490820	153491821
chr4	153526662	153527856
chr4	153540323	153541194
chr4	153637603	153639255
chr4	155010314	155011002
chr4	155925293	155925840
chr4	155945690	155946374
chr4	155951755	155952323
chr4	158794463	158794884
chr4	158874659	158875272
chr4	159145072	159146084
chr4	159506215	159507457
chr4	165184241	165184644
chr4	165300417	165300917
chr4	167026677	167027010
chr4	169007987	169008747
chr4	169150965	169151413
chr4	169188493	169188923
chr4	169203397	169204992
chr4	169205451	169205874
chr4	170260142	170260728
chr4	173434348	173434865
chr4	174274825	174275325
chr4	177411150	177411748
chr4	182896654	182897165
chr4	183121101	183121525
chr4	183184982	183186242
chr4	184352955	184353775
chr4	184402169	184403328
chr4	184465135	184466636
chr4	184479730	184480198
chr4	184734732	184735176
chr4	184762543	184763673
chr4	184767095	184768068
chr4	184775336	184775804
chr4	184793472	184794472
chr4	184794472	184795554
chr4	184799034	184799454
chr4	185369094	185369596
chr4	185598651	185599775
chr4	185604681	185605681
chr4	185632373	185632755
chr4	185637042	185638042
chr4	185656114	185656668
chr4	185684529	185685125
chr4	185690812	185692461
chr4	185699188	185699731
chr4	185729155	185730444
chr4	185735147	185736193
chr4	185761931	185763271
chr4	185801971	185802636
chr4	185803226	185803613
chr4	185805346	185806229
chr4	186163690	186164585
chr4	186197051	186197811
chr4	186240430	186241060
chr4	186255855	186256570
chr4	186263707	186264941
chr5	1536013	1536669
chr5	6721522	6722320
chr5	6733439	6734439
chr5	10300585	10301314
chr5	10308164	10309113
chr5	10331871	10332871
chr5	10357814	10358570
chr5	10713367	10714254
chr5	10741494	10742393
chr5	14237204	14238006
chr5	14824231	14824558
chr5	16575955	16576677
chr5	32151838	32152804
chr5	32170998	32172613
chr5	32192641	32193788
chr5	32599661	32600076
chr5	33982656	33983637
chr5	34037899	34038450
chr5	34658125	34659161
chr5	34675900	34676762
chr5	34722897	34723826
chr5	34787429	34788056
chr5	35040814	35041464
chr5	35090457	35091214
chr5	36232521	36233037
chr5	36233976	36234581
chr5	36265771	36266179
chr5	40776989	40778154
chr5	40788397	40789165
chr5	41190936	41191538
chr5	41636342	41636707
chr5	41923643	41924840
chr5	42450267	42450671
chr5	42487287	42487633
chr5	42488800	42489382
chr5	42528907	42529244
chr5	42603139	42603554
chr5	42635798	42636346
chr5	42799529	42799998
chr5	42888360	42889131
chr5	43289257	43289689
chr5	43397342	43397904
chr5	43537726	43538114
chr5	43689446	43690071
chr5	50679142	50679565
chr5	53108289	53108703
chr5	53488259	53488866
chr5	53580137	53580958
chr5	54543000	54543460
chr5	55294190	55294741
chr5	55601863	55602700
chr5	55987761	55989256
chr5	56003461	56004072
chr5	56072320	56072854
chr5	56840037	56841581
chr5	57178076	57178625
chr5	57204896	57205677
chr5	57407279	57407736
chr5	61334465	61335517
chr5	61388877	61390320
chr5	61626974	61627854
chr5	65956233	65956958
chr5	65996265	65996821
chr5	66153273	66153751
chr5	67127359	67127783
chr5	67808984	67809532
chr5	68086550	68087343
chr5	68187867	68188571
chr5	68280304	68280772
chr5	68658743	68659190
chr5	68680986	68681480
chr5	69109781	69110300
chr5	73093152	73094184
chr5	73706106	73706453
chr5	73737134	73737613
chr5	73920356	73920909
chr5	76451906	76452438
chr5	76469073	76469668
chr5	79071946	79072407
chr5	79633925	79634338
chr5	80248680	80249838
chr5	80252702	80253578
chr5	80487134	80487767
chr5	80690205	80691001
chr5	81120693	81121223
chr5	81365543	81365927
chr5	87389205	87389759
chr5	87390607	87391018
chr5	91370384	91372042
chr5	93807928	93808376
chr5	95740870	95741828
chr5	95823313	95824245
chr5	95877282	95878184
chr5	95881210	95881628
chr5	95948061	95948601
chr5	96667531	96668397
chr5	96781653	96782343
chr5	99026001	99026527
chr5	108182771	108183143
chr5	109739360	109739757
chr5	109774664	109775102
chr5	109847495	109847992
chr5	110152473	110152769
chr5	112802615	112803023
chr5	112957627	112958071
chr5	113163389	113163881
chr5	113236603	113237118
chr5	113257335	113257998
chr5	114404514	114406142
chr5	115526181	115526563
chr5	119009601	119010645
chr5	119144339	119144619
chr5	119396700	119397267
chr5	122981557	122981961
chr5	124743056	124743488
chr5	126426639	126427178
chr5	126430950	126431356
chr5	131543117	131543781
chr5	131630753	131631278
chr5	131771520	131772071
chr5	132775650	132776291
chr5	132900245	132900766
chr5	134375116	134376294
chr5	134663798	134664232
chr5	134670996	134671519
chr5	134802126	134802616
chr5	134848062	134849062
chr5	136142064	136142645
chr5	138836827	138837436
chr5	138922868	138923229
chr5	139089654	139090055
chr5	139295775	139296641
chr5	139311340	139312501
chr5	139314509	139314948
chr5	139340614	139341354
chr5	139344814	139345967
chr5	139347151	139347557
chr5	139592505	139593348
chr5	140507048	140507347
chr5	140511805	140512429
chr5	141565788	141566610
chr5	141602138	141602665
chr5	141607205	141607607
chr5	142129548	142130352
chr5	142312018	142313018
chr5	142318734	142319055
chr5	143008980	143009737
chr5	143293857	143294186
chr5	143358469	143359319
chr5	143483555	143483897
chr5	146166769	146167207
chr5	146209909	146210303
chr5	146290607	146291055
chr5	147672391	147672978
chr5	147986908	147988137
chr5	149146863	149147274
chr5	149187283	149187990
chr5	149528935	149529326
chr5	149548867	149549368
chr5	149563659	149564267
chr5	150140726	150141659
chr5	150142709	150143224
chr5	150505109	150506109
chr5	151241663	151242078
chr5	152909088	152909756
chr5	156331662	156332122
chr5	156585973	156586433
chr5	157744327	157745040
chr5	157837140	157838756
chr5	157840109	157841168
chr5	158768427	158768874
chr5	160417504	160418251
chr5	163456886	163457450
chr5	167413463	167413987
chr5	168610946	168611564
chr5	171891230	171891961
chr5	172969233	172969705
chr5	173613838	173614826
chr5	173803969	173804392
chr5	173914423	173915551
chr5	173939669	173940329
chr5	173952940	173953403
chr5	174190311	174191201
chr5	175493168	175494168
chr5	177172825	177174173
chr5	177192087	177192561
chr5	177250330	177250668
chr5	179768034	179769130
chr5	180787072	180788072
chr6	500733	501068
chr6	585898	586384
chr6	625041	626041
chr6	1884636	1885034
chr6	2322679	2323133
chr6	2960948	2961948
chr6	3375989	3377171
chr6	3760645	3761101
chr6	3873807	3874273
chr6	4791325	4792207
chr6	4896397	4896935
chr6	7118590	7120064
chr6	7120064	7121143
chr6	7154269	7155684
chr6	7191000	7191853
chr6	7252861	7253919
chr6	7539857	7541047
chr6	9102442	9102776
chr6	10031236	10031625
chr6	11429934	11430417
chr6	12041438	12042485
chr6	13421287	13422287
chr6	13474850	13475278
chr6	13700059	13701227
chr6	15251503	15252461
chr6	16357706	16358244
chr6	16729136	16729630
chr6	17500984	17501493
chr6	17703826	17704653
chr6	18231769	18232281
chr6	20857743	20858237
chr6	21177603	21177936
chr6	25913958	25914578
chr6	34379960	34380501
chr6	34669725	34670262
chr6	34671053	34671539
chr6	34678479	34679390
chr6	34864648	34865292
chr6	35398207	35399046
chr6	35609861	35610199
chr6	35676874	35677462
chr6	36199391	36199850
chr6	36452528	36453758
chr6	36464888	36465450
chr6	36521301	36522337
chr6	36600867	36601353
chr6	36609699	36610985
chr6	36615772	36616553
chr6	36652008	36652477
chr6	37903344	37903941
chr6	37929022	37929562
chr6	37946617	37947206
chr6	38091473	38092175
chr6	38164603	38165980
chr6	38176726	38177835
chr6	39560276	39560731
chr6	42568295	42569104
chr6	42731277	42731956
chr6	42780552	42781266
chr6	42880938	42882268
chr6	44388519	44389147
chr6	44426795	44427129
chr6	46643641	46644117
chr6	47487355	47487819
chr6	49452931	49453341
chr6	49521071	49521510
chr6	51983407	51983763
chr6	52547848	52548848
chr6	53535313	53536177
chr6	53665670	53666295
chr6	56503846	56504263
chr6	56552070	56552476
chr6	56657978	56658767
chr6	56683094	56684036
chr6	63471392	63471982
chr6	63477394	63477744
chr6	63641138	63642073
chr6	63690956	63691514
chr6	73507669	73508149
chr6	73651036	73651886
chr6	75616379	75617231
chr6	77019068	77019417
chr6	77838412	77839219
chr6	80265405	80265829
chr6	83071207	83071675
chr6	85617043	85617457
chr6	87164440	87165184
chr6	88661139	88661547
chr6	88817417	88817893
chr6	89090617	89091199
chr6	89098440	89099013
chr6	90103178	90103806
chr6	90503180	90503541
chr6	96522931	96523513
chr6	106214543	106214903
chr6	106514751	106515164
chr6	106729265	106729806
chr6	107460029	107461076
chr6	107940487	107941030
chr6	108249130	108249551
chr6	108583742	108585315
chr6	108758500	108759273
chr6	109481104	109481605
chr6	110056402	110056698
chr6	110182877	110183984
chr6	110195351	110195973
chr6	110957687	110958237
chr6	112081690	112082090
chr6	116179359	116179712
chr6	116246074	116246445
chr6	116248322	116248751
chr6	116302970	116303419
chr6	117518543	117519270
chr6	119240244	119240845
chr6	122817822	122818176
chr6	124937641	124938081
chr6	125969383	125969859
chr6	125987523	125988523
chr6	126034513	126035339
chr6	127289762	127290334
chr6	128308509	128308872
chr6	128345360	128345758
chr6	130838309	130838863
chr6	131587567	131588143
chr6	134169404	134170597
chr6	135026913	135027340
chr6	135867346	135867802
chr6	135909084	135909608
chr6	136487510	136488154
chr6	138100742	138101563
chr6	138485155	138486774
chr6	138505269	138505817
chr6	138544696	138545329
chr6	138965229	138965660
chr6	139479222	139479938
chr6	139962417	139962827
chr6	139964627	139965069
chr6	142164170	142164574
chr6	142248814	142249223
chr6	143108844	143109763
chr6	144269135	144269479
chr6	144317157	144317784
chr6	144571911	144572261
chr6	144649464	144649838
chr6	144661987	144662560
chr6	144725823	144726244
chr6	145268617	145269122
chr6	146876818	146877283
chr6	149322294	149322778
chr6	149544596	149544958
chr6	149768611	149769134
chr6	150393216	150393612
chr6	150546160	150546496
chr6	150955462	150955791
chr6	151552082	151552819
chr6	151670373	151671152
chr6	151737074	151737488
chr6	151758883	151759378
chr6	151766096	151766635
chr6	154431205	154431629
chr6	154468366	154468925
chr6	154483119	154483692
chr6	154488795	154490158
chr6	154734842	154735801
chr6	156794825	156796180
chr6	156888398	156888971
chr6	156985136	156985523
chr6	157317647	157318101
chr6	157382977	157384084
chr6	157416693	157417403
chr6	157456289	157457393
chr6	157488720	157489799
chr6	157583305	157583705
chr6	158167055	158167530
chr6	159694169	159695008
chr6	159730244	159730674
chr6	159755044	159755857
chr6	159914078	159914520
chr6	160030563	160031119
chr6	160080650	160081650
chr6	160139875	160140617
chr6	161021970	161022316
chr6	161161304	161162304
chr6	162519027	162519524
chr6	163445336	163446280
chr6	163451484	163452081
chr6	163454470	163455214
chr6	163489013	163489561
chr6	163498577	163499777
chr6	163518069	163518487
chr6	163522572	163523179
chr6	163523920	163525063
chr6	166384048	166384765
chr6	167307041	167308086
chr6	167348741	167349303
chr6	167970159	167970707
chr6	168268320	168268778
chr6	168300353	168301488
chr6	168302908	168303734
chr6	170548918	170549845
chr6	170550736	170551835
chr7	814247	815247
chr7	815247	815872
chr7	824994	825706
chr7	830708	831708
chr7	895671	896671
chr7	1542349	1543349
chr7	1711356	1712073
chr7	1925630	1926630
chr7	2060708	2061124
chr7	2838724	2839664
chr7	4642510	4643426
chr7	4713128	4714128
chr7	4773396	4774396
chr7	5218473	5219282
chr7	5336892	5337574
chr7	5386578	5387578
chr7	6042704	6043530
chr7	6079834	6080425
chr7	6378698	6379698
chr7	6398101	6399101
chr7	6710164	6710639
chr7	7565455	7566632
chr7	9877044	9877373
chr7	11172910	11173213
chr7	11519084	11519443
chr7	14247796	14248133
chr7	15364382	15364830
chr7	15399614	15400105
chr7	15529868	15530435
chr7	17399805	17400236
chr7	17937147	17937665
chr7	21620292	21620633
chr7	22146644	22147094
chr7	22195374	22195781
chr7	22332042	22332443
chr7	23336213	23337034
chr7	24466741	24467263
chr7	26325925	26326525
chr7	27639764	27640191
chr7	27742175	27743278
chr7	28904981	28905683
chr7	28929840	28930351
chr7	29213975	29215077
chr7	29283381	29284115
chr7	29325868	29326472
chr7	35648863	35649680
chr7	35690457	35691132
chr7	35859323	35859798
chr7	36203743	36204351
chr7	36274579	36275095
chr7	36470002	36470854
chr7	37432541	37433378
chr7	37438244	37438890
chr7	38748122	38748709
chr7	39999225	39999674
chr7	40117904	40119046
chr7	40175053	40175427
chr7	41453675	41454022
chr7	42890168	42890631
chr7	42928505	42928940
chr7	43896070	43896603
chr7	44016775	44017458
chr7	44542585	44543779
chr7	44582787	44583745
chr7	45015540	45016366
chr7	47146263	47147012
chr7	47316522	47316903
chr7	47350963	47351469
chr7	47388726	47389417
chr7	47513951	47514764
chr7	47518026	47519026
chr7	47551622	47552690
chr7	47712913	47714404
chr7	47765970	47766666
chr7	50716039	50717039
chr7	51206230	51206720
chr7	51250972	51251555
chr7	54914912	54915416
chr7	55032228	55032757
chr7	55053409	55054409
chr7	55098143	55098712
chr7	55161168	55162223
chr7	64504081	64504540
chr7	65079880	65080640
chr7	65764303	65765685
chr7	65771105	65771684
chr7	66138404	66138969
chr7	66435522	66436013
chr7	66755458	66755895
chr7	67209636	67210169
chr7	67806321	67806678
chr7	68874199	68874870
chr7	70472598	70473623
chr7	70605984	70606385
chr7	70668704	70669592
chr7	70669592	70670592
chr7	70741141	70742231
chr7	72744346	72744877
chr7	73002908	73004019
chr7	73004019	73005052
chr7	73011029	73011931
chr7	73047367	73047748
chr7	73098425	73098828
chr7	74186384	74187263
chr7	74608764	74610089
chr7	74650116	74650961
chr7	74661959	74662959
chr7	74662959	74663959
chr7	74848774	74850267
chr7	74888689	74889731
chr7	74895371	74896606
chr7	75093920	75095213
chr7	75297286	75298038
chr7	75325238	75326011
chr7	75353161	75353941
chr7	75361087	75362242
chr7	75482390	75483742
chr7	75741181	75741983
chr7	75924655	75925098
chr7	75943702	75944176
chr7	75955594	75956594
chr7	76347106	76348106
chr7	76354550	76355576
chr7	76602214	76602638
chr7	77013678	77014375
chr7	77041698	77042456
chr7	77044532	77045043
chr7	77693750	77695370
chr7	77716073	77716818
chr7	79030160	79030537
chr7	80157854	80158592
chr7	80185379	80186808
chr7	80378128	80378630
chr7	87430387	87430890
chr7	87452519	87453190
chr7	87904858	87905214
chr7	90598453	90598958
chr7	90606588	90607025
chr7	96209215	96209601
chr7	96270699	96271122
chr7	96283587	96284072
chr7	96291470	96291817
chr7	96316873	96317538
chr7	96318122	96318619
chr7	96403687	96404148
chr7	98320090	98320650
chr7	99072790	99073698
chr7	99083776	99085190
chr7	99087332	99088181
chr7	99133614	99134562
chr7	99373101	99374214
chr7	99651068	99651495
chr7	99668455	99669253
chr7	99793547	99794119
chr7	100004666	100005725
chr7	100042427	100043183
chr7	100299733	100300584
chr7	100337877	100338793
chr7	100557901	100558901
chr7	100744194	100745296
chr7	101220692	101221632
chr7	101265789	101266306
chr7	101355710	101356545
chr7	101856867	101858035
chr7	101890163	101891028
chr7	101913357	101914357
chr7	102366624	102367959
chr7	102383533	102384402
chr7	102575828	102576606
chr7	102674939	102675408
chr7	102935086	102935792
chr7	103149612	103150264
chr7	105004653	105005941
chr7	105193377	105193848
chr7	105254675	105255491
chr7	105690117	105691101
chr7	108499198	108499623
chr7	108518887	108519277
chr7	111886408	111886920
chr7	112012244	112014006
chr7	112105419	112105881
chr7	116716138	116716843
chr7	116904819	116905253
chr7	121041385	121041774
chr7	121064240	121064670
chr7	121381543	121381960
chr7	122480413	122480752
chr7	127870495	127870935
chr7	129203322	129204443
chr7	129619064	129619436
chr7	129885231	129885663
chr7	129890358	129891242
chr7	129894077	129894595
chr7	129924608	129925937
chr7	130191850	130192267
chr7	130201829	130202255
chr7	130907336	130907698
chr7	130946485	130947130
chr7	131088972	131089362
chr7	131104339	131105446
chr7	131386193	131386815
chr7	131422908	131423320
chr7	133444599	133445167
chr7	134988209	134988883
chr7	138081371	138081828
chr7	138100596	138101015
chr7	138118485	138119456
chr7	138469169	138469609
chr7	138481799	138482218
chr7	138555387	138555731
chr7	138590567	138590919
chr7	138728286	138729297
chr7	139065488	139066484
chr7	139374237	139374772
chr7	139666636	139667189
chr7	139671467	139672883
chr7	139675804	139676524
chr7	139747687	139748707
chr7	139764063	139764467
chr7	140172278	140173385
chr7	140912117	140913102
chr7	143258510	143258896
chr7	144357757	144358284
chr7	148705343	148706355
chr7	148771307	148771714
chr7	149109699	149110124
chr7	151624165	151625165
chr7	151630382	151631786
chr7	151673339	151674572
chr7	151780049	151781049
chr7	151878753	151879533
chr7	152240891	152241278
chr7	152368291	152369276
chr7	152427528	152428115
chr7	152544376	152545699
chr7	155308573	155310189
chr7	155656922	155657521
chr7	155684890	155685813
chr7	155691018	155691602
chr7	155802245	155802873
chr7	157386635	157387597
chr8	543082	543874
chr8	1970445	1970955
chr8	10188356	10188687
chr8	10572980	10573438
chr8	11818546	11818902
chr8	12752786	12753449
chr8	13198044	13198561
chr8	13222937	13223488
chr8	13457595	13457998
chr8	17025808	17026225
chr8	17182235	17182675
chr8	17504330	17505010
chr8	17536048	17537294
chr8	17545140	17545605
chr8	17667325	17667795
chr8	17680287	17681556
chr8	17727156	17728002
chr8	17776292	17777436
chr8	17970289	17970715
chr8	18067467	18067945
chr8	18082254	18083310
chr8	18185653	18186239
chr8	18727183	18727816
chr8	18776584	18777326
chr8	18805025	18805327
chr8	18835380	18836335
chr8	18856648	18857524
chr8	18920210	18920730
chr8	18988109	18988543
chr8	18996560	18997264
chr8	19000655	19001484
chr8	19005789	19006692
chr8	19317282	19318216
chr8	19819414	19819931
chr8	22454384	22455546
chr8	23063107	23064220
chr8	23549959	23550702
chr8	26298263	26298959
chr8	26305962	26307015
chr8	26763462	26763915
chr8	27591589	27592386
chr8	28081086	28081811
chr8	28416955	28418249
chr8	28664339	28664904
chr8	28888413	28889220
chr8	29013000	29013532
chr8	29119335	29120187
chr8	29125307	29126391
chr8	29253701	29254061
chr8	30383107	30383986
chr8	30421688	30422099
chr8	30424312	30425312
chr8	30442549	30443528
[truncated: 2,205 more rows]

## Sheet: NC peaks
chrom	start	end
chr1	29677	30350
chr1	179854	180428
chr1	1567073	1568073
chr1	1568073	1569073
chr1	1807204	1808117
chr1	1818826	1819927
chr1	1854992	1855855
chr1	1860346	1861292
chr1	1861814	1863143
chr1	1865518	1866338
chr1	1869497	1870334
chr1	1876216	1877300
chr1	1880245	1881637
chr1	1883774	1884591
chr1	1887591	1888591
chr1	2240191	2241191
chr1	2259399	2260399
chr1	2295992	2296992
chr1	3849265	3849558
chr1	4049504	4050308
chr1	5315171	5315676
chr1	6604358	6605358
chr1	7795182	7796135
chr1	7940802	7942376
chr1	8096081	8096678
chr1	8157713	8158188
chr1	8342119	8342737
chr1	8352306	8353306
chr1	8369317	8370230
chr1	8375063	8376063
chr1	8405134	8406134
chr1	8406134	8407381
chr1	8457594	8458780
chr1	8684750	8685993
chr1	8699710	8700437
chr1	9130072	9131047
chr1	9131573	9132155
chr1	9222959	9223901
chr1	9237566	9238815
chr1	9330271	9331271
chr1	9334271	9335271
chr1	9362048	9363107
chr1	9541445	9542129
chr1	9552850	9553576
chr1	9560854	9561419
chr1	9771888	9772318
chr1	9905003	9905973
chr1	10241638	10242752
chr1	10380085	10380688
chr1	10806842	10807476
chr1	12113262	12113844
chr1	12438266	12439561
chr1	12476933	12477940
chr1	12529949	12531104
chr1	12581313	12582392
chr1	12594181	12595339
chr1	12597641	12598915
chr1	12644648	12645523
chr1	13567685	13568461
chr1	13584806	13585985
chr1	13699145	13699896
chr1	13771609	13772488
chr1	14511988	14513491
chr1	14943431	14945245
chr1	15416829	15417829
chr1	15704103	15705103
chr1	15831937	15832937
chr1	15832937	15833802
chr1	15863856	15864969
chr1	15872048	15873347
chr1	15883092	15884238
chr1	15884510	15885710
chr1	15889853	15890853
chr1	15891853	15892480
chr1	15900924	15901990
chr1	15963858	15965545
chr1	18340713	18341310
chr1	19030705	19031209
chr1	19388563	19389741
chr1	19394303	19395303
chr1	19457105	19457984
chr1	19466260	19467260
chr1	19470769	19472465
chr1	19482637	19483227
chr1	19607868	19608683
chr1	19609437	19610704
chr1	21082747	21083765
chr1	21177328	21178519
chr1	21333344	21334253
chr1	21777769	21778721
chr1	21779721	21780927
chr1	21904767	21905805
chr1	21907481	21908481
chr1	21916101	21917101
chr1	21937700	21938551
chr1	22054069	22054790
chr1	22054790	22055804
chr1	22063483	22064376
chr1	22064376	22065376
chr1	22070390	22071704
chr1	22477356	22478612
chr1	22486432	22487791
chr1	22546963	22548284
chr1	22769689	22770384
chr1	23119672	23120348
chr1	23337055	23337815
chr1	24414770	24415475
chr1	24765644	24766523
chr1	24823371	24823895
chr1	25340851	25341987
chr1	25750752	25751507
chr1	26742529	26743148
chr1	27429331	27430269
chr1	27457972	27458732
chr1	27463089	27464123
chr1	27472993	27473544
chr1	27486089	27487449
chr1	27914848	27915381
chr1	28176636	28177549
chr1	28375552	28376178
chr1	28555291	28555947
chr1	28669988	28671164
chr1	28747160	28748259
chr1	28749027	28749815
chr1	28750815	28751328
chr1	29160145	29160679
chr1	29177042	29178079
chr1	29365073	29365596
chr1	29518380	29519109
chr1	30519136	30519856
chr1	30775805	30776675
chr1	30960847	30961277
chr1	31012350	31012904
chr1	31035253	31036853
chr1	31042648	31043149
chr1	31066145	31066930
chr1	31918572	31919572
chr1	31921742	31922551
chr1	31925265	31926294
chr1	31929899	31930487
chr1	31932921	31934362
chr1	31938874	31940101
chr1	32015728	32016656
chr1	32018342	32019514
chr1	32049004	32049965
chr1	32109085	32110319
chr1	33070568	33071143
chr1	33135961	33136620
chr1	33336925	33337782
chr1	33344481	33345049
chr1	35174500	35175596
chr1	35276351	35276981
chr1	35354906	35355428
chr1	36143101	36143982
chr1	36213671	36214133
chr1	36240730	36241814
chr1	36246246	36247485
chr1	36249305	36250305
chr1	36257463	36258426
chr1	36260473	36261451
chr1	36330566	36332012
chr1	37102639	37103475
chr1	37427240	37427798
chr1	37849798	37851141
chr1	37938972	37939979
chr1	38994094	38995094
chr1	39146907	39147679
chr1	39215161	39215676
chr1	39423375	39424075
chr1	40044244	40045400
chr1	40049060	40049675
chr1	40690176	40690919
chr1	40690919	40691453
chr1	40695516	40696674
chr1	42228804	42229414
chr1	43785889	43786852
chr1	43817180	43818082
chr1	43905036	43906036
chr1	43906036	43906856
chr1	44127351	44127926
chr1	44925145	44925937
chr1	45488872	45489771
chr1	45522366	45523339
chr1	45647031	45647669
chr1	46036374	46037091
chr1	46198839	46199419
chr1	47335214	47336123
chr1	50490249	50490933
chr1	50880363	50880922
chr1	51504528	51505278
chr1	51620402	51621671
chr1	51673171	51673597
chr1	52553941	52554905
chr1	52920142	52921149
chr1	53197504	53198324
chr1	54276986	54277566
chr1	54302636	54303636
chr1	54369954	54370954
chr1	54407957	54408404
chr1	55201404	55201940
chr1	55215939	55217086
chr1	56561726	56562563
chr1	59012451	59013226
chr1	59147353	59148259
chr1	59297411	59298326
chr1	61051445	61052458
chr1	61090196	61091559
chr1	61100866	61101835
chr1	61205429	61205977
chr1	61256867	61257852
chr1	61264209	61265210
chr1	61392848	61393481
chr1	61446315	61447141
chr1	61758392	61758769
chr1	62528007	62528447
chr1	62782924	62783529
chr1	63594356	63595473
chr1	63898264	63898888
chr1	64483823	64484858
chr1	64505931	64507213
chr1	64896336	64897363
chr1	64949880	64950811
chr1	64951278	64952325
chr1	64972995	64973575
chr1	65003390	65004172
chr1	65062943	65064512
chr1	65368301	65368797
chr1	65487765	65488443
chr1	66266269	66268007
chr1	66368008	66369092
chr1	67404304	67404812
chr1	67631052	67631856
chr1	67731372	67732409
chr1	67815234	67816104
chr1	67829833	67830406
chr1	68178392	68178868
chr1	69717652	69718334
chr1	71572389	71572992
chr1	73390353	73390880
chr1	74060015	74060543
chr1	74397057	74397570
chr1	77148472	77148944
chr1	77281034	77281662
chr1	77976378	77977831
chr1	78009458	78009979
chr1	79934105	79934801
chr1	84478587	84479252
chr1	84501981	84502708
chr1	84557527	84558134
chr1	86156981	86157833
chr1	86394151	86395665
chr1	86706956	86708077
chr1	87058570	87059013
chr1	88440455	88441274
chr1	88868353	88869222
chr1	88989936	88990516
chr1	89357446	89358278
chr1	91022492	91023494
chr1	91691534	91692222
chr1	91774124	91774829
chr1	91802591	91803591
chr1	91882144	91882907
chr1	91886648	91887739
chr1	92783125	92783996
chr1	92924246	92924888
chr1	92959128	92960249
chr1	92962908	92964246
chr1	93611302	93612302
chr1	93614659	93615635
chr1	94026778	94027357
chr1	94062414	94063692
chr1	94956467	94956915
chr1	94960474	94961315
chr1	95118359	95119096
chr1	97130486	97131026
chr1	97529444	97530095
chr1	99648150	99648567
chr1	100040402	100041304
chr1	100065319	100065998
chr1	100350628	100351292
chr1	100526707	100527286
chr1	100914992	100915450
chr1	106388989	106389673
chr1	106781081	106781819
chr1	108558998	108559662
chr1	108589310	108589855
chr1	108591506	108592167
chr1	108659876	108661182
chr1	108695525	108696213
chr1	108699169	108699702
chr1	108817146	108817889
chr1	109076252	109076966
chr1	109553613	109554672
chr1	109654907	109655662
chr1	111634558	111635085
chr1	111663897	111664535
chr1	111689241	111690111
chr1	111740615	111741391
chr1	112262737	112263266
chr1	112391470	112392113
chr1	112411491	112412050
chr1	112432573	112433139
chr1	112621037	112622129
chr1	112627449	112628228
chr1	112641449	112642505
chr1	113804900	113805533
chr1	113812745	113813559
chr1	113934455	113934943
chr1	113948122	113949328
chr1	114473061	114474076
chr1	116080564	116081027
chr1	116912296	116912987
chr1	117693356	117693979
chr1	118893087	118893717
chr1	120017011	120017459
chr1	120023006	120023573
chr1	120039286	120039869
chr1	120041693	120042234
chr1	120058113	120058646
chr1	120196497	120197067
chr1	120268801	120269460
chr1	120281749	120282366
chr1	120337913	120339154
chr1	120342648	120343525
chr1	120616060	120616632
chr1	120657287	120657640
chr1	120753854	120754322
chr1	120911765	120912534
chr1	120916190	120917236
chr1	120942775	120943630
chr1	121201458	121201922
chr1	121229009	121229408
chr1	121234787	121235384
chr1	121261216	121261918
chr1	121264370	121264828
chr1	121268829	121269643
chr1	121270639	121271292
chr1	121344917	121345473
chr1	143280518	143281302
chr1	143988923	143989546
chr1	144033445	144033830
chr1	144384267	144384699
chr1	144454903	144455529
chr1	145008500	145009264
chr1	145015366	145015932
chr1	145018421	145018942
chr1	145050937	145051332
chr1	145078384	145079118
chr1	145211863	145212927
chr1	145216542	145217486
chr1	145984064	145984758
chr1	145990024	145990598
chr1	145991686	145992480
chr1	146150949	146151817
chr1	146170907	146171738
chr1	146176459	146176844
chr1	146182394	146182990
chr1	146198664	146199293
chr1	148032059	148032632
chr1	148455839	148456886
chr1	148460522	148461338
chr1	148627357	148627796
chr1	148743339	148743852
chr1	148792139	148792610
chr1	148875670	148876389
chr1	148893646	148894211
chr1	149174543	149175341
chr1	149236075	149236561
chr1	149321764	149322312
chr1	149418712	149419197
chr1	149443491	149443911
chr1	149468552	149469326
chr1	149572676	149573127
chr1	149605792	149606657
chr1	149833887	149835053
chr1	149858654	149859898
chr1	150580211	150581099
chr1	150630158	150631236
chr1	151445910	151447446
chr1	151454693	151455309
chr1	151456494	151457026
chr1	152197031	152198011
chr1	153886335	153886948
chr1	154163374	154163995
chr1	154605714	154606737
chr1	155511387	155511840
chr1	155533394	155534387
chr1	155685352	155686525
chr1	157046678	157047162
chr1	158015772	158016724
chr1	159023720	159024542
chr1	159864271	159865051
chr1	160263055	160263758
chr1	161177777	161178374
chr1	161313489	161314039
chr1	161388965	161389705
chr1	162562455	162563784
chr1	162564525	162565108
chr1	162575900	162577028
chr1	164271562	164272060
chr1	164320177	164320830
chr1	164321727	164322259
chr1	164613976	164614691
chr1	164635311	164635981
chr1	164637151	164637623
chr1	164637902	164639223
chr1	165481485	165482314
chr1	165974565	165975281
chr1	166873908	166874842
chr1	167224657	167225457
chr1	167650519	167651356
chr1	169024191	169024787
chr1	170534611	170535185
chr1	170691334	170691936
chr1	171504813	171505291
chr1	172137981	172138376
chr1	175125384	175126477
chr1	175427560	175428039
chr1	177008279	177008864
chr1	178036922	178037769
chr1	178264051	178264503
chr1	178712437	178713439
chr1	179197526	179198630
chr1	179292552	179293332
chr1	179953232	179953998
chr1	179961005	179961914
chr1	179973467	179974422
chr1	182316266	182316965
chr1	182337014	182338029
chr1	182392481	182393193
chr1	182840696	182841817
chr1	182924494	182925310
chr1	183034338	183035329
chr1	184385331	184386306
chr1	184610209	184611260
chr1	184793030	184793988
chr1	184837730	184838430
chr1	187043319	187043900
chr1	190649438	190650021
chr1	192048301	192048935
chr1	192795624	192796186
chr1	193123078	193123722
chr1	197544608	197545168
chr1	199562297	199562911
chr1	200504972	200505701
chr1	201463113	201464775
chr1	201718752	201719533
chr1	201722195	201723232
chr1	201746689	201747694
chr1	202396749	202397320
chr1	202791398	202791857
chr1	203303421	203305087
chr1	203309807	203310347
chr1	203318184	203319189
chr1	203624763	203625559
chr1	203753629	203754451
chr1	203769057	203769690
chr1	203798462	203798935
chr1	203803499	203804996
chr1	204406173	204406960
chr1	205628506	205629506
chr1	205742034	205743216
chr1	206219723	206220491
chr1	206247580	206247969
chr1	206253461	206253931
chr1	206264326	206264716
chr1	206281676	206282094
chr1	206282854	206283392
chr1	206287309	206288126
chr1	206688357	206689407
chr1	206702271	206703056
chr1	206721773	206722943
chr1	206752012	206752945
chr1	207820445	207821281
chr1	207858812	207859655
chr1	212287882	212288359
chr1	212321935	212323175
chr1	212916973	212917771
chr1	214679427	214679971
chr1	215568755	215570128
chr1	218611823	218612338
chr1	219272377	219272996
chr1	221826395	221827023
chr1	222814011	222814702
chr1	223746151	223746991
chr1	223993456	223994806
chr1	224181866	224182662
chr1	224358795	224359431
chr1	224426741	224427228
chr1	225611777	225612352
chr1	225654124	225655217
chr1	225780159	225780635
chr1	225781888	225782887
chr1	226067386	226067963
chr1	226071251	226071778
chr1	226161295	226161855
chr1	226187131	226187781
chr1	226699929	226700719
chr1	226703836	226704383
chr1	226938018	226939130
chr1	227155425	227155976
chr1	228084788	228085551
chr1	229121415	229122415
chr1	229534571	229535165
chr1	230242420	230242881
chr1	230395496	230396613
chr1	231627596	231628458
chr1	232031024	232031734
chr1	233338895	233339722
chr1	234545790	234546790
chr1	234680204	234681008
chr1	234744298	234744963
chr1	234916410	234917410
chr1	234996320	234997496
chr1	235034987	235035629
chr1	235129121	235129830
chr1	235300343	235301095
chr1	235746212	235746583
chr1	235863902	235864898
chr1	235915823	235916276
chr1	236065630	236066540
chr1	236685325	236686230
chr1	239662614	239663132
chr1	241220775	241221530
chr1	244156404	244157286
chr1	244275992	244276740
chr1	244323319	244323964
chr1	244461704	244462193
chr1	246570999	246571712
chr1	246610380	246611171
chr1	246725234	246726393
chr1	246928951	246930637
chr2	1012379	1013118
chr2	1013118	1014118
chr2	1014118	1014970
chr2	1706264	1707264
chr2	1721898	1722530
chr2	1741699	1742715
chr2	2183638	2184210
chr2	4452369	4452808
chr2	5010920	5011545
chr2	6123464	6124219
chr2	6183814	6184845
chr2	6864101	6865233
chr2	7024048	7024793
chr2	7583059	7583633
chr2	8675467	8676548
chr2	8725521	8726609
chr2	8831866	8832952
chr2	9247800	9248800
chr2	9257331	9257942
chr2	9336434	9337068
chr2	9538919	9539425
chr2	9601220	9601994
chr2	9627619	9629028
chr2	10480116	10481074
chr2	11267234	11267885
chr2	11273691	11274305
chr2	11338163	11338897
chr2	11464228	11465556
chr2	11480816	11481749
chr2	11777038	11778128
chr2	12105486	12106394
chr2	12152862	12153677
chr2	12769437	12770018
chr2	12818207	12818873
chr2	14092434	14092959
chr2	15787544	15788094
chr2	16653175	16654473
chr2	19416090	19416609
chr2	20329007	20329854
chr2	20344249	20345249
chr2	20348450	20349136
chr2	23540701	23541897
chr2	23941710	23943271
chr2	24357310	24358267
chr2	24360787	24361731
chr2	24766378	24767200
chr2	24927115	24927902
chr2	24970349	24971179
chr2	25303783	25304783
chr2	25504149	25504721
chr2	25671950	25672753
chr2	26038280	26039693
chr2	26044652	26045796
chr2	26049025	26049683
chr2	26053538	26054333
chr2	26185293	26186263
chr2	26300200	26301020
chr2	26526019	26526536
chr2	26588881	26589428
chr2	27410041	27410885
chr2	27581966	27582818
chr2	27714545	27715276
chr2	27891318	27892039
chr2	27946441	27947000
chr2	28164857	28165447
chr2	28168016	28168761
chr2	28754781	28755632
chr2	28756350	28757488
chr2	28763584	28765031
chr2	28766531	28767174
chr2	30209315	30209809
chr2	30241390	30242113
chr2	32011743	32012256
chr2	32278811	32280149
chr2	32364149	32364936
chr2	32375350	32376464
chr2	32420922	32421530
chr2	36354037	36355088
chr2	36596273	36597389
chr2	36733591	36734195
chr2	37307633	37308286
chr2	37325579	37326299
chr2	38358303	38358886
chr2	38487171	38488111
chr2	38597116	38598116
chr2	39082412	39083160
chr2	39411103	39412286
chr2	39415305	39415911
chr2	40452456	40453447
chr2	43172768	43173453
chr2	43250216	43250996
chr2	43299941	43300750
chr2	43512149	43513116
chr2	44349495	44349909
chr2	44351945	44352423
chr2	45716382	45716907
chr2	45778204	45779109
chr2	45890532	45891532
chr2	46295189	46296785
chr2	46551715	46552500
chr2	46555617	46556524
chr2	46559740	46560843
chr2	46740858	46741651
chr2	46747918	46748514
chr2	46756604	46757115
chr2	46845689	46846689
chr2	47041320	47042258
chr2	47077158	47078158
chr2	47270413	47271318
chr2	47858596	47859564
chr2	47895833	47896709
chr2	48321084	48322022
chr2	48340397	48341047
chr2	48564301	48564788
chr2	54496086	54496690
chr2	54504315	54504971
chr2	54525261	54526015
chr2	54529958	54530911
chr2	54574877	54575924
chr2	54685213	54685789
chr2	54994859	54995331
chr2	55004792	55005288
chr2	55047000	55047730
chr2	55222643	55223163
chr2	58045619	58046449
chr2	59157838	59158518
chr2	60888959	60889687
chr2	61463535	61464882
chr2	61466640	61467705
chr2	62194082	62195520
chr2	62198782	62199374
chr2	62704063	62704845
chr2	64130069	64130487
chr2	64136429	64137024
chr2	64283199	64284223
chr2	64539570	64540120
chr2	64731669	64732376
chr2	65064449	65064964
chr2	65120035	65120690
chr2	65127176	65128222
chr2	65235832	65236728
chr2	65351392	65352392
chr2	65370905	65372569
chr2	66073654	66074524
chr2	66494153	66494925
chr2	67390319	67390712
chr2	68201113	68201654
chr2	68239724	68240523
chr2	68241874	68242698
chr2	68247553	68248348
chr2	69054128	69054603
chr2	69380563	69381450
chr2	69383586	69384727
chr2	69437757	69438422
chr2	69740482	69741011
chr2	69769497	69770618
chr2	70125355	70126809
chr2	70218307	70218923
chr2	71334428	71335283
chr2	72636181	72636762
chr2	74065414	74065835
chr2	74244190	74244680
chr2	74392334	74392846
chr2	76365851	76366435
chr2	77818091	77818777
chr2	84071903	84072496
chr2	84907501	84908460
chr2	84976014	84976679
chr2	85002991	85003742
chr2	85021027	85022106
chr2	85025287	85025833
chr2	85060263	85060710
chr2	85612246	85613393
chr2	85780755	85781681
chr2	86184513	86185329
chr2	86624166	86625474
chr2	86721951	86722914
chr2	86727643	86728165
chr2	87073839	87074819
chr2	87222322	87222922
chr2	87457919	87458765
chr2	87485085	87486193
chr2	87499813	87500346
chr2	87501048	87502391
chr2	87508767	87509824
chr2	87531398	87532242
chr2	87682454	87682951
chr2	88180870	88182028
chr2	88201083	88202111
chr2	88623703	88624577
chr2	90033618	90034110
chr2	90298541	90299129
chr2	91497970	91498553
chr2	92075231	92075861
chr2	94283238	94283984
chr2	95160035	95160941
chr2	96200441	96201046
chr2	96481776	96482945
chr2	96855410	96857142
chr2	98011248	98011726
chr2	98179484	98180281
chr2	98445642	98446750
chr2	99703235	99703844
chr2	100613631	100614205
chr2	100846976	100847529
chr2	101256484	101257299
chr2	101634107	101634617
chr2	101743865	101744648
chr2	101991846	101992846
chr2	102683402	102683960
chr2	102735546	102736176
chr2	104650224	104650721
chr2	105655827	105656698
chr2	105754889	105755980
chr2	105759031	105759773
chr2	105791209	105792209
chr2	105802062	105803013
chr2	105804991	105805743
chr2	105867079	105868120
chr2	105890901	105891651
chr2	106791686	106792178
chr2	107830701	107831309
chr2	108451664	108452132
chr2	108585608	108586608
chr2	108725401	108726796
chr2	108780056	108780513
chr2	110571377	110572712
chr2	110942830	110943505
chr2	111148818	111149285
chr2	111267871	111268487
chr2	111440999	111442046
chr2	111450561	111450979
chr2	111451747	111452796
chr2	111463288	111464265
chr2	111491815	111492593
chr2	112274174	112275037
chr2	112429005	112429832
chr2	112429832	112430414
chr2	112430657	112431560
chr2	112646788	112648321
chr2	113892779	113893817
chr2	113897135	113898071
chr2	115384217	115384846
chr2	117076636	117078279
chr2	117609551	117610305
chr2	118695503	118696334
chr2	119430520	119431563
chr2	120013809	120015083
chr2	121125231	121125764
chr2	121538999	121539501
chr2	121581663	121582987
chr2	121609640	121610733
chr2	121737380	121739253
chr2	124706676	124707343
chr2	124786143	124786801
chr2	126569512	126570247
chr2	127234942	127235595
chr2	127384474	127385393
chr2	127388535	127389039
chr2	127803846	127804863
chr2	127808573	127809885
chr2	131091430	131092324
chr2	131541832	131543159
chr2	132009082	132009643
chr2	133647243	133647972
chr2	133811492	133812434
chr2	137963072	137963977
chr2	138532111	138532763
chr2	139339522	139340103
chr2	143696842	143697280
chr2	144383035	144383830
chr2	144385803	144386864
chr2	144388712	144390344
chr2	144417679	144418235
chr2	144428330	144428738
chr2	144472342	144472989
chr2	144481630	144482931
chr2	144485455	144485945
chr2	144501905	144502349
chr2	144947052	144947574
chr2	145750456	145750982
chr2	148720277	148721133
chr2	150912343	150912783
chr2	151287217	151287910
chr2	151288168	151289286
chr2	151820460	151821282
chr2	152355676	152356208
chr2	152537253	152537710
chr2	152577656	152578281
chr2	154018449	154019108
chr2	154452939	154453539
chr2	158791719	158792178
chr2	159025030	159025611
chr2	159718745	159719567
chr2	159719567	159720245
chr2	159753164	159754259
chr2	160268944	160269577
chr2	160380066	160380989
chr2	160395126	160396327
chr2	160993666	160994398
chr2	161134634	161135251
chr2	163348703	163349665
chr2	165665643	165667268
chr2	168245031	168246178
chr2	168248295	168248761
chr2	168700146	168700848
chr2	169361109	169361677
chr2	169587756	169588756
chr2	170771848	170772413
chr2	171147748	171148461
chr2	172237749	172238249
chr2	172558527	172559387
chr2	173136883	173137359
chr2	173935687	173936379
chr2	173937739	173938909
chr2	173959222	173960627
chr2	173960627	173961573
chr2	175164211	175164711
chr2	177214268	177215969
chr2	177228139	177229139
chr2	177230825	177231450
chr2	177243868	177244401
chr2	177246764	177247982
chr2	177258851	177260127
chr2	179234413	179234919
chr2	181275795	181276103
chr2	182944351	182944855
chr2	186592137	186592568
chr2	187542331	187542942
chr2	188314665	188315008
chr2	188346372	188346814
chr2	189139508	189140205
chr2	190406462	190407858
chr2	190451982	190452419
chr2	190879290	190880248
chr2	190883774	190884517
chr2	190885023	190885591
chr2	191266359	191266934
chr2	191678924	191679876
chr2	191964046	191964606
chr2	197428295	197429227
chr2	197430401	197431628
chr2	197517331	197518468
chr2	197520014	197520544
chr2	200849774	200851225
chr2	200855906	200856517
chr2	200858254	200859799
chr2	201115089	201116033
chr2	201153573	201154438
chr2	201433290	201434375
chr2	202264130	202265220
chr2	202419501	202420125
chr2	202633578	202634456
chr2	205689385	205690293
chr2	207527666	207529082
chr2	207531856	207533101
chr2	207535380	207536198
chr2	207556637	207557441
chr2	207604370	207605328
chr2	207771167	207772002
chr2	207772224	207773272
chr2	207944242	207944650
chr2	213407354	213408246
chr2	216031051	216031924
chr2	216187366	216188194
chr2	216671824	216672858
chr2	217968603	217969078
chr2	218088676	218089357
chr2	218175491	218176435
chr2	218219178	218219671
chr2	218226096	218226768
chr2	218228350	218228895
chr2	219294031	219294838
chr2	220546083	220546765
chr2	222744218	222745142
chr2	222865833	222866476
chr2	223930055	223931075
chr2	227507275	227507776
chr2	227847844	227848265
chr2	230720024	230721731
chr2	230754111	230754756
chr2	230784008	230785024
chr2	231640794	231642444
chr2	231660892	231662055
chr2	231851737	231852248
chr2	231968739	231969262
chr2	234497350	234499191
chr2	235152529	235153190
chr2	236565886	236567531
chr2	237325454	237325895
chr2	237393598	237394401
chr2	237396949	237397636
chr2	237666474	237667283
chr2	237676018	237677148
chr2	238280222	238281323
chr2	239001700	239002814
chr2	239205233	239206467
chr2	239220290	239221290
chr2	239273507	239274507
chr2	239293677	239294677
chr2	239298293	239299293
chr2	239320833	239321737
chr2	241299564	241300532
chr2	242182896	242183521
chr3	2287421	2287928
chr3	3284731	3285159
chr3	4748404	4749188
chr3	4771270	4772134
chr3	4827571	4828520
chr3	4869026	4870042
chr3	5025372	5026400
chr3	5123323	5124700
chr3	5130406	5131287
chr3	5162859	5163642
chr3	5188908	5189975
chr3	5196502	5197227
chr3	6105040	6105632
chr3	6467110	6467676
chr3	8191245	8191889
chr3	8250274	8251033
chr3	8257596	8258129
chr3	8294013	8294578
chr3	10140853	10141691
chr3	10142337	10143985
chr3	10487582	10488702
chr3	11550537	11551595
chr3	11567183	11568183
chr3	11602181	11603136
chr3	11621158	11621986
chr3	11625722	11626366
chr3	11627165	11627729
chr3	11628197	11628907
chr3	11630364	11631434
chr3	11633194	11634570
chr3	11679018	11680060
chr3	11721325	11722393
chr3	11724682	11725562
chr3	12442542	12443825
chr3	12448034	12448988
chr3	12625730	12626521
chr3	12633287	12634127
chr3	13868280	13869847
chr3	14821631	14822409
chr3	14889709	14890498
chr3	16425438	16426316
chr3	16482361	16483012
chr3	16882665	16883664
chr3	17119628	17120128
chr3	17148528	17149326
chr3	17300504	17301077
chr3	17738943	17740088
chr3	17779746	17780321
chr3	19950727	19951200
chr3	20043848	20044920
chr3	23685027	23685860
chr3	23809494	23810489
chr3	23947564	23948837
chr3	23950592	23951272
chr3	23955559	23956259
chr3	24340150	24340568
chr3	24813244	24813771
chr3	27955390	27956105
chr3	29336311	29336713
chr3	29364698	29365097
chr3	29420582	29421330
chr3	29518873	29519570
chr3	29856156	29856565
chr3	30604295	30605170
chr3	30607826	30608912
chr3	30614291	30614741
chr3	30619099	30620531
chr3	30629579	30630219
chr3	30633853	30634302
chr3	30686974	30687652
chr3	31541102	31542075
chr3	31547189	31547858
chr3	31752230	31752743
chr3	31891367	31893185
chr3	31894022	31895429
chr3	32400157	32400806
chr3	32402047	32403057
chr3	32466726	32467899
chr3	32500679	32501451
chr3	33094853	33095932
chr3	33114615	33115583
chr3	33428563	33429118
chr3	35667676	35668114
chr3	35747828	35748560
chr3	37172755	37173270
chr3	38166223	38167240
chr3	38716616	38717450
chr3	39104729	39106430
chr3	41198107	41198817
chr3	41602007	41602574
chr3	42018048	42019716
chr3	42023047	42024301
chr3	42060309	42061041
chr3	42101705	42102410
chr3	43328022	43328452
chr3	43333081	43333724
chr3	45656315	45656797
chr3	46482358	46482971
chr3	47129488	47130081
chr3	47148613	47149063
chr3	47314284	47314769
chr3	47511988	47512718
chr3	48033470	48034030
chr3	48060495	48061315
chr3	48062315	48063432
chr3	48079510	48080390
chr3	48371247	48371718
chr3	48471222	48472587
chr3	48555521	48556181
chr3	48713291	48714291
chr3	48740710	48741678
chr3	49380774	49381869
chr3	49382681	49383668
chr3	49383668	49384439
chr3	49386091	49387170
chr3	49394724	49395869
chr3	49398267	49399267
chr3	49399267	49400267
chr3	49400267	49401693
chr3	49402763	49403810
chr3	49407783	49408625
chr3	49429983	49431067
chr3	49941729	49942822
chr3	51612789	51613631
chr3	51738541	51739178
chr3	52271632	52272820
chr3	52273163	52274211
chr3	52565653	52566231
chr3	52846073	52846984
chr3	54821449	54821984
chr3	56683308	56684173
chr3	56800327	56801589
chr3	57590970	57592148
chr3	57688836	57689386
chr3	57847994	57849290
chr3	58018630	58019436
chr3	58049824	58050441
chr3	58118681	58119523
chr3	58209864	58210405
chr3	61584273	61584899
chr3	61630710	61631207
chr3	61848921	61850566
chr3	61876246	61876908
chr3	63763989	63764670
chr3	65308343	65308972
chr3	65349253	65350070
chr3	66612653	66613258
chr3	66808572	66809084
chr3	67646164	67647139
chr3	68123611	68123909
chr3	69090734	69091370
chr3	69097439	69098336
chr3	69177757	69178364
chr3	69785643	69787249
chr3	70631099	70631568
chr3	71007989	71008782
chr3	71037391	71038085
chr3	71051237	71052016
chr3	71055042	71056042
chr3	71076113	71076717
chr3	71132778	71134122
chr3	71206598	71207872
chr3	71259788	71260761
chr3	71693641	71694079
chr3	72214089	72214942
chr3	72383860	72384500
chr3	72430901	72431483
chr3	72888944	72890848
chr3	73011827	73012891
chr3	73033600	73034224
chr3	73140133	73140695
chr3	73390643	73391544
chr3	73451868	73452495
chr3	78735746	78736136
chr3	80607885	80608613
chr3	81311082	81311808
chr3	81742407	81742968
chr3	82849880	82850591
chr3	84908678	84909233
chr3	87494088	87494961
chr3	87739496	87740136
chr3	89614896	89615494
chr3	89775943	89776572
chr3	94627655	94628481
chr3	96672974	96674066
chr3	97841267	97842245
chr3	97972593	97973555
chr3	99638969	99639582
chr3	100229165	100229666
chr3	101684513	101685097
chr3	106435487	106436468
chr3	108083659	108084457
chr3	109264347	109264946
chr3	111780102	111780541
chr3	112993334	112994062
chr3	113091386	113091874
chr3	113174549	113175137
chr3	114900975	114901441
chr3	119239665	119240302
chr3	120080069	120080591
chr3	122252165	122252755
chr3	122512225	122512801
chr3	123095488	123096909
chr3	123396068	123396874
chr3	123536350	123537038
chr3	124260917	124261420
chr3	124849964	124850533
chr3	125295821	125296594
chr3	125480648	125481139
chr3	126211947	126212852
chr3	126265557	126266557
chr3	128647835	128648698
chr3	131025805	131026263
chr3	132641209	132641773
chr3	132720272	132721545
chr3	136161797	136163363
chr3	136165812	136166599
chr3	136171755	136172885
chr3	136179764	136180470
chr3	136180470	136181470
chr3	136186832	136187847
chr3	136188951	136189951
chr3	136191102	136191870
chr3	136696626	136697519
chr3	137930106	137930621
chr3	139386838	139387374
chr3	140882977	140883436
chr3	141478418	141479201
chr3	142225789	142226885
chr3	142445666	142446394
chr3	142543212	142543753
chr3	143118007	143118992
chr3	144141797	144142268
chr3	146015151	146015832
chr3	146754475	146755025
chr3	149035448	149036196
chr3	149086645	149087599
chr3	149130224	149131689
chr3	149548433	149549108
chr3	149592388	149594157
chr3	149635308	149635860
chr3	149643378	149644602
chr3	150796409	150797097
chr3	150830656	150831255
chr3	152306854	152307833
chr3	152375579	152375963
chr3	154319706	154320320
chr3	155747828	155748546
chr3	155873245	155873966
chr3	156693837	156694290
chr3	156824956	156826001
chr3	156826996	156827819
chr3	157071634	157072377
chr3	160019721	160020397
chr3	160539894	160540364
chr3	160552479	160553026
chr3	165498635	165499178
chr3	168064403	168064999
chr3	168844884	168846636
chr3	169472307	169472902
chr3	169992676	169993115
chr3	170111082	170111668
chr3	170158793	170159545
chr3	170358623	170359803
chr3	170420201	170420994
chr3	170811559	170812159
chr3	171324539	171325206
chr3	171562373	171563029
chr3	171753448	171754109
chr3	171764657	171765162
chr3	171808303	171809544
chr3	172037748	172038297
chr3	172062112	172062729
chr3	172062729	172063999
chr3	172067023	172067772
chr3	172070071	172070981
chr3	172093746	172094609
chr3	172105432	172105900
chr3	172257926	172258779
chr3	172271467	172272102
chr3	172281887	172282596
chr3	177062721	177063371
chr3	177104914	177105464
chr3	177107110	177107989
chr3	177115373	177115820
chr3	177117947	177118598
chr3	177133589	177134257
chr3	177136332	177137696
chr3	177155517	177156506
chr3	177163775	177164803
chr3	177168129	177168702
chr3	177172692	177173692
chr3	177176863	177177863
chr3	177178863	177179863
chr3	177193007	177194369
chr3	177321391	177322376
chr3	177478961	177480108
chr3	177492228	177493051
chr3	177730161	177731208
chr3	178383230	178383897
chr3	179324605	179325606
chr3	179542336	179542939
chr3	180915129	180915971
chr3	180928742	180929528
chr3	182792082	182792760
chr3	183254636	183255668
chr3	183622429	183622880
chr3	183637332	183638299
chr3	183698770	183700102
chr3	184337546	184338431
chr3	184712617	184713339
chr3	185925147	185925810
chr3	186787864	186788648
chr3	187736403	187737691
chr3	187795015	187795910
chr3	187917087	187917750
chr3	188142344	188142960
chr3	188165370	188166319
chr3	188173164	188174082
chr3	188194832	188195812
chr3	188250479	188251023
chr3	188271920	188272920
chr3	188298848	188299957
chr3	188308379	188309287
chr3	188361919	188362946
chr3	188432987	188434350
chr3	188459275	188459720
chr3	188701885	188702885
chr3	188792795	188793431
chr3	189577525	189578218
chr3	192832297	192832995
chr3	192851401	192851881
chr3	194133165	194133945
chr3	194487648	194488663
chr3	194634719	194635251
chr3	194736561	194737734
chr3	195102002	195102959
chr3	196285757	196286533
chr3	196499984	196500984
chr3	196741813	196743101
chr3	196763327	196764076
chr3	196876208	196877053
chr3	197268318	197269428
chr3	197581390	197582317
chr3	197957259	197958103
chr3	198173968	198174667
chr4	721742	722742
chr4	1162930	1163538
chr4	1427396	1428621
chr4	1428621	1429518
chr4	1434259	1435967
chr4	1441608	1442428
chr4	1496707	1497865
chr4	1980636	1981758
chr4	2007052	2007856
chr4	2571862	2572862
chr4	2607429	2608429
chr4	2863972	2864671
chr4	2874111	2874804
chr4	3490110	3491110
chr4	3491110	3491642
chr4	5033649	5034506
chr4	5843174	5843938
chr4	5851542	5852323
chr4	6784066	6784894
chr4	6795770	6796396
chr4	7662809	7663445
chr4	7812199	7813466
chr4	7909323	7909788
chr4	8183366	8184248
chr4	11140287	11140947
chr4	11454740	11455239
chr4	13306931	13307469
chr4	15644253	15645119
chr4	15667619	15668175
chr4	16228262	16229021
chr4	16770496	16771100
chr4	18018991	18019418
chr4	18411865	18412377
chr4	20134184	20134729
chr4	21321437	21322307
chr4	21756883	21757438
chr4	22484318	22485344
chr4	22497344	22498271
chr4	24569124	24569633
chr4	24576186	24576916
chr4	24580423	24581758
chr4	24584848	24585633
chr4	24687231	24687740
chr4	25796634	25797699
chr4	26318050	26319091
chr4	26492148	26493080
chr4	26856636	26857086
chr4	31056275	31056928
chr4	31868326	31868834
chr4	33101479	33102287
chr4	33162464	33162948
chr4	37605638	37606344
chr4	38661933	38663208
chr4	38886786	38887404
chr4	38942842	38943366
chr4	39621648	39622573
chr4	39712013	39713013
chr4	39735950	39736634
chr4	39942012	39942948
chr4	39969683	39970683
chr4	42326434	42326996
chr4	55346855	55347909
chr4	55410019	55411002
chr4	55544716	55545203
chr4	57019959	57020428
chr4	57068038	57068792
chr4	57338753	57339637
chr4	57514340	57514822
chr4	58991426	58992224
chr4	59932997	59933466
chr4	67109673	67110248
chr4	67699473	67700324
chr4	70686985	70687765
chr4	70703012	70703677
chr4	71493487	71493941
chr4	72549757	72550311
chr4	73250166	73251180
chr4	75040667	75041284
chr4	75122304	75123188
chr4	75991076	75991882
chr4	76604925	76605438
chr4	76705956	76706834
chr4	78777479	78778049
chr4	80015656	80016569
chr4	82240283	82240871
chr4	84858669	84859263
chr4	85928027	85928629
chr4	86511524	86512055
chr4	86917155	86917733
chr4	86938025	86938594
chr4	87046024	87047202
chr4	87056307	87056632
chr4	87069156	87069723
chr4	87097088	87098351
chr4	87218089	87219420
chr4	87500651	87501381
chr4	88719284	88719874
chr4	88912861	88913724
chr4	98143704	98144493
chr4	98913749	98914556
chr4	99086464	99087607
chr4	99506246	99506889
chr4	99561745	99563049
chr4	101307588	101308090
chr4	102313845	102314392
chr4	102509589	102510232
chr4	102543469	102543926
chr4	102624982	102625663
chr4	102811172	102812064
chr4	102813034	102813823
chr4	102817212	102818043
chr4	102818875	102819908
chr4	102822490	102823081
chr4	102867466	102868224
chr4	103020084	103020807
chr4	105154276	105155009
chr4	107870178	107870725
chr4	107990670	107991559
chr4	108180194	108181118
chr4	108868380	108869118
chr4	109443813	109444541
chr4	119301072	119301759
chr4	119593781	119594521
chr4	120008014	120008580
chr4	122153754	122154423
chr4	123407950	123408780
chr4	123698208	123698701
chr4	124470245	124470819
chr4	124870582	124871120
chr4	125359929	125360614
chr4	126304062	126304580
chr4	127780666	127781782
chr4	128813223	128813887
chr4	131425819	131426494
chr4	133709007	133709671
chr4	139163601	139164599
chr4	139313342	139314100
chr4	139324464	139325016
chr4	139461677	139462426
chr4	140097207	140098147
chr4	140134597	140135104
chr4	140236636	140237636
chr4	140238675	140240023
chr4	143357857	143358576
chr4	143412326	143412810
chr4	145175431	145176535
chr4	146067561	146068151
chr4	147504004	147504549
chr4	147729875	147731415
chr4	147771580	147772386
chr4	147787033	147788580
chr4	147822419	147823233
chr4	149143804	149144468
chr4	150084634	150085102
chr4	150804973	150805863
chr4	151165165	151165586
chr4	152357225	152357753
chr4	152934540	152935873
chr4	153221385	153222385
chr4	153249428	153250316
chr4	153470539	153471420
chr4	153575798	153576324
chr4	156013654	156014275
chr4	158799755	158800363
chr4	159197741	159198651
chr4	164864086	164864667
chr4	165331778	165332236
chr4	168478950	168480038
chr4	168562647	168563366
chr4	168692669	168693989
chr4	168858434	168859685
chr4	168866797	168867303
chr4	169026192	169026647
chr4	169268817	169269379
chr4	173167227	173168082
chr4	173434348	173434865
chr4	173798856	173799423
chr4	177230054	177230568
chr4	183096170	183097313
chr4	183527236	183527686
chr4	183986557	183987491
chr4	184396781	184398129
chr4	184416161	184417607
chr4	184447422	184448132
chr4	184449132	184450204
chr4	184469739	184471005
chr4	184476234	184477234
chr4	184641426	184642040
chr4	185228967	185229804
chr4	185394342	185395342
chr4	185985047	185985558
chr4	186693611	186694467
chr4	186702564	186703564
chr4	186705484	186706363
chr4	186713191	186714191
chr4	189460448	189461454
chr5	1326012	1327193
chr5	3488446	3489302
chr5	3584361	3585393
chr5	3700230	3701461
chr5	6733439	6734439
chr5	8049734	8050780
chr5	9352850	9353585
chr5	10331871	10332871
chr5	10759214	10760260
chr5	10761655	10762746
chr5	14150646	14151663
chr5	14179554	14180772
chr5	14184339	14185198
chr5	14186313	14187573
chr5	14464457	14465645
chr5	14816361	14817483
chr5	14822503	14823127
chr5	15763208	15763699
chr5	17124689	17125228
chr5	17317562	17318418
chr5	22653829	22654387
chr5	26519362	26520017
chr5	31634832	31635148
chr5	32109189	32109724
chr5	32139494	32140759
chr5	32151146	32151635
chr5	32157949	32158943
chr5	32164143	32165020
chr5	36937719	36938993
chr5	38508340	38508918
chr5	38547203	38547930
chr5	38760213	38760763
chr5	40262709	40263408
chr5	42446014	42446548
chr5	42799529	42799998
chr5	42802229	42803007
chr5	42808454	42809092
chr5	43062833	43063867
chr5	43198062	43198547
chr5	44688197	44689224
chr5	50351341	50351998
chr5	50539899	50540445
chr5	50621507	50622129
chr5	53617292	53617744
chr5	54220333	54221265
chr5	54522348	54523201
chr5	54531256	54532457
chr5	54544054	54544476
chr5	55425777	55426321
chr5	55526456	55527303
chr5	55601863	55602700
chr5	55984901	55985385
chr5	55987761	55989256
chr5	56337815	56338464
chr5	56493371	56494192
chr5	56825756	56826718
chr5	56829046	56829666
chr5	57073172	57073657
chr5	57177129	57178076
chr5	57178076	57178625
chr5	57183002	57183937
chr5	57188039	57189172
chr5	59126371	59127267
chr5	59219844	59220531
chr5	59653169	59653762
chr5	59790312	59791146
chr5	60700824	60701348
chr5	61335856	61336947
chr5	61350275	61350931
chr5	61373244	61373621
chr5	61392385	61392893
chr5	61403485	61404467
chr5	61435814	61436256
chr5	61598992	61599421
chr5	61731140	61731984
chr5	62327567	62328703
chr5	65931656	65933044
chr5	65933672	65934332
chr5	65937324	65938291
chr5	65968469	65969229
chr5	66170424	66171233
chr5	68268687	68269179
chr5	69013814	69014478
chr5	69095044	69095666
chr5	69216550	69217312
chr5	69843697	69844074
chr5	70285977	70286420
chr5	70405115	70405701
chr5	70718804	70719169
chr5	71285507	71285936
chr5	72152017	72152962
chr5	72264687	72265168
chr5	72557870	72558508
chr5	73312640	73313296
chr5	74294004	74294841
chr5	74340476	74341065
chr5	74626024	74626690
chr5	75049865	75051101
chr5	77144208	77144676
chr5	77845033	77845788
chr5	78572690	78573350
chr5	78669339	78669886
chr5	79688707	79689498
chr5	80252702	80253578
chr5	81752043	81752994
chr5	81853185	81854382
chr5	82500766	82501560
chr5	85959512	85960032
chr5	87119118	87119658
chr5	88779824	88780962
chr5	93000811	93001455
chr5	93581587	93582217
chr5	93588646	93589477
chr5	93621635	93622524
chr5	95077341	95077897
chr5	95645813	95646652
chr5	95740870	95741828
chr5	95812204	95813879
chr5	95815670	95817033
chr5	95942679	95943168
chr5	95962292	95963760
chr5	96667531	96668397
chr5	96781653	96782343
chr5	96905723	96906430
chr5	97823141	97823773
chr5	99033904	99034413
chr5	108726748	108727689
chr5	108750591	108751311
chr5	110152473	110152769
chr5	112736438	112737029
chr5	112834154	112834646
chr5	113201746	113202773
chr5	115295243	115296080
chr5	119267362	119268090
chr5	121704972	121705766
chr5	122774193	122774893
chr5	123522101	123522651
chr5	124301028	124301658
chr5	124670214	124670762
chr5	124693549	124694365
chr5	124739357	124740516
chr5	124979839	124980446
chr5	125834669	125835211
chr5	126368577	126369126
chr5	127073540	127074411
chr5	127247085	127247568
chr5	128093004	128093572
chr5	131266283	131267474
chr5	131271508	131272885
chr5	132416977	132417977
chr5	132555227	132555960
chr5	132556241	132556883
chr5	132964054	132964659
chr5	133969121	133969910
chr5	134083183	134083476
chr5	134903139	134904338
chr5	138028676	138029255
chr5	138030685	138031544
chr5	138519005	138519918
chr5	138779627	138780470
chr5	138923389	138923792
chr5	139295775	139296641
chr5	139296641	139297470
chr5	139297976	139299014
chr5	139300014	139300638
chr5	139300974	139302347
chr5	139307234	139308396
chr5	139310631	139311110
chr5	139311340	139312501
chr5	139343546	139344310
chr5	139563505	139564846
chr5	139571297	139572099
chr5	139581206	139582070
chr5	139597764	139598309
chr5	139848780	139849544
chr5	140404080	140405023
chr5	142129548	142130352
chr5	142221194	142221970
chr5	142402858	142403670
chr5	143008980	143009737
chr5	143088626	143089523
chr5	143093138	143094138
chr5	143212555	143213587
chr5	147259615	147260483
chr5	147442079	147442984
chr5	149111548	149112192
chr5	149521354	149522459
chr5	149583011	149583547
chr5	150241181	150242045
chr5	150463812	150464403
chr5	150493888	150495120
chr5	150495120	150495765
chr5	150496541	150497574
chr5	150518181	150519131
chr5	151148620	151150203
chr5	151699654	151700616
chr5	154770669	154771494
chr5	155624508	155625137
chr5	157044189	157044866
chr5	157576004	157577001
chr5	157821881	157822500
chr5	158770301	158770857
chr5	159098369	159099069
chr5	160287774	160288664
chr5	160320546	160321281
chr5	161115774	161116390
chr5	161839456	161840098
chr5	162814616	162815143
chr5	163508146	163509028
chr5	166918254	166918551
chr5	167296112	167296641
chr5	169050571	169051205
chr5	171965637	171966181
chr5	171984630	171985304
chr5	172107089	172107898
chr5	172268071	172268611
chr5	172278256	172279159
chr5	172766837	172767837
chr5	173027657	173028657
chr5	173035818	173037048
chr5	173058168	173059037
chr5	173059037	173059595
chr5	173097818	173098387
chr5	173198468	173199118
chr5	173939669	173940329
chr5	177001604	177002880
chr5	177146684	177147440
chr5	177805892	177807485
chr5	179442119	179443162
chr5	179811118	179812045
chr5	180015154	180016058
chr5	180787072	180788072
chr5	181253645	181254845
chr6	147361	148377
chr6	1317937	1318941
chr6	2416029	2416672
chr6	2633444	2634300
chr6	2868018	2868523
chr6	3023987	3024987
chr6	3245917	3246713
chr6	3550002	3550532
chr6	4607931	4608894
chr6	4852034	4852762
chr6	5004566	5005031
chr6	5083260	5084366
chr6	7117214	7117774
chr6	7118590	7120064
chr6	7120064	7121143
chr6	7129869	7130869
chr6	7911148	7912259
chr6	9100255	9100854
chr6	9162559	9162992
chr6	10226134	10226657
chr6	10285912	10286472
chr6	11036807	11037404
chr6	11096060	11097060
chr6	11273381	11274142
chr6	11312981	11313916
chr6	11329889	11330707
chr6	11367820	11368763
chr6	11656223	11657045
chr6	12014678	12015991
chr6	12036576	12037633
chr6	13230845	13231634
chr6	14210023	14210831
chr6	14766337	14767572
chr6	15124985	15125449
chr6	15243460	15244783
chr6	15250220	15251503
chr6	15251503	15252461
chr6	15254502	15255690
chr6	15262249	15263249
chr6	15290603	15291715
chr6	15343787	15344502
chr6	15373703	15374783
chr6	15450262	15451262
chr6	16099283	16100084
chr6	16138776	16139753
chr6	16517948	16518515
chr6	16678909	16679598
chr6	16700495	16701388
chr6	16969553	16970312
chr6	17695386	17696039
chr6	17703826	17704653
chr6	17844945	17845413
chr6	17952705	17953253
chr6	17964346	17965178
chr6	17969800	17970315
chr6	17981214	17981864
chr6	17982085	17983111
chr6	18796099	18796641
chr6	18847512	18848332
chr6	21099518	21099972
chr6	21754310	21755211
chr6	21804729	21805801
chr6	21885874	21886646
chr6	22031549	22032253
chr6	24029272	24030053
chr6	24714062	24714969
chr6	24909224	24910434
chr6	25124599	25125131
chr6	25179823	25180504
chr6	25329914	25330475
chr6	25993294	25993822
chr6	26382189	26383008
chr6	29722385	29722944
chr6	34290133	34290533
chr6	34323324	34323793
chr6	34374676	34375676
chr6	34381692	34382613
chr6	34680286	34680821
chr6	34693289	34694130
chr6	34756037	34756943
chr6	35026286	35026832
chr6	35093899	35094899
chr6	35470976	35472126
chr6	35667389	35668349
chr6	35732432	35733863
chr6	36241833	36242600
chr6	36281960	36282419
chr6	36584037	36584472
chr6	36600867	36601353
chr6	37820922	37822369
chr6	37823369	37824751
chr6	37826265	37826740
chr6	38042879	38043874
chr6	38443454	38443986
chr6	38474020	38474558
chr6	42540172	42540591
chr6	42566257	42566792
chr6	42583107	42583766
chr6	42706361	42706806
chr6	42780552	42781266
chr6	42787284	42788011
chr6	43904645	43905288
chr6	44456687	44457444
chr6	45561378	45561951
chr6	45865869	45866541
chr6	46518255	46519200
chr6	46627040	46627830
chr6	46744116	46744653
chr6	46848316	46848900
chr6	47496836	47497638
chr6	52517966	52519358
chr6	52547848	52548848
chr6	52550073	52551110
chr6	52560598	52561598
chr6	54310288	54311165
chr6	56446709	56447333
chr6	56844348	56845463
chr6	57791799	57792245
chr6	63411931	63413097
chr6	63644653	63645265
chr6	70567599	70568236
chr6	71287602	71288248
chr6	73449619	73451540
chr6	73522331	73523627
chr6	73523879	73525206
chr6	73696781	73697615
chr6	75603674	75604959
chr6	75604959	75606075
chr6	79089444	79090447
chr6	81261321	81262024
chr6	82588822	82589421
chr6	83428806	83429347
chr6	83536812	83537677
chr6	85644746	85645671
chr6	86407479	86407979
chr6	86461301	86461928
chr6	87164440	87165184
chr6	87686503	87687221
chr6	89078350	89079303
chr6	89350754	89351429
chr6	89353166	89353934
chr6	89409509	89411309
chr6	98946098	98946865
chr6	99419788	99420302
chr6	103205120	103206130
chr6	107014616	107015193
chr6	107460029	107461076
chr6	107665839	107666689
chr6	108259104	108259880
chr6	108533805	108534379
chr6	108604097	108604857
chr6	108672198	108673419
chr6	109038726	109039346
chr6	109052697	109053276
chr6	109237059	109238358
chr6	109481779	109482531
chr6	109794804	109795393
chr6	110182877	110183984
chr6	110884537	110885529
chr6	111430196	111431021
chr6	111780053	111780907
chr6	112015690	112016758
chr6	112156387	112156929
chr6	112184112	112184891
chr6	112239625	112240189
chr6	113958745	113959403
chr6	116275342	116275963
chr6	116372047	116372925
chr6	116372925	116373827
chr6	116410262	116410796
chr6	116681920	116682791
chr6	119148782	119149325
chr6	119339304	119339778
chr6	119797958	119798514
chr6	121433908	121434500
chr6	122463479	122464705
chr6	122469252	122470061
chr6	122900722	122901385
chr6	125154590	125155335
chr6	125817779	125818283
chr6	129194362	129194998
chr6	129676589	129677518
chr6	129685753	129686405
chr6	129698373	129698972
chr6	129703272	129703788
chr6	130680405	130680821
chr6	130970916	130971660
chr6	130986497	130986897
chr6	131048506	131049312
chr6	131748918	131749335
chr6	132835898	132836428
chr6	133742457	133742951
chr6	135043431	135044034
chr6	135532406	135533014
chr6	136049684	136050400
chr6	136063419	136063990
chr6	136706363	136706936
chr6	136767924	136768471
chr6	136785549	136786549
chr6	138485155	138486774
chr6	138982870	138984314
chr6	139134230	139134773
chr6	139136459	139137041
chr6	139138041	139139057
chr6	139318103	139318607
chr6	140105433	140106370
chr6	142821091	142821751
chr6	143511823	143512552
chr6	143516474	143517648
chr6	143971022	143971489
chr6	144149099	144149974
chr6	144312113	144312562
chr6	144367485	144368240
chr6	144390071	144390822
chr6	146542566	146543457
chr6	148438457	148439048
chr6	148454992	148456255
chr6	148471147	148472099
chr6	149714795	149715446
chr6	149757808	149758335
chr6	149862179	149862898
chr6	149894629	149895062
chr6	149975347	149975861
chr6	150308714	150309467
chr6	150740384	150740987
chr6	150769844	150770332
chr6	151326517	151327424
chr6	151374539	151375246
chr6	151388629	151389332
chr6	151393475	151394482
chr6	152246202	152246677
chr6	152680601	152681355
chr6	152811661	152812262
chr6	153305000	153305684
chr6	154331153	154331673
chr6	154734842	154735801
chr6	154755105	154755638
chr6	154771785	154772339
chr6	155627454	155628195
chr6	156720987	156722300
chr6	156756517	156757142
chr6	156807458	156808586
chr6	156865394	156866025
chr6	156891769	156892276
chr6	156961988	156963277
chr6	157005366	157006076
chr6	157019282	157020070
chr6	157067285	157068195
chr6	157108651	157109646
chr6	157144377	157145377
chr6	157304960	157305872
chr6	157382977	157384084
chr6	157628298	157628890
chr6	157825808	157826653
chr6	158004394	158005394
chr6	158367712	158368334
chr6	158643058	158643951
chr6	159522839	159523473
chr6	159694169	159695008
chr6	159733270	159734389
chr6	159734903	159735782
chr6	159740393	159741089
chr6	159955819	159956423
chr6	159970427	159971591
chr6	159977422	159978422
chr6	159988182	159989126
chr6	161018873	161019906
chr6	161439083	161440076
chr6	163446280	163447330
chr6	163489886	163490540
chr6	163522572	163523179
chr6	163535094	163535752
chr6	165839582	165840324
chr6	166339371	166340323
chr6	166573128	166574451
chr6	166950616	166951689
chr6	167544528	167545165
chr6	167700686	167701441
chr6	168034379	168035379
chr6	168153126	168154126
chr6	168256797	168258154
chr6	170027662	170028782
chr6	170550736	170551835
chr7	9809	10630
chr7	450953	452160
chr7	802449	803634
chr7	817862	818688
chr7	943381	944093
[truncated: 3,316 more rows]

## Sheet: TC peaks
chrom	start	end
chr1	1567073	1568073
chr1	1807204	1808117
chr1	1854992	1855855
chr1	1861814	1863143
chr1	1883774	1884591
chr1	1887591	1888591
chr1	3726200	3727343
chr1	6819231	6819617
chr1	7884602	7885311
chr1	7940802	7942376
chr1	8069847	8070249
chr1	8147977	8148662
chr1	8157713	8158188
chr1	8282263	8283777
chr1	8369317	8370230
chr1	8375063	8376063
chr1	8457594	8458780
chr1	8684750	8685993
chr1	8697283	8697800
chr1	8698591	8698994
chr1	8725983	8726594
chr1	8734626	8735124
chr1	8810708	8811301
chr1	9222959	9223901
chr1	9329271	9330271
chr1	9330271	9331271
chr1	10229663	10230664
chr1	10241638	10242752
chr1	10764869	10765869
chr1	10833725	10834586
chr1	12476933	12477940
chr1	13700848	13701752
chr1	14945877	14947109
chr1	15883092	15884238
chr1	19154814	19155413
chr1	19360932	19362174
chr1	19394303	19395303
chr1	19421312	19422637
chr1	19482637	19483227
chr1	19533311	19534621
chr1	19605847	19606779
chr1	21777769	21778721
chr1	21904767	21905805
chr1	21937700	21938551
chr1	22054790	22055804
chr1	22057183	22058217
chr1	22063483	22064376
chr1	22696836	22697238
chr1	23039379	23040017
chr1	23104005	23104559
chr1	23119672	23120348
chr1	23129421	23129895
chr1	23976601	23977153
chr1	25219658	25220101
chr1	25923570	25924190
chr1	26715673	26716346
chr1	28176636	28177549
chr1	28375552	28376178
chr1	28749027	28749815
chr1	28750815	28751328
chr1	28901674	28902205
chr1	29177042	29178079
chr1	30702687	30703293
chr1	31032776	31033906
chr1	31035253	31036853
chr1	31042648	31043149
chr1	31921742	31922551
chr1	31925265	31926294
chr1	31927129	31927770
chr1	31929899	31930487
chr1	32015728	32016656
chr1	32110319	32111005
chr1	32636995	32637632
chr1	36260473	36261451
chr1	37926158	37926661
chr1	39146907	39147679
chr1	39981291	39981734
chr1	40375088	40375558
chr1	41519588	41520173
chr1	42228804	42229414
chr1	42939840	42940506
chr1	43905036	43906036
chr1	45522366	45523339
chr1	45647031	45647669
chr1	45665151	45666497
chr1	45683018	45683880
chr1	45933269	45933666
chr1	46036374	46037091
chr1	47335214	47336123
chr1	50692278	50692597
chr1	51515531	51516084
chr1	51879401	51880068
chr1	52553941	52554905
chr1	54070827	54071270
chr1	54338005	54338907
chr1	56563703	56564100
chr1	58904263	58905006
chr1	58905192	58905780
chr1	60708637	60709146
chr1	61226829	61227650
chr1	61389949	61390447
chr1	61741007	61741912
chr1	62528007	62528447
chr1	62569195	62569696
chr1	63485173	63485642
chr1	63594356	63595473
chr1	64747390	64747829
chr1	64895634	64896336
chr1	64896336	64897363
chr1	65003390	65004172
chr1	65424687	65425318
chr1	65487765	65488443
chr1	67141615	67142018
chr1	67879404	67879905
chr1	73390353	73390880
chr1	77971645	77972916
chr1	79934105	79934801
chr1	84501981	84502708
chr1	85369279	85369756
chr1	86706956	86708077
chr1	87332269	87333276
chr1	88989936	88990516
chr1	89545618	89546094
chr1	89997314	89997897
chr1	89999745	90000244
chr1	91012140	91012585
chr1	91805591	91806394
chr1	92783125	92783996
chr1	92835290	92835898
chr1	92959128	92960249
chr1	93450735	93451244
chr1	93521535	93521974
chr1	93906484	93906960
chr1	94543449	94543797
chr1	94860759	94861217
chr1	94918105	94919151
chr1	100065319	100065998
chr1	100350628	100351292
chr1	100450541	100451174
chr1	107656863	107657630
chr1	108586519	108586942
chr1	109025647	109026075
chr1	109076252	109076966
chr1	109394971	109395582
chr1	109568244	109568699
chr1	110593893	110594206
chr1	111653327	111653838
chr1	111708608	111709017
chr1	112401404	112402281
chr1	112440681	112441079
chr1	112627449	112628228
chr1	112631392	112631846
chr1	113483556	113483978
chr1	113743509	113743884
chr1	113780405	113780748
chr1	113804900	113805533
chr1	113812745	113813559
chr1	113875204	113875759
chr1	113934455	113934943
chr1	114473061	114474076
chr1	120041693	120042234
chr1	120551163	120551556
chr1	120732490	120733082
chr1	121268829	121269643
chr1	144016655	144016981
chr1	145008500	145009264
chr1	145050937	145051332
chr1	145988642	145989093
chr1	145993329	145993781
chr1	147214002	147214529
chr1	147248513	147248943
chr1	148451063	148451442
chr1	148743339	148743852
chr1	148959409	148959767
chr1	149184352	149184837
chr1	149615617	149616104
chr1	150564891	150565726
chr1	150568982	150570236
chr1	150665602	150665919
chr1	152197031	152198011
chr1	154605714	154606737
chr1	155511387	155511840
chr1	155911859	155912407
chr1	161152751	161153354
chr1	161177777	161178374
chr1	162177088	162177619
chr1	162564525	162565108
chr1	164631558	164632825
chr1	164754461	164754882
chr1	165737996	165738518
chr1	165866665	165867476
chr1	167062879	167063364
chr1	167223212	167223703
chr1	167229322	167229771
chr1	167950943	167951770
chr1	167964154	167965328
chr1	168465306	168465782
chr1	168493653	168494107
chr1	168498989	168499446
chr1	169129416	169129788
chr1	170534611	170535185
chr1	171510518	171510976
chr1	171780466	171780931
chr1	176177551	176177965
chr1	178806562	178806997
chr1	179318370	179318892
chr1	179953232	179953998
chr1	180343424	180344066
chr1	182293128	182293667
chr1	182309741	182310600
chr1	182392481	182393193
chr1	182397527	182398020
chr1	182679388	182680226
chr1	183515919	183516504
chr1	183843342	183844034
chr1	184561435	184561932
chr1	184589180	184589680
chr1	184837730	184838430
chr1	193634309	193634812
chr1	197544608	197545168
chr1	197763579	197763958
chr1	197771040	197771403
chr1	197776687	197777060
chr1	200504972	200505701
chr1	202091657	202092085
chr1	203309807	203310347
chr1	203768011	203769057
chr1	203937568	203938138
chr1	204085438	204086437
chr1	204706240	204707084
chr1	205312615	205313557
chr1	205628506	205629506
chr1	206247580	206247969
chr1	206287309	206288126
chr1	206423865	206424224
chr1	206429571	206430114
chr1	207304780	207305315
chr1	207317496	207318027
chr1	207791349	207791853
chr1	208215293	208215887
chr1	212212629	212213671
chr1	212287882	212288359
chr1	212557713	212558357
chr1	212916973	212917771
chr1	222643132	222643754
chr1	222987256	222987692
chr1	223839518	223840332
chr1	224358795	224359431
chr1	225611777	225612352
chr1	225654124	225655217
chr1	226066125	226066635
chr1	226187131	226187781
chr1	226703836	226704383
chr1	227010726	227011203
chr1	227155425	227155976
chr1	227213681	227214007
chr1	227259254	227259710
chr1	230118877	230119877
chr1	230980726	230981286
chr1	231373447	231373822
chr1	231377345	231377782
chr1	231395650	231396560
chr1	231793776	231794245
chr1	231868018	231868507
chr1	232031024	232031734
chr1	232678945	232679746
chr1	232765456	232766539
chr1	233360435	233360855
chr1	234680204	234681008
chr1	234899474	234900480
chr1	234971917	234972917
chr1	235034987	235035629
chr1	235764899	235765536
chr1	235900878	235901419
chr1	236685325	236686230
chr1	239317013	239317375
chr1	239662614	239663132
chr1	241607428	241607925
chr1	243447112	243447706
chr1	244275992	244276740
chr1	244666638	244666991
chr1	244683214	244683831
chr1	244847864	244848294
chr1	245923213	245923480
chr1	246928951	246930637
chr2	72407	72960
chr2	2183638	2184210
chr2	6929465	6930180
chr2	8133323	8134680
chr2	8134680	8136163
chr2	8478780	8479915
chr2	8821541	8822250
chr2	9001296	9002815
chr2	9210294	9211099
chr2	9247800	9248800
chr2	9304846	9305846
chr2	9337538	9338691
chr2	9601220	9601994
chr2	9607421	9608421
chr2	9615852	9616246
chr2	9618456	9619066
chr2	9619972	9620312
chr2	9627619	9629028
chr2	10001629	10002559
chr2	10044220	10044991
chr2	10586103	10586822
chr2	10802177	10802481
chr2	11267234	11267885
chr2	11292862	11293386
chr2	11312670	11313418
chr2	11334157	11335348
chr2	11338163	11338897
chr2	11347600	11348029
chr2	14637577	14638013
chr2	20295436	20295767
chr2	20329007	20329854
chr2	20344249	20345249
chr2	23454153	23455153
chr2	23757866	23758300
chr2	23903689	23904262
chr2	24360787	24361731
chr2	24766378	24767200
chr2	25303783	25304783
chr2	25504149	25504721
chr2	25620026	25620475
chr2	26038280	26039693
chr2	26044652	26045796
chr2	26049025	26049683
chr2	26125045	26125435
chr2	26300200	26301020
chr2	26526019	26526536
chr2	27946441	27947000
chr2	28065004	28065570
chr2	28164857	28165447
chr2	28307329	28307759
chr2	28342873	28343381
chr2	28708393	28709517
chr2	28754781	28755632
chr2	28799952	28800447
chr2	32364149	32364936
chr2	32364936	32365784
chr2	32375350	32376464
chr2	32436077	32436528
chr2	32454365	32454722
chr2	36396701	36397604
chr2	36404333	36405447
chr2	36441165	36442827
chr2	36563358	36563971
chr2	36596273	36597389
chr2	36598320	36599155
chr2	36964081	36965313
chr2	36987809	36988651
chr2	37325579	37326299
chr2	37571480	37571943
chr2	38335556	38336117
chr2	38354557	38355546
chr2	38560362	38560749
chr2	39290461	39290985
chr2	39399917	39400388
chr2	39412286	39412866
chr2	41827014	41827494
chr2	41886984	41887395
chr2	41968485	41969044
chr2	42211171	42212139
chr2	42222636	42223362
chr2	42230624	42231208
chr2	42425305	42425820
chr2	42947085	42947564
chr2	43010540	43011002
chr2	43323692	43324239
chr2	43416668	43417329
chr2	43482100	43482781
chr2	44349495	44349909
chr2	45460803	45461267
chr2	45675502	45676311
chr2	46118010	46118404
chr2	46329076	46329939
chr2	46704268	46704723
chr2	46845689	46846689
chr2	46966858	46967858
chr2	47077158	47078158
chr2	47273506	47274735
chr2	47790028	47790577
chr2	47805479	47806767
chr2	47895833	47896709
chr2	47902890	47903241
chr2	48564301	48564788
chr2	53964906	53965757
chr2	54574877	54575924
chr2	54613675	54614885
chr2	54685213	54685789
chr2	54956529	54957025
chr2	55003227	55004415
chr2	55615507	55616048
chr2	61041645	61042126
chr2	61253245	61253714
chr2	61423609	61424910
chr2	61431624	61432435
chr2	61482436	61483013
chr2	62204771	62205762
chr2	62505194	62505591
chr2	63784822	63785206
chr2	63843090	63843497
chr2	64081034	64082337
chr2	64112178	64112622
chr2	64117785	64118264
chr2	64136429	64137024
chr2	64202423	64202800
chr2	64539570	64540120
chr2	65025408	65025957
chr2	65044375	65044758
chr2	65120846	65121451
chr2	65125371	65126176
chr2	65161572	65162377
chr2	65351392	65352392
chr2	65397112	65397560
chr2	67573449	67573943
chr2	68195530	68196163
chr2	68247553	68248348
chr2	69374007	69374676
chr2	69380563	69381450
chr2	69437757	69438422
chr2	69755010	69755563
chr2	69913395	69914046
chr2	70085113	70086346
chr2	70089831	70090551
chr2	70109155	70110155
chr2	70125355	70126809
chr2	70241665	70242911
chr2	70469881	70470378
chr2	72089020	72089527
chr2	72573680	72574183
chr2	73018072	73018565
chr2	74032655	74033655
chr2	74065414	74065835
chr2	84907501	84908460
chr2	85002991	85003742
chr2	85021027	85022106
chr2	87457919	87458765
chr2	87488423	87488819
chr2	87499813	87500346
chr2	87512697	87513435
chr2	87537008	87537739
chr2	87682454	87682951
chr2	88015599	88016509
chr2	88201083	88202111
chr2	90298541	90299129
chr2	91497970	91498553
chr2	96200441	96201046
chr2	96481776	96482945
chr2	96855410	96857142
chr2	97620392	97621074
chr2	98179484	98180281
chr2	98445642	98446750
chr2	99474675	99475454
chr2	101294847	101295589
chr2	101308996	101309778
chr2	101746526	101746894
chr2	102683402	102683960
chr2	104325349	104325816
chr2	105374019	105375305
chr2	105383641	105384815
chr2	105389499	105390394
chr2	105401306	105402059
chr2	105791209	105792209
chr2	105795535	105796070
chr2	105804991	105805743
chr2	105853596	105854256
chr2	105890901	105891651
chr2	108725401	108726796
chr2	108780056	108780513
chr2	111267871	111268487
chr2	111413028	111413855
chr2	111435939	111436894
chr2	111437584	111438123
chr2	111440999	111442046
chr2	111450561	111450979
chr2	111451747	111452796
chr2	112646788	112648321
chr2	113220413	113221504
chr2	113879463	113879873
chr2	113892779	113893817
chr2	113905220	113905868
chr2	113938081	113938538
chr2	114396374	114397055
chr2	115384217	115384846
chr2	117076636	117078279
chr2	118695503	118696334
chr2	119846281	119846619
chr2	119982886	119983477
chr2	121125231	121125764
chr2	124706676	124707343
chr2	125645986	125646323
chr2	127234942	127235595
chr2	127473333	127474065
chr2	127483091	127483555
chr2	127490808	127491294
chr2	128178171	128178728
chr2	133808926	133809872
chr2	134137077	134138234
chr2	134252113	134252562
chr2	134302858	134303433
chr2	137963072	137963977
chr2	137966302	137967527
chr2	137968942	137969330
chr2	137976056	137976743
chr2	144388712	144390344
chr2	147632981	147633625
chr2	147808550	147808928
chr2	147848851	147849636
chr2	149565100	149565929
chr2	150124563	150124957
chr2	151287217	151287910
chr2	151806525	151806926
chr2	152355676	152356208
chr2	152482278	152482728
chr2	152486586	152487025
chr2	157434362	157434925
chr2	157459430	157459899
chr2	157782703	157783274
chr2	158132604	158133033
chr2	159076628	159077235
chr2	159096345	159097232
chr2	159573356	159573771
chr2	159728630	159729064
chr2	159893181	159894240
chr2	160139679	160140051
chr2	160380066	160380989
chr2	161185236	161185569
chr2	162089520	162090048
chr2	165665643	165667268
chr2	168066218	168066565
chr2	168245031	168246178
chr2	168517779	168518227
chr2	168613009	168613413
chr2	168626953	168627294
chr2	168685929	168686593
chr2	168700146	168700848
chr2	169588756	169589325
chr2	172285722	172286333
chr2	173734682	173735096
chr2	173935687	173936379
chr2	173959222	173960627
chr2	173960627	173961573
chr2	174080579	174080957
chr2	174584585	174585455
chr2	177214268	177215969
chr2	177228139	177229139
chr2	177258851	177260127
chr2	178495342	178495949
chr2	179103483	179103833
chr2	179235364	179235978
chr2	189554045	189554532
chr2	190184502	190184899
chr2	190271772	190272275
chr2	190312793	190313460
chr2	190456759	190457265
chr2	190668312	190668701
chr2	190879290	190880248
chr2	190883774	190884517
chr2	191316789	191317388
chr2	191394485	191394876
chr2	196044920	196045536
chr2	197019520	197019888
chr2	197424939	197426438
chr2	197427502	197428055
chr2	197520014	197520544
chr2	197532407	197533772
chr2	198692941	198693262
chr2	199431066	199431389
chr2	199849843	199850307
chr2	200305351	200305840
chr2	200858254	200859799
chr2	201115089	201116033
chr2	202432438	202432767
chr2	202487441	202488306
chr2	202757067	202757565
chr2	203254285	203255098
chr2	203430354	203430999
chr2	203581528	203582249
chr2	205675532	205676181
chr2	206087593	206088042
chr2	207046035	207046560
chr2	207156829	207157496
chr2	207540283	207541559
chr2	207556637	207557441
chr2	207604370	207605328
chr2	207811122	207812121
chr2	207868868	207869367
chr2	207955756	207956172
chr2	207988501	207989024
chr2	213407354	213408246
chr2	216187366	216188194
chr2	218219178	218219671
chr2	218223009	218223497
chr2	218228350	218228895
chr2	218323962	218325449
chr2	219294031	219294838
chr2	222848898	222849478
chr2	222908508	222909129
chr2	223934780	223935388
chr2	224025907	224026559
chr2	224582784	224583862
chr2	226619754	226620533
chr2	226737990	226738425
chr2	227484113	227484756
chr2	227507275	227507776
chr2	227568444	227568905
chr2	227807736	227808135
chr2	227840327	227840742
chr2	227847844	227848265
chr2	229849043	229849722
chr2	229878054	229879079
chr2	229897331	229897799
chr2	230425050	230425528
chr2	230754111	230754756
chr2	231299066	231299745
chr2	231373722	231374166
chr2	231660892	231662055
chr2	231705465	231706358
chr2	233426310	233427265
chr2	234680601	234681116
chr2	235520233	235521201
chr2	236565886	236567531
chr2	237317178	237318257
chr2	238197007	238197558
chr2	239205233	239206467
chr2	239220290	239221290
chr2	239229153	239230153
chr2	239273507	239274507
chr2	241310762	241311655
chr2	241320397	241320960
chr2	241321306	241321812
chr3	3125735	3126575
chr3	4748404	4749188
chr3	4827571	4828520
chr3	4869026	4870042
chr3	5188908	5189975
chr3	6467110	6467676
chr3	8191245	8191889
chr3	8454573	8455192
chr3	8527567	8528067
chr3	9390199	9390687
chr3	9403072	9403508
chr3	10142337	10143985
chr3	11383476	11383911
chr3	11602181	11603136
chr3	11621158	11621986
chr3	11628197	11628907
chr3	11630364	11631434
chr3	11633194	11634570
chr3	11724682	11725562
chr3	12194068	12194723
chr3	12304148	12304612
chr3	12442542	12443825
chr3	12448034	12448988
chr3	12477011	12477599
chr3	13868280	13869847
chr3	16101441	16102226
chr3	17283460	17284149
chr3	17779746	17780321
chr3	19538828	19539378
chr3	20043848	20044920
chr3	23809494	23810489
chr3	23947564	23948837
chr3	30269718	30270440
chr3	30499979	30500738
chr3	30536327	30536758
chr3	30604295	30605170
chr3	30614291	30614741
chr3	30617114	30617583
chr3	30629579	30630219
chr3	30686974	30687652
chr3	30770862	30771216
chr3	31541102	31542075
chr3	31564539	31564967
chr3	31891367	31893185
chr3	32402047	32403057
chr3	32500679	32501451
chr3	33428563	33429118
chr3	33710455	33710839
chr3	35747828	35748560
chr3	37917675	37918156
chr3	37923886	37924660
chr3	38175554	38176102
chr3	39104729	39106430
chr3	39405362	39406275
chr3	41203772	41204184
chr3	41205311	41206048
chr3	41208347	41209411
chr3	41209411	41210590
chr3	41214856	41215894
chr3	41602007	41602574
chr3	42032394	42033346
chr3	43692049	43692579
chr3	45695403	45696097
chr3	46972779	46974069
chr3	47511988	47512718
chr3	48002674	48003555
chr3	48704253	48705253
chr3	48740710	48741678
chr3	48796328	48796856
chr3	49386091	49387170
chr3	49407783	49408625
chr3	49949182	49950102
chr3	52999838	53000351
chr3	57588836	57589957
chr3	57590970	57592148
chr3	57644825	57645236
chr3	57847994	57849290
chr3	57928928	57929345
chr3	57987472	57987840
chr3	58018630	58019436
chr3	58049824	58050441
chr3	58694364	58694797
chr3	60888825	60889303
chr3	61722657	61723177
chr3	61964298	61965296
chr3	64673410	64673731
chr3	67646164	67647139
chr3	69097439	69098336
chr3	69177757	69178364
chr3	71007989	71008782
chr3	71037391	71038085
chr3	71051237	71052016
chr3	71055042	71056042
chr3	71077352	71078474
chr3	71134815	71135429
chr3	71148910	71149393
chr3	71206598	71207872
chr3	71251195	71252096
chr3	71548205	71548660
chr3	71577944	71578467
chr3	72740494	72741120
chr3	72888944	72890848
chr3	73004391	73005391
chr3	73011827	73012891
chr3	73030345	73031070
chr3	73033600	73034224
chr3	81591981	81592441
chr3	87494088	87494961
chr3	96672974	96674066
chr3	97841267	97842245
chr3	100060598	100061134
chr3	100271238	100271708
chr3	100612525	100613301
chr3	100640564	100641169
chr3	101673467	101674879
chr3	101859889	101860432
chr3	105746114	105746591
chr3	107531854	107532385
chr3	111077369	111077806
chr3	111099238	111099632
chr3	114109716	114110207
chr3	114903568	114904196
chr3	118501359	118502071
chr3	118574527	118574895
chr3	120080069	120080591
chr3	120089267	120089692
chr3	122387420	122388140
chr3	122510693	122511340
chr3	124786891	124787447
chr3	124838521	124839116
chr3	124906576	124907088
chr3	124950923	124951291
chr3	124985428	124986145
chr3	125295821	125296594
chr3	125480648	125481139
chr3	127728002	127728989
chr3	127735572	127736344
chr3	129275173	129275848
chr3	129726140	129726641
chr3	133548343	133548717
chr3	134316329	134317027
chr3	136157925	136158912
chr3	136165812	136166599
chr3	136171755	136172885
chr3	136177286	136178166
chr3	136186832	136187847
chr3	136570347	136570787
chr3	136753223	136754687
chr3	138173335	138174233
chr3	140956431	140956872
chr3	141478418	141479201
chr3	142443978	142445393
chr3	142613033	142613403
chr3	142633364	142633801
chr3	146533992	146535065
chr3	149605254	149605769
chr3	150436097	150436576
chr3	152295955	152297006
chr3	152302987	152303506
chr3	155884279	155884682
chr3	157071634	157072377
chr3	157081335	157081742
chr3	169865702	169866238
chr3	170080146	170080592
chr3	170227761	170228213
chr3	170358623	170359803
chr3	170811559	170812159
chr3	171562373	171563029
chr3	171753448	171754109
chr3	171768255	171768803
chr3	171770054	171771021
chr3	172042425	172043448
chr3	172070071	172070981
chr3	172071695	172073006
chr3	172075040	172075549
chr3	172093746	172094609
chr3	172095263	172095853
chr3	172105432	172105900
chr3	172124676	172125843
chr3	172134380	172134730
chr3	172138674	172139177
chr3	172143698	172144712
chr3	172193920	172195131
chr3	172228482	172229198
chr3	172277188	172277690
chr3	172312146	172313146
chr3	172637982	172638419
chr3	177056591	177057329
chr3	177062721	177063371
chr3	177103989	177104753
chr3	177105664	177106858
chr3	177117947	177118598
chr3	177120398	177120899
chr3	177133589	177134257
chr3	177136332	177137696
chr3	177146142	177147408
chr3	177152983	177154002
chr3	177155517	177156506
chr3	177163775	177164803
chr3	177168129	177168702
chr3	177170106	177170635
chr3	177176863	177177863
chr3	177178863	177179863
chr3	177179863	177180863
chr3	177193007	177194369
chr3	177289349	177291052
chr3	177476457	177477008
chr3	177616398	177617011
chr3	177818303	177818805
chr3	180928742	180929528
chr3	182824487	182824962
chr3	182959063	182959568
chr3	183263411	183264377
chr3	183274233	183275334
chr3	183745640	183746171
chr3	185815503	185816451
chr3	185925147	185925810
chr3	186787864	186788648
chr3	187795015	187795910
chr3	187812498	187813003
chr3	187917087	187917750
chr3	188173164	188174082
chr3	188298848	188299957
chr3	188361919	188362946
chr3	188438489	188438951
chr3	188459275	188459720
chr3	188814813	188815212
chr3	189788808	189789205
chr3	191338119	191338613
chr3	193781095	193782139
chr3	193963370	193964618
chr3	195079287	195080317
chr3	195198309	195199332
chr3	195351059	195351753
chr3	195382164	195382633
chr3	196210065	196210615
chr3	196749069	196749841
chr3	196775625	196776786
chr3	197589179	197590391
chr3	198030126	198030520
chr4	721742	722742
chr4	726742	727742
chr4	1218818	1219818
chr4	1475288	1476773
chr4	1496707	1497865
chr4	2571862	2572862
chr4	2844866	2845383
chr4	2863972	2864671
chr4	2874111	2874804
chr4	2918439	2919211
chr4	4573929	4575134
chr4	5851542	5852323
chr4	6784066	6784894
chr4	6795770	6796396
chr4	6944773	6945889
chr4	7662809	7663445
chr4	7827309	7828309
chr4	7909323	7909788
chr4	7914711	7915581
chr4	10160310	10160714
chr4	17459048	17459456
chr4	18012798	18013251
chr4	22497344	22498271
chr4	24576186	24576916
chr4	24742791	24743736
chr4	26297167	26297613
chr4	26318050	26319091
chr4	26324153	26324542
chr4	26324899	26325418
chr4	36239463	36239841
chr4	36244895	36246472
chr4	37717707	37718219
chr4	38567176	38567751
chr4	38661933	38663208
chr4	38866732	38867300
chr4	38869171	38869702
chr4	38886786	38887404
chr4	39540056	39540593
chr4	40453772	40454179
chr4	40471191	40472025
chr4	40531613	40532370
chr4	41936114	41936711
chr4	48374473	48374941
chr4	48558694	48559113
chr4	48612176	48612979
chr4	48639654	48640175
chr4	48645734	48646330
chr4	48657157	48657670
chr4	48739540	48739921
chr4	53581543	53581948
chr4	53647617	53647918
chr4	55541702	55542146
chr4	56198467	56199139
chr4	56391165	56391676
chr4	70912643	70913696
chr4	73126656	73127050
chr4	75024586	75024962
chr4	75755843	75756741
chr4	75920386	75921391
chr4	76498246	76498620
chr4	76899022	76899540
chr4	76989036	76989962
chr4	78706253	78706697
chr4	78777479	78778049
chr4	78855766	78856154
chr4	80065467	80065858
chr4	83112518	83112881
chr4	83254167	83254699
chr4	86511524	86512055
chr4	86938025	86938594
chr4	86938861	86939233
chr4	89129702	89130025
chr4	94577378	94577732
chr4	98359655	98360151
chr4	98473190	98473583
chr4	98864504	98864893
chr4	99026242	99026678
chr4	99060188	99060705
chr4	101025565	101026215
chr4	101253420	101253961
chr4	102575232	102576164
chr4	102576164	102576708
chr4	102624982	102625663
chr4	102817212	102818043
chr4	102818875	102819908
chr4	105014589	105015006
chr4	105781359	105781687
chr4	107718159	107719064
chr4	108180194	108181118
chr4	109443813	109444541
chr4	109511812	109512232
chr4	113573667	113574349
chr4	113726596	113727088
chr4	113958694	113959177
chr4	123283682	123284161
chr4	123407950	123408780
chr4	127967781	127968370
chr4	128284977	128285541
chr4	139313342	139314100
chr4	139324464	139325016
chr4	140134597	140135104
chr4	142373884	142374350
chr4	143357857	143358576
chr4	143380640	143381072
chr4	143412326	143412810
chr4	143451009	143451483
chr4	144650244	144650502
chr4	147504004	147504549
chr4	147970174	147970680
chr4	148278018	148279033
chr4	148416769	148417569
chr4	150084634	150085102
chr4	150804973	150805863
chr4	152489963	152490393
chr4	152491378	152491926
chr4	152510481	152511107
chr4	158772097	158772481
chr4	159158715	159159355
chr4	159197741	159198651
chr4	159977586	159978345
chr4	163157243	163157690
chr4	165331778	165332236
chr4	168478950	168480038
chr4	168835732	168836753
chr4	169419398	169419838
chr4	169422077	169422506
chr4	169644804	169645212
chr4	169649611	169650125
chr4	173167227	173168082
chr4	173188599	173189250
chr4	173434348	173434865
chr4	184437140	184438289
chr4	184449132	184450204
chr4	184641426	184642040
chr4	185394342	185395342
chr4	186197051	186197811
chr4	186658510	186659448
chr4	186666942	186667960
chr4	186670014	186671012
chr4	186684208	186685495
chr4	186697776	186698920
chr4	186713191	186714191
chr4	186734119	186734542
chr4	186833570	186833987
chr4	189460448	189461454
chr5	9352850	9353585
chr5	10357814	10358570
chr5	10759214	10760260
chr5	10761655	10762746
chr5	14173021	14173874
chr5	14186313	14187573
chr5	14215490	14216240
chr5	14464457	14465645
chr5	14853401	14853861
chr5	16744461	16745220
chr5	16889206	16889823
chr5	16901036	16902057
chr5	16909096	16910069
chr5	17317562	17318418
chr5	32151146	32151635
chr5	32164143	32165020
chr5	32170998	32172613
chr5	32424169	32424777
chr5	34691475	34691917
chr5	36826568	36827181
chr5	37663219	37664216
chr5	38974191	38974722
chr5	39016241	39016707
chr5	39712904	39713326
chr5	40262709	40263408
chr5	40734733	40735187
chr5	40779448	40780061
chr5	43684309	43684810
chr5	44688197	44689224
chr5	45490899	45491450
chr5	50351341	50351998
chr5	54248851	54249776
chr5	55965497	55965952
chr5	56022295	56022891
chr5	56825756	56826718
chr5	57177129	57178076
chr5	57204896	57205677
chr5	57232536	57233324
chr5	57246359	57246780
chr5	57296707	57297216
chr5	59653169	59653762
chr5	59790312	59791146
chr5	61346933	61347399
chr5	61380701	61381412
chr5	61731140	61731984
chr5	64766944	64767416
chr5	66153273	66153751
chr5	66170424	66171233
chr5	67146885	67147408
chr5	67814080	67814647
chr5	68080338	68080746
chr5	68260388	68260972
chr5	68432012	68432501
chr5	68658743	68659190
chr5	69109781	69110300
chr5	74254977	74255608
chr5	74373708	74374155
chr5	75339325	75339947
chr5	76492176	76492999
chr5	77723593	77723991
chr5	78573961	78574397
chr5	78669339	78669886
chr5	81752043	81752994
chr5	87282594	87283152
chr5	87399207	87399584
chr5	88779824	88780962
chr5	91106893	91107588
chr5	91111111	91111534
chr5	91370384	91372042
chr5	93588646	93589477
chr5	96839387	96839856
chr5	96905723	96906430
chr5	98521465	98521824
chr5	102152287	102152681
chr5	109386111	109386755
chr5	111510769	111511185
chr5	115192611	115192941
chr5	115428900	115429312
chr5	115533410	115533861
chr5	115838597	115839179
chr5	116558721	116560191
chr5	121704972	121705766
chr5	122779114	122779781
chr5	123522101	123522651
chr5	123533909	123534310
chr5	123917493	123917857
chr5	124670214	124670762
chr5	124739357	124740516
chr5	125003728	125004279
chr5	125030262	125030744
chr5	126355898	126356395
chr5	126368577	126369126
chr5	126519235	126519637
chr5	127926343	127926767
chr5	128008018	128008355
chr5	128093004	128093572
chr5	128166154	128166640
chr5	131266283	131267474
chr5	131271508	131272885
chr5	131314854	131315415
chr5	131378273	131378685
chr5	131771520	131772071
chr5	131789488	131790320
chr5	131795197	131795730
chr5	133057241	133057760
chr5	133231620	133232241
chr5	136142064	136142645
chr5	136151156	136151840
chr5	136188840	136189333
chr5	138369184	138369745
chr5	138836827	138837436
chr5	138852816	138853618
chr5	139196715	139197592
chr5	139295775	139296641
chr5	139296641	139297470
chr5	139300014	139300638
chr5	139300974	139302347
chr5	139310631	139311110
chr5	139571297	139572099
chr5	139597764	139598309
chr5	142111902	142113151
chr5	142841182	142841842
chr5	143088626	143089523
chr5	145847812	145848223
chr5	146023833	146024089
chr5	146140299	146140748
chr5	146209909	146210303
chr5	146453826	146454646
chr5	147482730	147483316
chr5	148389327	148390082
chr5	148398202	148398638
chr5	150142709	150143224
chr5	150181061	150182285
chr5	151782686	151783320
chr5	155759918	155760539
chr5	157576004	157577001
chr5	160301331	160301722
chr5	160417504	160418251
chr5	171984630	171985304
chr5	172107089	172107898
chr5	172379958	172381085
chr5	172442956	172443738
chr5	172878681	172879981
chr5	173027657	173028657
chr5	173035818	173037048
chr5	173062755	173063617
chr5	173791872	173792785
chr5	173837677	173838201
chr5	173897635	173898099
chr5	173955050	173955638
chr5	177136540	177137347
chr5	180898141	180898549
chr6	147361	148377
chr6	1288529	1288888
chr6	1690339	1690821
chr6	1866161	1866557
chr6	2117579	2117881
chr6	2184142	2184648
chr6	2211604	2211963
chr6	2387997	2388505
chr6	2625129	2625684
chr6	2633444	2634300
chr6	2829347	2829765
chr6	2874653	2875428
chr6	2977014	2977689
chr6	3354870	3355803
chr6	3393029	3394308
chr6	3403535	3404371
chr6	4002813	4003378
chr6	4607931	4608894
chr6	4795604	4796032
chr6	4896397	4896935
chr6	4922384	4923961
chr6	5581183	5582564
chr6	5787271	5788069
chr6	6745069	6745483
chr6	7056355	7056940
chr6	7086459	7086949
chr6	7117214	7117774
chr6	7120064	7121143
chr6	7129869	7130869
chr6	7154269	7155684
chr6	11123054	11123525
chr6	11188719	11189182
chr6	11214240	11215461
chr6	11273381	11274142
chr6	12145421	12145882
chr6	12361767	12362428
chr6	13409005	13410069
chr6	13544797	13545273
chr6	13649209	13649929
chr6	13664118	13664519
chr6	13696588	13697104
chr6	15144232	15144696
chr6	15250220	15251503
chr6	15261131	15262249
chr6	15262249	15263249
chr6	15343787	15344502
chr6	15362194	15363540
chr6	15373703	15374783
chr6	15450262	15451262
chr6	15905570	15905997
chr6	16099283	16100084
chr6	16146463	16147395
chr6	16509379	16509994
chr6	16598212	16598737
chr6	16694167	16695005
chr6	16700495	16701388
chr6	16713152	16714506
chr6	16748886	16749886
chr6	17689271	17689882
chr6	17946778	17947194
chr6	17981214	17981864
chr6	18158031	18158489
chr6	18231769	18232281
chr6	19112886	19113409
chr6	20671927	20672597
chr6	20930322	20930779
chr6	21754310	21755211
chr6	21899477	21900733
chr6	22905034	22905685
chr6	24029272	24030053
chr6	24742043	24742519
chr6	24782591	24783025
chr6	25329914	25330475
chr6	25415777	25416317
chr6	28078929	28080201
chr6	34340883	34341297
chr6	34661900	34663129
chr6	35470976	35472126
chr6	36241833	36242600
chr6	36495094	36495963
chr6	36600867	36601353
chr6	36609699	36610985
chr6	37826265	37826740
chr6	37946617	37947206
chr6	38474020	38474558
chr6	38503355	38504499
chr6	38873929	38874383
chr6	39277572	39278485
chr6	41036679	41037602
chr6	41051878	41052355
chr6	41549839	41550837
chr6	41721938	41722490
chr6	42414346	42414918
chr6	42786555	42787284
chr6	43543713	43544240
chr6	43841405	43841968
chr6	43904645	43905288
chr6	43932422	43933122
chr6	44506963	44507471
chr6	46744116	46744653
chr6	46959391	46959886
chr6	47137904	47138483
chr6	47188987	47189459
chr6	47301443	47302736
chr6	47480907	47481790
chr6	47496836	47497638
chr6	51989673	51990092
chr6	52374175	52374592
chr6	52530376	52531121
chr6	52550073	52551110
chr6	52560598	52561598
chr6	52843516	52843941
chr6	53327623	53328214
chr6	53723838	53724410
chr6	54885504	54885937
chr6	54886509	54886836
chr6	54889252	54889593
chr6	54994314	54994644
chr6	55045471	55045967
chr6	56679693	56680230
chr6	70707924	70708436
chr6	73447782	73448238
chr6	73449619	73451540
chr6	73522331	73523627
chr6	75603674	75604959
chr6	75617990	75618475
chr6	75850561	75850933
chr6	78966285	78966879
chr6	79646826	79647192
chr6	80523117	80524221
chr6	83976795	83977235
chr6	87571002	87571464
chr6	87583937	87584377
chr6	87693021	87693852
chr6	87698087	87698579
chr6	89353166	89353934
chr6	97201415	97201814
chr6	102117976	102118485
chr6	105985312	105985656
chr6	106091570	106092572
chr6	106101431	106101937
chr6	106315924	106316415
chr6	106672161	106672811
chr6	106891219	106891821
chr6	107460029	107461076
chr6	107598107	107598685
chr6	107665839	107666689
chr6	107944423	107945140
chr6	108259104	108259880
chr6	108672198	108673419
chr6	109052697	109053276
chr6	109237059	109238358
chr6	109255193	109255558
chr6	109467445	109468089
chr6	110807517	110807985
chr6	110813480	110813994
chr6	110957687	110958237
chr6	111452443	111452883
chr6	111602264	111602938
chr6	112156387	112156929
chr6	112239625	112240189
chr6	112913529	112914038
chr6	116291725	116292453
chr6	116392130	116392561
chr6	117593948	117594486
chr6	118706516	118707076
chr6	119201020	119201501
chr6	128370949	128371485
chr6	128410878	128411347
chr6	129249817	129250215
chr6	129611022	129611457
chr6	129676589	129677518
chr6	129681984	129682454
chr6	129698373	129698972
chr6	129703272	129703788
chr6	131748918	131749335
chr6	131808433	131809000
chr6	132400022	132400739
chr6	135006468	135006965
chr6	135243977	135244394
chr6	135498885	135499349
chr6	136286477	136287747
chr6	136547588	136547975
chr6	136767924	136768471
chr6	136785549	136786549
chr6	137214943	137215341
chr6	137793999	137794446
chr6	137871018	137871761
chr6	138501521	138502260
chr6	138544696	138545329
chr6	139136459	139137041
chr6	139138041	139139057
chr6	139169762	139170167
chr6	139942513	139943106
chr6	142781163	142781493
chr6	142925641	142926293
chr6	143692229	143692918
chr6	143735144	143735731
chr6	144149099	144149974
chr6	146542566	146543457
chr6	146550166	146551973
chr6	147229936	147230360
chr6	149677792	149678548
chr6	149687732	149688863
chr6	150465477	150465839
chr6	150603608	150604041
chr6	150703233	150703777
chr6	150740384	150740987
chr6	151388629	151389332
chr6	154512494	154513263
chr6	154568355	154568736
chr6	154592346	154593193
chr6	154773117	154773681
chr6	154961948	154962991
chr6	155122087	155122922
chr6	156786648	156787079
chr6	156807458	156808586
chr6	156908310	156908710
chr6	156940298	156940931
chr6	157005366	157006076
chr6	157067285	157068195
chr6	157304960	157305872
chr6	157488720	157489799
chr6	157521832	157522399
chr6	158284876	158285880
chr6	158367712	158368334
chr6	158410826	158411248
chr6	158813942	158814995
chr6	158870042	158871319
chr6	159730244	159730674
chr6	159733270	159734389
chr6	159740393	159741089
chr6	159977422	159978422
chr6	159988182	159989126
chr6	160002302	160002691
chr6	161008296	161008738
chr6	163489013	163489561
chr6	166339371	166340323
chr6	167805680	167806061
chr6	168023308	168023999
chr6	168168170	168169329
chr6	170550736	170551835
chr7	9809	10630
chr7	830708	831708
chr7	943381	944093
chr7	1026407	1027718
chr7	1280290	1281250
chr7	1526059	1526832
chr7	1542349	1543349
chr7	2062407	2063488
chr7	2782484	2782983
chr7	2838724	2839664
chr7	4642510	4643426
chr7	4690146	4691146
chr7	4713128	4714128
chr7	4714128	4715128
chr7	4747747	4748747
chr7	5367882	5368882
chr7	5407924	5408924
chr7	6024187	6025187
chr7	6054894	6055894
chr7	6091789	6092365
chr7	6253717	6254873
chr7	6283754	6284758
chr7	6378698	6379698
chr7	6395101	6396101
chr7	6398101	6399101
chr7	7159208	7159629
chr7	7184795	7185906
chr7	7511526	7511994
chr7	11128488	11128936
chr7	11969045	11969397
chr7	12573184	12573566
chr7	12769909	12770347
chr7	13057881	13058678
chr7	17083704	17084066
chr7	17142996	17143375
chr7	17177253	17177697
chr7	17199212	17199619
chr7	17297309	17298210
chr7	17371350	17371743
chr7	17846959	17847367
chr7	18223026	18223512
chr7	20307984	20308512
chr7	20355601	20356273
chr7	21897662	21898594
chr7	22343635	22344106
chr7	23528055	23528944
chr7	23528944	23530180
chr7	24844064	24844486
chr7	25597400	25598253
chr7	27115860	27117006
chr7	27123606	27124606
chr7	27813856	27814296
chr7	28089326	28089822
chr7	29126549	29126954
chr7	29327417	29327924
chr7	29499887	29500366
chr7	29675611	29676212
chr7	30140733	30141931
chr7	30302583	30303383
chr7	30318703	30319233
chr7	30466331	30467890
chr7	32737588	32738498
chr7	32739582	32739978
chr7	33034611	33035657
chr7	33449631	33450134
chr7	33591647	33592105
chr7	35584532	35585005
chr7	35690457	35691132
chr7	35691708	35692129
chr7	36636096	36636518
chr7	38317761	38318808
chr7	38734271	38734597
chr7	38892761	38893506
chr7	39608234	39608617
chr7	39622371	39622929
chr7	39636130	39636879
chr7	39678984	39679399
chr7	39954902	39955386
chr7	40873359	40873701
chr7	43335599	43336323
chr7	43639496	43640001
chr7	43723950	43724508
chr7	43869903	43870496
chr7	44436136	44436582
chr7	47388726	47389417
chr7	47486858	47487777
chr7	47513951	47514764
chr7	47528834	47529588
chr7	47554626	47556276
chr7	47569650	47570650
chr7	47571906	47573227
chr7	47719614	47720112
chr7	47765970	47766666
chr7	49769350	49770053
chr7	50716039	50717039
chr7	52136708	52137559
chr7	55694088	55694481
chr7	58100186	58100743
chr7	64315235	64315697
chr7	65112776	65113481
chr7	65519634	65520326
chr7	66926877	66927691
chr7	66932371	66933371
chr7	67374684	67375285
chr7	67733755	67734315
chr7	68448905	68449658
chr7	68695209	68695908
chr7	70753554	70754421
chr7	70757803	70759096
chr7	71612257	71612749
chr7	72626409	72627282
chr7	73004019	73005052
chr7	73519606	73520339
chr7	74186384	74187263
chr7	74661959	74662959
chr7	74687015	74688015
chr7	74851863	74852650
chr7	76090005	76090496
chr7	76280774	76281509
chr7	76354550	76355576
chr7	76446199	76447008
chr7	77402512	77402938
chr7	77427078	77427582
chr7	77516283	77516724
chr7	77730043	77730815
chr7	80776280	80776680
chr7	80920438	80921438
chr7	84021187	84021691
chr7	84041785	84042534
chr7	92133115	92133592
chr7	92635700	92637105
chr7	92698155	92698796
chr7	92728701	92729645
chr7	92807560	92807960
chr7	94506987	94507590
chr7	96695361	96695673
chr7	98368033	98369033
chr7	99046000	99047092
chr7	99118738	99119415
chr7	100017893	100018882
chr7	100140552	100141378
chr7	101143205	101143953
chr7	101341801	101342170
chr7	101817781	101818365
chr7	101818365	101819252
chr7	101837480	101838365
chr7	101866400	101867303
chr7	102365051	102365916
chr7	103149612	103150264
chr7	103339325	103339866
chr7	104986521	104987804
chr7	105001728	105002407
chr7	105004653	105005941
chr7	105106316	105106825
chr7	105244968	105245968
chr7	105690117	105691101
chr7	106112780	106113720
chr7	106615016	106615392
chr7	106767314	106767762
chr7	107404632	107404937
chr7	112629427	112629982
chr7	112834408	112834917
chr7	114931599	114932524
chr7	114981086	114981601
chr7	116226306	116226931
chr7	116864707	116865707
chr7	116950132	116950804
chr7	116954868	116955315
chr7	121381543	121381960
chr7	123727345	123728019
chr7	126819097	126819475
chr7	127822026	127822406
chr7	127870495	127870935
chr7	128566866	128567364
chr7	130105622	130106311
chr7	131003572	131004224
chr7	131013283	131014283
chr7	131072732	131073296
chr7	131097835	131098835
chr7	131333240	131333982
chr7	131376065	131376627
chr7	132990319	132990709
chr7	133654490	133654977
chr7	137916560	137917306
chr7	138439309	138439661
chr7	138475492	138476380
chr7	138909790	138910368
chr7	139103469	139103845
chr7	139374237	139374772
chr7	139723057	139723553
chr7	139771008	139771854
chr7	140063247	140064583
chr7	140473661	140475392
chr7	140697747	140699011
chr7	142119759	142120137
chr7	147225641	147226108
chr7	150176957	150177337
chr7	150798249	150799413
chr7	151504905	151505381
chr7	151516968	151518138
chr7	152415404	152415952
chr7	152427528	152428115
chr7	152432686	152433314
chr7	155654014	155654524
chr7	155660509	155660976
chr7	155674590	155676454
chr7	155691018	155691602
chr7	155791832	155792580
chr7	157159508	157160331
chr7	157343436	157344056
chr7	157348118	157349204
chr7	157357136	157358853
chr7	158733785	158734367
chr7	158776727	158777476
chr7	158787827	158788357
chr7	158802960	158803562
chr7	158816388	158817315
chr7	158819576	158820231
chr8	807162	807803
chr8	2003474	2004730
chr8	6745535	6746385
chr8	8283935	8284409
chr8	17182235	17182675
chr8	17863147	17863807
chr8	18080021	18080628
chr8	18612903	18614103
chr8	18755689	18756271
chr8	18763473	18764531
chr8	18969071	18969573
chr8	19011682	19012174
chr8	22767242	22768016
chr8	25189789	25191459
chr8	25443670	25444260
chr8	26298263	26298959
chr8	26300218	26300748
chr8	26305962	26307015
chr8	26583223	26584085
chr8	26599890	26600813
chr8	26601813	26602630
chr8	26603128	26604067
chr8	27265249	27266328
chr8	27394788	27395487
chr8	27648383	27649389
chr8	28699537	28700829
chr8	29029617	29029906
chr8	29199501	29199941
chr8	29235593	29236061
chr8	29248996	29249522
chr8	29260172	29261199
chr8	30157014	30157504
chr8	30424312	30425312
chr8	30442549	30443528
chr8	30811331	30811914
chr8	37145048	37146022
chr8	37408148	37408554
chr8	37454494	37454992
chr8	37545340	37546340
chr8	37698560	37699560
chr8	38372808	38373588
chr8	38556446	38556998
chr8	39939148	39940030
chr8	41567759	41568370
chr8	42014429	42015110
chr8	42052639	42054142
chr8	42151320	42152405
chr8	42380273	42381112
chr8	42889456	42889830
chr8	42898571	42899053
chr8	43063934	43064384
chr8	47477868	47478592
chr8	53692132	53692578
chr8	54022951	54024268
chr8	56983996	56984930
chr8	58830981	58831518
chr8	59003208	59003761
chr8	59387666	59388019
chr8	60518237	60519130
chr8	60555982	60556422
chr8	60689664	60690261
chr8	60750826	60751281
chr8	60807758	60808301
chr8	60899572	60900066
chr8	61312866	61313194
chr8	61683916	61684354
chr8	63196098	63197164
chr8	67240923	67241291
chr8	67604147	67604884
chr8	70221627	70222180
chr8	70244629	70245799
chr8	70388285	70388919
chr8	73050547	73050882
chr8	73793595	73794070
chr8	74284591	74284993
chr8	78664972	78665624
chr8	79784273	79784872
chr8	80083071	80084196
chr8	80505468	80506069
chr8	86346164	86346758
chr8	86349723	86350699
chr8	89797459	89797860
chr8	91105815	91106248
chr8	94635012	94635426
chr8	95099416	95100222
chr8	97686065	97686384
chr8	98222477	98222897
chr8	99499981	99500741
chr8	99550189	99550655
chr8	100231497	100232525
chr8	100270170	100270532
chr8	100717968	100718882
chr8	102859645	102860858
chr8	103300080	103300560
chr8	107840073	107840830
chr8	108243320	108244502
chr8	111734848	111735267
chr8	116868195	116869680
chr8	116869946	116870630
chr8	117960610	117961227
chr8	117964694	117965312
chr8	118107356	118108038
chr8	118914598	118915224
chr8	119048101	119048530
chr8	119898037	119898645
chr8	120779288	120780131
chr8	121810835	121811361
chr8	122849595	122850551
chr8	123769190	123770444
chr8	124269646	124270315
chr8	124366696	124367418
chr8	124720634	124721558
chr8	125192227	125192617
chr8	125224047	125224498
chr8	125316364	125316964
chr8	125637791	125639222
chr8	127164286	127164674
chr8	127419980	127420407
chr8	127479555	127479976
chr8	127847183	127848075
chr8	127853366	127854286
chr8	127874760	127876113
chr8	127920458	127922258
chr8	129884698	129885132
chr8	130179853	130180382
chr8	130293912	130294489
chr8	130299954	130300360
chr8	133040234	133040982
chr8	133201625	133202196
chr8	133242577	133243373
chr8	140542872	140543872
chr8	140583823	140584819
chr8	140721482	140721878
chr8	140946180	140946900
chr8	140960255	140961051
chr8	140972229	140972935
chr9	9998	10989
chr9	3534246	3534881
chr9	4243826	4244304
chr9	4296674	4297279
chr9	5675012	5675548
chr9	6420942	6422010
chr9	6789920	6790565
chr9	7054440	7054717
chr9	7953785	7954079
chr9	12791378	12791938
chr9	14087570	14088010
chr9	14299882	14300857
chr9	14991889	14992426
chr9	15085661	15086148
chr9	15229468	15229883
chr9	15273182	15273709
chr9	15282891	15283286
chr9	20425316	20425819
chr9	20443110	20443825
chr9	20567941	20568397
chr9	20608513	20609052
chr9	20688804	20689377
chr9	20785179	20785516
chr9	27428271	27428752
chr9	33871339	33872081
chr9	35069036	35069923
chr9	35177751	35178249
chr9	35511750	35512351
chr9	35647473	35648306
chr9	36396957	36397523
chr9	36466293	36466701
chr9	37080739	37081511
chr9	38073059	38073811
chr9	40661320	40662037
chr9	41789995	41790441
chr9	43291508	43292268
chr9	63895689	63896182
chr9	67711850	67712725
chr9	71644729	71645373
chr9	71938142	71938539
chr9	72360639	72361076
chr9	72608849	72609316
chr9	74861900	74862469
chr9	74869444	74869995
chr9	75020212	75021134
chr9	75572664	75573010
chr9	75900702	75901181
chr9	75998413	75999103
chr9	76450107	76450444
chr9	76866315	76867266
chr9	77272545	77272883
chr9	77718081	77718506
chr9	77789729	77790296
chr9	77816260	77816623
chr9	77924255	77924678
chr9	77978064	77978456
chr9	78025040	78025647
chr9	82988367	82988894
chr9	83985962	83986465
chr9	83986974	83987638
chr9	84604170	84604730
chr9	87500460	87501188
chr9	88419014	88419465
chr9	89322542	89323867
chr9	89470605	89470982
chr9	89975380	89975708
chr9	91158922	91159923
chr9	91563514	91563995
chr9	93118440	93119126
chr9	93503787	93504787
chr9	93504787	93505526
chr9	94827830	94828326
chr9	95013166	95013656
chr9	95026048	95027245
chr9	95087713	95088713
chr9	95092963	95093963
chr9	97414387	97415024
chr9	97802999	97803544
chr9	97985185	97986418
chr9	97992722	97993389
chr9	99111325	99111788
chr9	100430041	100430703
chr9	101481645	101482412
chr9	107285430	107286345
chr9	107600806	107601486
chr9	107737395	107738129
chr9	108193649	108194176
chr9	108278684	108279082
chr9	108395267	108395674
chr9	108396014	108396379
chr9	109108446	109108930
chr9	109109273	109109750
chr9	109988437	109988945
chr9	110938958	110939596
chr9	111473263	111473937
chr9	111895023	111895865
chr9	112010268	112010641
chr9	112020975	112021436
chr9	112060504	112061504
chr9	112321257	112321724
chr9	112329728	112330368
chr9	112525780	112526227
chr9	112809571	112810573
chr9	114589591	114590533
chr9	119609427	119610236
chr9	121188170	121189016
chr9	121287587	121288225
chr9	121355645	121356936
chr9	121363926	121364468
chr9	121691255	121691844
chr9	121915288	121915640
chr9	121973005	121973383
chr9	123218837	123219421
chr9	123256719	123257555
chr9	124089898	124090590
chr9	124264484	124265484
chr9	124273235	124274235
chr9	128774839	128775280
chr9	130373391	130374305
chr9	130779135	130780232
chr9	130841792	130842792
chr9	131411971	131413011
chr9	131661953	131662590
chr9	133037633	133038577
chr9	133136482	133137482
chr9	133563684	133564684
chr9	136076981	136077981
chr9	137503246	137504552
chr10	216331	216749
chr10	477532	478033
chr10	927899	928501
chr10	3060387	3061406
chr10	3170580	3171923
chr10	3525355	3526357
chr10	3772995	3774456
chr10	3774456	3775905
chr10	3787035	3788308
chr10	3934780	3935632
chr10	4117016	4118196
chr10	5597935	5598894
chr10	5692967	5693614
chr10	11178834	11179834
chr10	11196648	11197585
chr10	11575748	11576315
chr10	11578103	11578399
chr10	11599534	11600082
chr10	11824216	11825651
chr10	11950785	11951276
chr10	12039984	12041311
chr10	12419689	12420412
chr10	12759476	12760056
chr10	12826650	12827756
chr10	14566362	14567362
chr10	15314926	15315926
chr10	15793656	15794104
chr10	15795243	15795676
chr10	15815428	15815892
chr10	15849179	15849735
chr10	16463621	16464205
chr10	18661274	18662274
chr10	21552472	21553069
chr10	21910738	21911310
chr10	22435295	22436861
chr10	22630836	22631265
chr10	24413537	24413998
chr10	24643383	24644750
chr10	24683948	24684388
chr10	24717765	24718762
chr10	26800101	26800959
chr10	26851582	26852100
chr10	27150488	27151488
chr10	27446472	27447397
chr10	27542144	27542785
chr10	28549695	28550302
chr10	28558811	28559314
chr10	28585227	28585693
chr10	29562998	29563998
chr10	29711757	29712562
chr10	31132819	31133670
chr10	31526624	31527320
chr10	31887537	31888167
chr10	31903761	31904200
chr10	31915868	31916683
chr10	32049168	32049624
chr10	32057916	32058388
chr10	32307769	32309025
chr10	32326313	32327487
chr10	32335356	32336411
chr10	32342688	32343914
chr10	32344380	32344949
chr10	32352869	32353472
chr10	32950635	32951424
chr10	32954668	32955246
chr10	34298155	34298906
chr10	34727517	34728104
chr10	34804916	34805318
chr10	37974963	37975432
chr10	42121410	42122195
chr10	42227794	42228747
chr10	43145233	43145725
chr10	43402075	43403536
chr10	43444232	43444716
chr10	44765092	44766027
chr10	46021463	46022425
chr10	46030921	46031407
chr10	49403319	49404080
chr10	49554468	49554810
chr10	49875068	49875523
chr10	50007792	50008229
chr10	50564112	50564615
chr10	59902997	59903883
chr10	60294789	60295262
chr10	60295562	60296118
chr10	61397161	61397619
chr10	61925008	61925464
chr10	61985516	61986026
chr10	62018317	62018785
chr10	62240557	62241092
chr10	63234248	63234813
chr10	63238896	63239947
chr10	63246528	63247453
chr10	63286784	63288049
chr10	63485858	63486533
chr10	63594131	63594548
chr10	65796241	65796698
chr10	67886332	67887574
chr10	68336848	68337684
chr10	68338182	68338946
chr10	68900003	68900679
chr10	69324951	69325391
chr10	69361421	69361983
chr10	69452018	69453288
chr10	70137163	70137680
[truncated: 1,547 more rows]

## Sheet: LT peaks
chrom	start	end
chr1	831352	832299
chr1	1216421	1217421
chr1	1264634	1265634
chr1	1567073	1568073
chr1	1569073	1570073
chr1	1571073	1572073
chr1	1573073	1573828
chr1	1661177	1662151
chr1	1684911	1685907
chr1	1764807	1765953
chr1	1774203	1775629
chr1	1807204	1808117
chr1	1828639	1829639
chr1	1840793	1841368
chr1	1861814	1863143
chr1	1865518	1866338
chr1	1870334	1871334
chr1	1871334	1872334
chr1	1876216	1877300
chr1	1878121	1879160
chr1	1879358	1879872
chr1	1883774	1884591
chr1	1887591	1888591
chr1	2240191	2241191
chr1	2245584	2246584
chr1	2259399	2260399
chr1	2263399	2264157
chr1	2266643	2267643
chr1	2276958	2277958
chr1	2286344	2287356
chr1	2292992	2293992
chr1	2295992	2296992
chr1	3528257	3529257
chr1	3726200	3727343
chr1	4049504	4050308
chr1	5315171	5315676
chr1	5655779	5656367
chr1	6184147	6185101
chr1	6523150	6523951
chr1	6616579	6617579
chr1	6660893	6662195
chr1	6787476	6788371
chr1	6819231	6819617
chr1	6833432	6834436
chr1	6869573	6870254
chr1	7884602	7885311
chr1	7960370	7960789
chr1	8012196	8012644
chr1	8019147	8019847
chr1	8031563	8031915
chr1	8071035	8071701
chr1	8092464	8093181
chr1	8134696	8135696
chr1	8198479	8199479
chr1	8213530	8214530
chr1	8217707	8218840
chr1	8230143	8230768
chr1	8341119	8342119
chr1	8369317	8370230
chr1	8375063	8376063
chr1	8382104	8383104
chr1	8387816	8388791
chr1	8405134	8406134
chr1	8441079	8442274
chr1	8449943	8451157
chr1	8489601	8490878
chr1	8655824	8656460
chr1	8670550	8671141
chr1	8710022	8710912
chr1	8823150	8823692
chr1	8858631	8859135
chr1	8874465	8876144
chr1	9130072	9131047
chr1	9222959	9223901
chr1	9235504	9236566
chr1	9237566	9238815
chr1	9245411	9246425
chr1	9290498	9292004
chr1	9306812	9308120
chr1	9312025	9313025
chr1	9329271	9330271
chr1	9330271	9331271
chr1	9333271	9334271
chr1	9334271	9335271
chr1	9728355	9729219
chr1	10229663	10230664
chr1	10230664	10231664
chr1	10241638	10242752
chr1	10399913	10401343
chr1	10833725	10834586
chr1	11669962	11671596
chr1	12146030	12147297
chr1	12182167	12182706
chr1	12255420	12256001
chr1	12273473	12273928
chr1	12344554	12345642
chr1	12438266	12439561
chr1	12440148	12440707
chr1	12446760	12447537
chr1	12447537	12448231
chr1	12476933	12477940
chr1	12484494	12485547
chr1	12529949	12531104
chr1	12544509	12545278
chr1	12576647	12577647
chr1	12581313	12582392
chr1	12592314	12593387
chr1	12594181	12595339
chr1	13751552	13752073
chr1	13752636	13753793
chr1	13797188	13798010
chr1	15172680	15173577
chr1	15412064	15413064
chr1	15416829	15417829
chr1	15424138	15425138
chr1	15429495	15430495
chr1	15622725	15623609
chr1	15713034	15714365
chr1	15778526	15778968
chr1	15837430	15838237
chr1	15862359	15863257
chr1	15863856	15864969
chr1	15872048	15873347
chr1	15883092	15884238
chr1	15887029	15887853
chr1	15891853	15892480
chr1	15896096	15896563
chr1	16179742	16181047
chr1	16334157	16334635
chr1	17598783	17599792
chr1	17619677	17620515
chr1	17626588	17627365
chr1	17649597	17650290
chr1	18315408	18316035
chr1	18340713	18341310
chr1	18372357	18373021
chr1	19388563	19389741
chr1	19394303	19395303
chr1	19438166	19439166
chr1	19459363	19460363
chr1	19482637	19483227
chr1	19486230	19487129
chr1	20650728	20651444
chr1	20658434	20658982
chr1	20777279	20777817
chr1	20783625	20784625
chr1	20946881	20947741
chr1	21077504	21078247
chr1	21082747	21083765
chr1	21100676	21101421
chr1	21267334	21268224
chr1	21273145	21274515
chr1	21274861	21276222
chr1	21544417	21544958
chr1	21547345	21548281
chr1	21548281	21549281
chr1	21616314	21616779
chr1	21736713	21737222
chr1	21777769	21778721
chr1	21779721	21780927
chr1	21904767	21905805
chr1	21937700	21938551
chr1	22054069	22054790
chr1	22054790	22055804
chr1	22057183	22058217
chr1	22063483	22064376
chr1	22064376	22065376
chr1	22070390	22071704
chr1	22268464	22269665
chr1	22342235	22343074
chr1	22470206	22470998
chr1	22477356	22478612
chr1	22745094	22745833
chr1	23039379	23040017
chr1	23119672	23120348
chr1	23129421	23129895
chr1	23188967	23189687
chr1	23337055	23337815
chr1	23749979	23750643
chr1	24322575	24323539
chr1	24323539	24324097
chr1	24746687	24748153
chr1	24749572	24750735
chr1	24752481	24753163
chr1	24754180	24754956
chr1	24762207	24762999
chr1	24772281	24772855
chr1	24776766	24777680
chr1	24795243	24796108
chr1	24807364	24808133
chr1	24823371	24823895
chr1	24920227	24921018
chr1	25441396	25441985
chr1	25452149	25453281
chr1	25594726	25595413
chr1	25667395	25667761
chr1	25672698	25673448
chr1	25695331	25696476
chr1	25750752	25751507
chr1	26706721	26707730
chr1	26712871	26713698
chr1	26715673	26716346
chr1	26719570	26720764
chr1	26743444	26743854
chr1	26750899	26751535
chr1	26827401	26828143
chr1	26844511	26845345
chr1	27108943	27110234
chr1	27418879	27420251
chr1	27460687	27461866
chr1	27468271	27469271
chr1	27518684	27519684
chr1	27578396	27579519
chr1	27631760	27632600
chr1	27660320	27660982
chr1	28176636	28177549
chr1	28371433	28372379
chr1	28389296	28389768
chr1	28511320	28512358
chr1	28516887	28517415
chr1	28738198	28738895
chr1	28750815	28751328
chr1	28886142	28886884
chr1	28958962	28959688
chr1	29144695	29146426
chr1	29146671	29147824
chr1	29160145	29160679
chr1	29177042	29178079
chr1	30519136	30519856
chr1	30977038	30977637
chr1	30983389	30983982
chr1	30994954	30995341
chr1	31012350	31012904
chr1	31019004	31019727
chr1	31031609	31032136
chr1	31035253	31036853
chr1	31042648	31043149
chr1	31043998	31045467
chr1	31045712	31047164
chr1	31053635	31054615
chr1	31066145	31066930
chr1	31921742	31922551
chr1	31925265	31926294
chr1	31927129	31927770
chr1	31930659	31931710
chr1	31938874	31940101
chr1	32015728	32016656
chr1	32018342	32019514
chr1	32021507	32023183
chr1	32027724	32028197
chr1	32034240	32035644
chr1	32109085	32110319
chr1	32120468	32121334
chr1	32292724	32293775
chr1	32315677	32317011
chr1	32767055	32767629
chr1	32813682	32814610
chr1	33006228	33007045
chr1	33024763	33025220
chr1	33321396	33321931
chr1	33326276	33327671
chr1	33336925	33337782
chr1	33350634	33351960
chr1	34821918	34822500
chr1	35174500	35175596
chr1	35187759	35188256
chr1	35188544	35189593
chr1	35276351	35276981
chr1	35508284	35508801
chr1	35615429	35615867
chr1	36232430	36233474
chr1	36247673	36248223
chr1	36249305	36250305
chr1	36250305	36251305
chr1	36257463	36258426
chr1	36279777	36280379
chr1	37470704	37471435
chr1	37515270	37515983
chr1	37924130	37924853
chr1	38843410	38843872
chr1	38858001	38858817
chr1	38994094	38995094
chr1	39107328	39107867
chr1	39108394	39108870
chr1	39171439	39172083
chr1	39176852	39177785
chr1	39212434	39212933
chr1	39216731	39217205
chr1	39226161	39226725
chr1	39228091	39228936
chr1	39247812	39248422
chr1	39259324	39260051
chr1	39307248	39308601
chr1	39399295	39399764
chr1	39423375	39424075
chr1	39930646	39931122
chr1	40041627	40042576
chr1	40042576	40043957
chr1	40044244	40045400
chr1	40217474	40217915
chr1	40375088	40375558
chr1	40397919	40398638
chr1	40690176	40690919
chr1	40859582	40860570
chr1	40986055	40986747
chr1	41238431	41239482
chr1	41895537	41896103
chr1	42228804	42229414
chr1	42231000	42232031
chr1	42305512	42305989
chr1	42313276	42313934
chr1	42454960	42455971
chr1	42683517	42684395
chr1	42685420	42685908
chr1	42818812	42819434
chr1	42823936	42824744
chr1	42844120	42844711
chr1	43200691	43201339
chr1	43318818	43319431
chr1	43347774	43348702
chr1	43495005	43495490
chr1	43525434	43526410
chr1	43546557	43547347
chr1	43680781	43681406
chr1	43745699	43746623
chr1	43817180	43818082
chr1	43854106	43855385
chr1	43906036	43906856
chr1	44127351	44127926
chr1	44249622	44250511
chr1	44665440	44665873
chr1	44676734	44677588
chr1	44925145	44925937
chr1	45360544	45361206
chr1	45488872	45489771
chr1	45601578	45602069
chr1	45647031	45647669
chr1	45665151	45666497
chr1	45978453	45979074
chr1	46181624	46182154
chr1	46194994	46195427
chr1	46581149	46581608
chr1	47335214	47336123
chr1	47983297	47984387
chr1	50681356	50681770
chr1	51242495	51242994
chr1	51267728	51268151
chr1	51273963	51274448
chr1	51417701	51418256
chr1	51429561	51429932
chr1	51451766	51452253
chr1	51469473	51469897
chr1	51504528	51505278
chr1	51515531	51516084
chr1	51617713	51618644
chr1	51628314	51628859
chr1	51651215	51651772
chr1	51673171	51673597
chr1	51691093	51691719
chr1	51693140	51693724
chr1	51694210	51694870
chr1	51704283	51704714
chr1	51731325	51732325
chr1	51875242	51875822
chr1	52415724	52416205
chr1	52424672	52425050
chr1	52502423	52503087
chr1	52553941	52554905
chr1	52568042	52568439
chr1	52742141	52743132
chr1	52779471	52780309
chr1	52934088	52934955
chr1	52944557	52945142
chr1	53057795	53058208
chr1	53107146	53107951
chr1	53144816	53145821
chr1	53175493	53176783
chr1	54070827	54071270
chr1	54302636	54303636
chr1	54335450	54335964
chr1	54352512	54353502
chr1	54369954	54370954
chr1	54407957	54408404
chr1	55201404	55201940
chr1	55211941	55213432
chr1	55213432	55214364
chr1	56464918	56465337
chr1	56479209	56479962
chr1	56495439	56496002
chr1	56527606	56528094
chr1	56558985	56559398
chr1	56643977	56644644
chr1	56949433	56949840
chr1	58883296	58884250
chr1	59397094	59397505
chr1	59418257	59418787
chr1	59433522	59434006
chr1	59478726	59480032
chr1	59506426	59506914
chr1	59599704	59600693
chr1	59600962	59601535
chr1	59679202	59679606
chr1	60866129	60866850
chr1	61051445	61052458
chr1	61087853	61089090
chr1	61090196	61091559
chr1	61092640	61093090
chr1	61100866	61101835
chr1	61113330	61114426
chr1	61130402	61130899
chr1	61138723	61139960
chr1	61142504	61143184
chr1	61155150	61156794
chr1	61176581	61177478
chr1	61198459	61200010
chr1	61205429	61205977
chr1	61240304	61241514
chr1	61259346	61259937
chr1	61259937	61260959
chr1	61264209	61265210
chr1	61321187	61321654
chr1	61322288	61322774
chr1	61392848	61393481
chr1	61395104	61395805
chr1	61403790	61404425
chr1	61454874	61456054
chr1	61457093	61457960
chr1	62443986	62444507
chr1	62653718	62654269
chr1	63466127	63466593
chr1	63607223	63607968
chr1	63624113	63624622
chr1	63629109	63629615
chr1	63674891	63675827
chr1	64139906	64140494
chr1	64505931	64507213
chr1	64863003	64863576
chr1	64866663	64867250
chr1	64886269	64887073
chr1	64895634	64896336
chr1	64896336	64897363
chr1	64915229	64915741
chr1	64923627	64924026
chr1	64949880	64950811
chr1	65001315	65002531
chr1	65003390	65004172
chr1	65176374	65177707
chr1	65185003	65185486
chr1	65368301	65368797
chr1	65424687	65425318
chr1	65940112	65940494
chr1	66266269	66268007
chr1	66983615	66983984
chr1	67424710	67425369
chr1	67559154	67560820
chr1	67691048	67691438
chr1	67705418	67706410
chr1	67809565	67810171
chr1	67815234	67816104
chr1	67829833	67830406
chr1	68158313	68159938
chr1	70330763	70331527
chr1	73390353	73390880
chr1	75731989	75732444
chr1	77976378	77977831
chr1	78007078	78007870
chr1	78044525	78046006
chr1	78652013	78652727
chr1	81839198	81839560
chr1	81868940	81869446
chr1	81911519	81912063
chr1	83786210	83786767
chr1	84688167	84688975
chr1	85454114	85454710
chr1	85606547	85606981
chr1	86706956	86708077
chr1	86708077	86708608
chr1	86739134	86739825
chr1	86779282	86779934
chr1	86793861	86794756
chr1	86845778	86846218
chr1	87332269	87333276
chr1	88868353	88869222
chr1	88989936	88990516
chr1	89126652	89127650
chr1	89357446	89358278
chr1	89523553	89524225
chr1	89822076	89822714
chr1	89997314	89997897
chr1	89999745	90000244
chr1	90960085	90960770
chr1	91022492	91023494
chr1	91691534	91692222
chr1	91794816	91795372
chr1	92706516	92707233
chr1	92909908	92910291
chr1	93123159	93123681
chr1	93450735	93451244
chr1	93614659	93615635
chr1	93621597	93622151
chr1	93818924	93819406
chr1	93903376	93903820
chr1	94026778	94027357
chr1	94062414	94063692
chr1	94117151	94118367
chr1	94219318	94219781
chr1	94427471	94427874
chr1	94524469	94524853
chr1	94752956	94753592
chr1	94860759	94861217
chr1	94907670	94908751
chr1	94918105	94919151
chr1	95067486	95068062
chr1	95097488	95098015
chr1	96730792	96731269
chr1	96826917	96827428
chr1	97529444	97530095
chr1	97905318	97905830
chr1	98205533	98206106
chr1	100048782	100049841
chr1	100065319	100065998
chr1	100350628	100351292
chr1	100627294	100628124
chr1	100907554	100908253
chr1	101257041	101257590
chr1	101261586	101262458
chr1	108558998	108559662
chr1	108591506	108592167
chr1	108699169	108699702
chr1	109076252	109076966
chr1	109217725	109219282
chr1	109227696	109228129
chr1	109394971	109395582
chr1	109415771	109416891
chr1	109553613	109554672
chr1	109558997	109559361
chr1	111632289	111632920
chr1	111634558	111635085
chr1	111663897	111664535
chr1	111882737	111883648
chr1	112614475	112614930
chr1	112627449	112628228
chr1	112631392	112631846
chr1	112635414	112636251
chr1	112641449	112642505
chr1	112678459	112679072
chr1	113807833	113808243
chr1	113812745	113813559
chr1	113939137	113939859
chr1	113948122	113949328
chr1	114367436	114368267
chr1	114473061	114474076
chr1	114487474	114488796
chr1	114503129	114504039
chr1	114668395	114669434
chr1	114727536	114728080
chr1	114780882	114781407
chr1	115641125	115641805
chr1	116990619	116991309
chr1	117097146	117097495
chr1	117693356	117693979
chr1	119316844	119317545
chr1	119672985	119673493
chr1	119781499	119782470
chr1	119991481	119992435
chr1	120011514	120012333
chr1	120017011	120017459
chr1	120041693	120042234
chr1	120058113	120058646
chr1	120060502	120061104
chr1	120196497	120197067
chr1	120281749	120282366
chr1	120329371	120329761
chr1	120342648	120343525
chr1	120616060	120616632
chr1	120732490	120733082
chr1	120734954	120735509
chr1	120751406	120751890
chr1	120798090	120798982
chr1	120916190	120917236
chr1	120925343	120925738
chr1	121208160	121208951
chr1	121229009	121229408
chr1	121268829	121269643
chr1	121296563	121297069
chr1	121344917	121345473
chr1	121347675	121348123
chr1	121348780	121349421
chr1	143280518	143281302
chr1	143882410	143882862
chr1	143996832	143997631
chr1	144016655	144016981
chr1	144930712	144931278
chr1	144931913	144932415
chr1	144934716	144935187
chr1	144983061	144983523
chr1	145050937	145051332
chr1	145066450	145066946
chr1	145070367	145071168
chr1	145216542	145217486
chr1	145980905	145981409
chr1	145990024	145990598
chr1	145990990	145991523
chr1	145991686	145992480
chr1	146150949	146151817
chr1	146180405	146180867
chr1	146185524	146185921
chr1	146219871	146220486
chr1	147248513	147248943
chr1	148455839	148456886
chr1	148532966	148533405
chr1	148601930	148602759
chr1	148624197	148625182
chr1	148627357	148627796
chr1	148651826	148652283
chr1	148668181	148668751
chr1	148733818	148734677
chr1	148807911	148808486
chr1	148893646	148894211
chr1	149174543	149175341
chr1	149236075	149236561
chr1	149338784	149339139
chr1	149401941	149402501
chr1	149421126	149421647
chr1	149437298	149438004
chr1	149572676	149573127
chr1	149605792	149606657
chr1	149635022	149636114
chr1	149833887	149835053
chr1	149858654	149859898
chr1	149863135	149863583
chr1	150371017	150371844
chr1	150476113	150477077
chr1	150528472	150529129
chr1	150564891	150565726
chr1	150568982	150570236
chr1	150571402	150573038
chr1	150600472	150601023
chr1	150630158	150631236
chr1	150846856	150847660
chr1	150924707	150925920
chr1	150976410	150977604
chr1	151012503	151013108
chr1	151057830	151058829
chr1	151065530	151066118
chr1	151211491	151212560
chr1	151454693	151455309
chr1	151976348	151977198
chr1	153632925	153633853
chr1	153635448	153636448
chr1	153886335	153886948
chr1	153895016	153895704
chr1	153907755	153909475
chr1	153911341	153912205
chr1	153992972	153993995
chr1	153994293	153995246
chr1	154163374	154163995
chr1	154224985	154225362
chr1	154424811	154425811
chr1	154445985	154446985
chr1	154605714	154606737
chr1	155332563	155333408
chr1	155392731	155393240
chr1	155418631	155419234
chr1	155468984	155469606
chr1	155486760	155487249
chr1	155496237	155497056
chr1	155511387	155511840
chr1	155520978	155521700
chr1	155529633	155530999
chr1	155545948	155546942
chr1	155670537	155671150
chr1	155685352	155686525
chr1	155689555	155690601
chr1	156105689	156106084
chr1	156141063	156142165
chr1	159020838	159022631
chr1	159866996	159867533
chr1	161009339	161009897
chr1	161021662	161022123
chr1	161133555	161133986
chr1	161177777	161178374
chr1	161313489	161314039
chr1	161398202	161399235
chr1	161540328	161541531
chr1	161553578	161553954
chr1	161764664	161765270
chr1	161818555	161818932
chr1	162162080	162162511
chr1	162564525	162565108
chr1	162575900	162577028
chr1	164271562	164272060
chr1	164629903	164630393
chr1	164637151	164637623
chr1	164699530	164700656
chr1	164716529	164717367
chr1	164754461	164754882
chr1	165694157	165695000
chr1	165737996	165738518
chr1	165857374	165857892
chr1	165866665	165867476
chr1	165974565	165975281
chr1	167223212	167223703
chr1	167224657	167225457
chr1	167717704	167718265
chr1	167930923	167931386
chr1	167964154	167965328
chr1	167981788	167982653
chr1	167985001	167985448
chr1	168226730	168228163
chr1	168260456	168261513
chr1	168492566	168493099
chr1	169461000	169461497
chr1	169571574	169572013
chr1	169889332	169889804
chr1	170533503	170534009
chr1	170539042	170539618
chr1	171104721	171105080
chr1	171145079	171145515
chr1	171504813	171505291
chr1	171508298	171509248
chr1	171522362	171522870
chr1	171585678	171586193
chr1	172544606	172545460
chr1	173483337	173484112
chr1	173489163	173490070
chr1	173731898	173732544
chr1	173735305	173736189
chr1	173861403	173862653
chr1	173928077	173929204
chr1	174358834	174359376
chr1	174640435	174640843
chr1	174925176	174925786
chr1	174943828	174944325
chr1	175001462	175002596
chr1	175125384	175126477
chr1	175126754	175127368
chr1	175427560	175428039
chr1	176147470	176148040
chr1	176151013	176151733
chr1	176177551	176177965
chr1	176202001	176202603
chr1	176796434	176797056
chr1	177008279	177008864
chr1	178028992	178029608
chr1	178038235	178039297
chr1	178100148	178100751
chr1	178456310	178456931
chr1	178723831	178724825
chr1	178733936	178734501
chr1	179137683	179138844
chr1	179153062	179153550
chr1	179170281	179170777
chr1	179297370	179298742
chr1	179299012	179299353
chr1	179961005	179961914
chr1	181017973	181018667
chr1	182272498	182272999
chr1	182309741	182310600
chr1	182316266	182316965
chr1	182381807	182382511
chr1	182383949	182384910
chr1	182385220	182386030
chr1	182392481	182393193
chr1	182679388	182680226
chr1	182840696	182841817
chr1	183493446	183494152
chr1	183499198	183499863
chr1	183630652	183631085
chr1	183696019	183696456
chr1	184573927	184574401
chr1	184589180	184589680
chr1	185044112	185044951
chr1	185312261	185312742
chr1	185313414	185314197
chr1	185339479	185340271
chr1	186101717	186102140
chr1	186366915	186367435
chr1	190649438	190650021
chr1	192529419	192530000
chr1	193120628	193121473
chr1	193123078	193123722
chr1	193629160	193630021
chr1	197197581	197198045
chr1	197535887	197536348
chr1	197544608	197545168
chr1	197682494	197682933
chr1	197767671	197768397
chr1	197769384	197769809
chr1	197776687	197777060
chr1	197995599	197995975
chr1	198155138	198156037
chr1	198176547	198177077
chr1	198204007	198205403
chr1	198864768	198865329
chr1	198909206	198909674
chr1	199863945	199864986
chr1	200074358	200074937
chr1	200075406	200075946
chr1	200114510	200115105
chr1	200397280	200397665
chr1	200423318	200423767
chr1	200474788	200475072
chr1	200504972	200505701
chr1	200653829	200654622
chr1	201219786	201220323
chr1	201463113	201464775
chr1	201469624	201470330
chr1	201834185	201834616
chr1	201959074	201960551
chr1	202508584	202509132
chr1	203631409	203632060
chr1	203768011	203769057
chr1	203798462	203798935
chr1	203830577	203831269
chr1	203903620	203904208
chr1	204080788	204081554
chr1	204085438	204086437
chr1	204133792	204134701
chr1	204264062	204264532
chr1	204290581	204291234
chr1	204515298	204516180
chr1	205208858	205209960
chr1	205601455	205601943
chr1	205628506	205629506
chr1	205629506	205630137
chr1	205637622	205639139
chr1	205695135	205696135
chr1	205714770	205715219
chr1	205729924	205730972
chr1	206080297	206080772
chr1	206083233	206083779
chr1	206227710	206228512
chr1	206231769	206232396
chr1	206242562	206243067
chr1	206247580	206247969
chr1	206280887	206281270
chr1	206287309	206288126
chr1	206363576	206364028
chr1	206367491	206368000
chr1	206429571	206430114
chr1	206578223	206578936
chr1	206581103	206582116
chr1	206702271	206703056
chr1	206715186	206715894
chr1	206719080	206719857
chr1	206721773	206722943
chr1	206890771	206891478
chr1	207108565	207109116
chr1	207112123	207112553
chr1	207753315	207753967
chr1	207791349	207791853
chr1	207858812	207859655
chr1	208101064	208102038
chr1	208206080	208206516
chr1	208215293	208215887
chr1	211489685	211490216
chr1	211546536	211547000
chr1	211633412	211634017
chr1	211825459	211825997
chr1	211912755	211913195
chr1	212007866	212008280
chr1	212212629	212213671
chr1	212296921	212297596
chr1	212302666	212303571
chr1	212319232	212319969
chr1	212325196	212325644
chr1	212327287	212327881
chr1	212557713	212558357
chr1	212628950	212629774
chr1	214033833	214034551
chr1	215877785	215878267
chr1	218349839	218350366
chr1	219201729	219202040
chr1	220118955	220119393
chr1	220122006	220122428
chr1	220140017	220140616
chr1	220146173	220146952
chr1	220243284	220243785
chr1	220818722	220819462
chr1	220877310	220878775
chr1	220884831	220885928
chr1	221730103	221730822
chr1	221730976	221731365
chr1	221736130	221737541
chr1	221809450	221810019
chr1	221826395	221827023
chr1	222630642	222631212
chr1	222643132	222643754
chr1	222737248	222737978
chr1	222814011	222814702
chr1	223813991	223814663
chr1	223835184	223836030
chr1	223836030	223836547
chr1	223839518	223840332
chr1	223841790	223842392
chr1	224186200	224186940
chr1	224219188	224219822
chr1	224358795	224359431
chr1	224400324	224400782
chr1	224407343	224408412
chr1	224426741	224427228
chr1	225378785	225379383
chr1	225421035	225421914
chr1	225424743	225425200
chr1	225602030	225602461
chr1	225611777	225612352
chr1	225644885	225645596
chr1	225695103	225695773
chr1	225776471	225777469
chr1	225820343	225820806
chr1	225884532	225885532
chr1	226066125	226066635
chr1	226067386	226067963
chr1	226069649	226070895
chr1	226161295	226161855
chr1	226187131	226187781
chr1	226703836	226704383
chr1	227259254	227259710
chr1	227312586	227313173
chr1	227759026	227759631
chr1	228084788	228085551
chr1	228091311	228092089
chr1	228093210	228094210
chr1	228097664	228098664
chr1	228485487	228486238
chr1	228845094	228845514
chr1	228990625	228991878
chr1	229058881	229059638
chr1	229101471	229101968
chr1	229228864	229229298
chr1	229475844	229476282
chr1	229663615	229664957
chr1	230114109	230115109
chr1	230118877	230119877
chr1	230124661	230125963
chr1	230132633	230133448
chr1	230136195	230137195
chr1	230139195	230140184
chr1	230140345	230141147
chr1	230145795	230146795
chr1	230152298	230153230
chr1	230155696	230156696
chr1	230157379	230157812
chr1	230157969	230158409
chr1	230162905	230163935
chr1	230166185	230166673
chr1	230198875	230199553
chr1	230216061	230216664
chr1	230242420	230242881
chr1	230862602	230863105
chr1	231026946	231027946
chr1	231038147	231038634
chr1	231052930	231053369
chr1	231236848	231237390
chr1	231395650	231396560
chr1	231563099	231563410
chr1	231577073	231577545
chr1	232765456	232766539
chr1	234468238	234468734
chr1	234544848	234545790
chr1	234545790	234546790
chr1	234585924	234587586
chr1	234656468	234657455
chr1	234680204	234681008
chr1	234719556	234721358
chr1	234721943	234723405
chr1	234740851	234741298
chr1	234771444	234772444
chr1	234912680	234914255
chr1	234917410	234918410
chr1	234932440	234933614
chr1	234958833	234960134
chr1	234971917	234972917
chr1	234976937	234977937
chr1	235022655	235023873
chr1	235034987	235035629
chr1	235060063	235060833
chr1	235066030	235066940
chr1	235149826	235150354
chr1	235272843	235274011
chr1	235291084	235292121
chr1	235323473	235324473
chr1	235324473	235325100
chr1	235828881	235829335
chr1	235863902	235864898
chr1	235900878	235901419
chr1	235908507	235909006
chr1	235918922	235920224
chr1	235920441	235922082
chr1	235941670	235942599
chr1	235944299	235945594
chr1	235973100	235973903
chr1	236002101	236003327
chr1	236045480	236046997
chr1	236056099	236057099
chr1	236143401	236144827
chr1	236516187	236517354
chr1	236685325	236686230
chr1	236760287	236761570
chr1	236836102	236836481
chr1	241516715	241517449
chr1	241534274	241534815
chr1	241606554	241606936
chr1	241612565	241613147
chr1	243164291	243164805
chr1	243238923	243239429
chr1	243364922	243365285
chr1	243421166	243421803
chr1	243440654	243441026
chr1	243442120	243442583
chr1	243710438	243710776
chr1	244059300	244060254
chr1	244275992	244276740
chr1	244382071	244383015
chr1	244449823	244450448
chr1	244461704	244462193
chr1	244656775	244658101
chr1	244665787	244666448
chr1	244666638	244666991
chr1	244837611	244838011
chr1	244841069	244841492
chr1	244847864	244848294
chr1	244857059	244857529
chr1	244857814	244858426
chr1	244859966	244860460
chr1	244865280	244865920
chr1	245085473	245086263
chr1	245159688	245160411
chr1	245269967	245270551
chr1	246505858	246506544
chr1	246747655	246748590
chr1	246928951	246930637
chr1	247362987	247363584
chr2	261489	261881
chr2	675496	676388
chr2	1012379	1013118
chr2	3576231	3577191
chr2	5010920	5011545
chr2	8158419	8159419
chr2	8248044	8248809
chr2	8411018	8412209
chr2	8432789	8433460
chr2	8478780	8479915
chr2	8490881	8492192
chr2	8535415	8536415
chr2	8621017	8622058
chr2	8725521	8726609
chr2	8828765	8829412
chr2	9247800	9248800
chr2	9331847	9333264
chr2	9538919	9539425
chr2	9556918	9557910
chr2	9596121	9597105
chr2	9601220	9601994
chr2	9608421	9609022
chr2	9975450	9975902
chr2	9979911	9980449
chr2	9981127	9981885
chr2	9991631	9993013
chr2	10001629	10002559
chr2	10033823	10034645
chr2	10288522	10288974
chr2	10304475	10306340
chr2	10329197	10330609
chr2	10446236	10447616
chr2	10586103	10586822
chr2	10790545	10790941
chr2	11273691	11274305
chr2	11288227	11288891
chr2	11312670	11313418
chr2	11338163	11338897
chr2	11339342	11340287
chr2	11390042	11390862
chr2	11466483	11467365
chr2	11480816	11481749
chr2	11749758	11751310
chr2	11751482	11752319
chr2	11757955	11758457
chr2	12769437	12770018
chr2	15243603	15244202
chr2	17578481	17579455
chr2	18925657	18926166
chr2	20044785	20045272
chr2	20291247	20291687
chr2	20347786	20348180
chr2	20444923	20445971
chr2	20601326	20602479
chr2	23124685	23125950
chr2	23820637	23821065
chr2	23903689	23904262
chr2	23915324	23916008
chr2	23938784	23939525
chr2	24350690	24351425
chr2	24357310	24358267
chr2	24360787	24361731
chr2	24489633	24490584
chr2	24493990	24494909
chr2	24766378	24767200
chr2	24970349	24971179
chr2	25228039	25228726
chr2	25255730	25256766
chr2	25303783	25304783
chr2	25321825	25322825
chr2	25618999	25619529
chr2	25620026	25620475
chr2	25677198	25677887
chr2	25739991	25740514
chr2	25825594	25826154
chr2	25876791	25877357
chr2	26038280	26039693
chr2	26039987	26040897
chr2	26049025	26049683
chr2	26054333	26055063
chr2	26063601	26064107
chr2	26085088	26085695
chr2	26125045	26125435
chr2	26246231	26247386
chr2	26300200	26301020
chr2	26382491	26382945
chr2	26412629	26413033
chr2	26455751	26456544
chr2	26783361	26783947
chr2	27001554	27002122
chr2	27003528	27004311
chr2	27064164	27064987
chr2	27427280	27428098
chr2	27584281	27585081
chr2	27714545	27715276
chr2	27792455	27792885
chr2	27946441	27947000
chr2	27954454	27954949
chr2	28232934	28233379
chr2	28342873	28343381
chr2	28399106	28400106
chr2	28624247	28625247
chr2	28754781	28755632
chr2	28769046	28770361
chr2	28897556	28897974
chr2	30148197	30148872
chr2	30238548	30239548
chr2	31875613	31875908
chr2	31956793	31957357
chr2	31960890	31961366
chr2	32064829	32065346
chr2	32171166	32171526
chr2	32364149	32364936
chr2	32364936	32365784
chr2	32417367	32418168
chr2	32419937	32420585
chr2	32424325	32425055
chr2	32573207	32573812
chr2	33090337	33090876
chr2	33149574	33149873
chr2	33209239	33209853
chr2	33241023	33241520
chr2	33341872	33342272
chr2	33531228	33531725
chr2	33596565	33597007
chr2	36563358	36563971
chr2	36928148	36928574
chr2	37307633	37308286
chr2	37309534	37310000
chr2	37643146	37644663
chr2	37665539	37666403
chr2	37669184	37669689
chr2	38072395	38073466
chr2	38142531	38142959
chr2	38173128	38173566
chr2	38188671	38189104
chr2	38364079	38365225
chr2	38487171	38488111
chr2	38593562	38594349
chr2	38597116	38598116
chr2	38599840	38601290
chr2	38669182	38669960
chr2	38671228	38671686
chr2	38747934	38748831
chr2	38796977	38797925
chr2	39071668	39072047
chr2	39390081	39390937
chr2	39412286	39412866
chr2	39415305	39415911
chr2	39421560	39422152
chr2	39491604	39492125
chr2	39502728	39503292
chr2	40394070	40394674
chr2	40452456	40453447
chr2	42133376	42134244
chr2	42187125	42187922
chr2	42198961	42200443
chr2	42201929	42202484
chr2	42211171	42212139
chr2	42230624	42231208
chr2	42242210	42243216
chr2	42247082	42247616
chr2	42331617	42332042
chr2	42338578	42339578
chr2	42348594	42349055
chr2	42425305	42425820
chr2	42566999	42568346
chr2	42975440	42976870
chr2	42980129	42981203
chr2	43024654	43025779
chr2	43110427	43110939
chr2	43137617	43138623
chr2	43185510	43186082
chr2	43239805	43240548
chr2	43254294	43254754
chr2	43310866	43311380
chr2	43371581	43372432
chr2	43376843	43377342
chr2	43419143	43419615
chr2	43464453	43464981
chr2	43517446	43518053
chr2	43541116	43541771
chr2	43775322	43775903
chr2	43876302	43877453
chr2	44191098	44191673
chr2	44349495	44349909
chr2	44351945	44352423
chr2	44515979	44516421
chr2	44545416	44545854
chr2	45154477	45155050
chr2	45691000	45692014
chr2	45818650	45819139
chr2	45886430	45887492
chr2	45939187	45940175
chr2	45942408	45942838
chr2	46003955	46004676
chr2	46034252	46034859
chr2	46038535	46039233
chr2	46076814	46077378
chr2	46118010	46118404
chr2	46295189	46296785
chr2	46322800	46323637
chr2	46329076	46329939
chr2	46333188	46334188
chr2	46349562	46350052
chr2	46389975	46390895
chr2	46704268	46704723
chr2	46732872	46733390
chr2	46747918	46748514
chr2	46756604	46757115
chr2	46811461	46812049
chr2	46845689	46846689
chr2	47034898	47035898
chr2	47077158	47078158
chr2	47440358	47441154
chr2	47790028	47790577
chr2	47791471	47792486
chr2	47839287	47840543
chr2	47856482	47857051
chr2	47865961	47866854
chr2	47890406	47891316
chr2	47895833	47896709
chr2	47902098	47902590
chr2	48321084	48322022
chr2	48322022	48322736
chr2	48324672	48325075
chr2	48355212	48355650
chr2	48357762	48358821
chr2	48361087	48361670
chr2	48442471	48442853
chr2	53962598	53963610
chr2	53964906	53965757
chr2	53965757	53967103
chr2	54471791	54472343
chr2	54477101	54478574
chr2	54532842	54534331
chr2	54539525	54540199
chr2	54562148	54562621
chr2	54574877	54575924
chr2	54580808	54581379
chr2	54586637	54587467
chr2	54606295	54607154
chr2	54611696	54612789
chr2	54625499	54626572
chr2	54632027	54633051
chr2	54642867	54643734
chr2	54683001	54683462
chr2	54685213	54685789
chr2	54946260	54947478
chr2	54972604	54973274
chr2	54990651	54991199
chr2	55003227	55004415
chr2	55004792	55005288
chr2	55231044	55231678
chr2	55615507	55616048
chr2	58045619	58046449
chr2	60213888	60215108
chr2	60888959	60889687
chr2	61019816	61020365
chr2	61027120	61027751
chr2	61041645	61042126
chr2	61251718	61252189
chr2	61253245	61253714
chr2	61352464	61353029
chr2	61436909	61437794
chr2	61442276	61443105
chr2	61445356	61446017
chr2	61482436	61483013
chr2	61484165	61484985
chr2	61531052	61531422
chr2	61885298	61885709
chr2	62169501	62170256
chr2	62204771	62205762
chr2	62209585	62210474
chr2	62210474	62211071
chr2	62221538	62222958
chr2	62239548	62239906
chr2	62505194	62505591
chr2	62737159	62737779
chr2	62768610	62769251
chr2	62777611	62778326
chr2	62806143	62806652
chr2	62827722	62828307
chr2	62964697	62965217
chr2	63659108	63659449
chr2	63699297	63699740
chr2	63854397	63854835
chr2	63855363	63856157
chr2	63991832	63992643
chr2	64007671	64008900
chr2	64109438	64110916
chr2	64119281	64119744
chr2	64130069	64130487
chr2	64519080	64519589
chr2	64539570	64540120
chr2	64668803	64669279
chr2	64864049	64864856
chr2	65094869	65095369
chr2	65105192	65106278
chr2	65108371	65109371
chr2	65110923	65111700
chr2	65117477	65117920
chr2	65120035	65120690
chr2	65120846	65121451
chr2	65123018	65124018
chr2	65127176	65128222
chr2	65231815	65232497
chr2	65312825	65313704
chr2	65337990	65338487
chr2	65351392	65352392
chr2	65370905	65372569
chr2	65380144	65380619
chr2	66494153	66494925
chr2	68195530	68196163
chr2	68211070	68211677
chr2	68222960	68223490
chr2	68224343	68224803
chr2	68233896	68234850
chr2	68239724	68240523
chr2	68240673	68241257
chr2	68241874	68242698
chr2	68244537	68245000
chr2	68247553	68248348
chr2	68792824	68793184
chr2	69015991	69016460
chr2	69374007	69374676
chr2	69376591	69378057
chr2	69380563	69381450
chr2	69383586	69384727
chr2	69394284	69394713
chr2	69437757	69438422
chr2	69615889	69616532
chr2	69640566	69641725
chr2	69755010	69755563
chr2	69767372	69767973
chr2	69769497	69770618
chr2	70081182	70081848
chr2	70089831	70090551
chr2	70091306	70092303
chr2	70125355	70126809
chr2	70291452	70292741
chr2	71334428	71335283
chr2	71352312	71352839
chr2	71363725	71364317
chr2	72636181	72636762
chr2	72743053	72743727
chr2	72753259	72753650
chr2	73007158	73008002
chr2	73018072	73018565
chr2	73928182	73929009
chr2	74004310	74005310
chr2	74007687	74008159
chr2	74065414	74065835
chr2	75662734	75663123
chr2	84976014	84976679
chr2	84999972	85000587
chr2	85002991	85003742
chr2	85021027	85022106
chr2	85024023	85024857
chr2	85025287	85025833
chr2	85054422	85055081
chr2	85353053	85353570
chr2	85436964	85437553
chr2	85438733	85439531
chr2	85471692	85472176
chr2	85545933	85546799
chr2	85605908	85606418
chr2	85612246	85613393
chr2	85618188	85619400
chr2	85704998	85705536
chr2	86184513	86185329
chr2	86608433	86608842
chr2	86734221	86734911
chr2	86747518	86748082
chr2	87061805	87062558
chr2	87457919	87458765
chr2	87466280	87466720
chr2	87497850	87499114
chr2	87499813	87500346
chr2	87508767	87509824
chr2	87513799	87514870
chr2	87531398	87532242
chr2	87537008	87537739
chr2	87636896	87637730
chr2	87656489	87657626
chr2	87682454	87682951
chr2	88015599	88016509
chr2	88201083	88202111
chr2	88596290	88596780
chr2	90298541	90299129
chr2	91497970	91498553
chr2	95443359	95443695
chr2	96200441	96201046
chr2	96805765	96807151
chr2	96855410	96857142
chr2	98445642	98446750
chr2	98447750	98449165
chr2	98726247	98726775
chr2	99320409	99320886
chr2	99474675	99475454
chr2	100821603	100822951
chr2	100830991	100831590
chr2	100846976	100847529
chr2	100940710	100942121
chr2	100957268	100958371
chr2	101024679	101025887
chr2	101096562	101097190
chr2	101110479	101111758
chr2	101140280	101141308
chr2	101148801	101150363
chr2	101296530	101297372
chr2	101297797	101298385
chr2	101300670	101301215
chr2	101308996	101309778
chr2	101534159	101535043
chr2	101706284	101706712
chr2	101707995	101708898
chr2	101716031	101716832
chr2	101734388	101734824
chr2	101738892	101739333
chr2	101743140	101743631
chr2	101760702	101761154
chr2	101777204	101778089
chr2	101780550	101781173
chr2	101781173	101782033
chr2	101783577	101783939
chr2	101788175	101788629
chr2	101808742	101809301
chr2	101879882	101880243
chr2	102118813	102119344
chr2	102131381	102131905
chr2	102153133	102153461
chr2	102181294	102181853
chr2	102683402	102683960
chr2	105655827	105656698
chr2	105754889	105755980
chr2	105759031	105759773
chr2	105779459	105780368
chr2	105785583	105786583
chr2	105791209	105792209
chr2	105804991	105805743
chr2	105846588	105847239
chr2	105887308	105888581
chr2	105890901	105891651
chr2	107830701	107831309
chr2	107833774	107834741
chr2	108585608	108586608
chr2	108599869	108600325
chr2	108720613	108721498
chr2	108725401	108726796
chr2	109147024	109148088
chr2	109331080	109332026
chr2	109798830	109799941
chr2	109915504	109916173
chr2	109928989	109929314
chr2	110370336	110370802
chr2	110529558	110530338
chr2	110571377	110572712
chr2	110714915	110715373
chr2	110815857	110816433
chr2	110977209	110977836
chr2	111148818	111149285
chr2	111267871	111268487
chr2	111293199	111294305
chr2	111413028	111413855
chr2	111435939	111436894
chr2	111440295	111440999
chr2	111440999	111442046
chr2	111448284	111449745
chr2	111450561	111450979
chr2	111451747	111452796
chr2	111454874	111455891
chr2	111484725	111485290
chr2	111491815	111492593
chr2	111552020	111552373
chr2	111727642	111728213
chr2	111767119	111768655
chr2	112140251	112141251
chr2	112274174	112275037
chr2	112293977	112294463
chr2	112429005	112429832
chr2	112429832	112430414
chr2	112646788	112648321
chr2	112706907	112707559
chr2	112812408	112813852
chr2	113168657	113169293
chr2	113211385	113212250
chr2	113220413	113221504
chr2	113367077	113367424
chr2	113582886	113583796
chr2	113892779	113893817
chr2	113897135	113898071
chr2	113903303	113904274
chr2	113905220	113905868
chr2	113908287	113908883
chr2	113927906	113928470
chr2	113972495	113973538
chr2	117076636	117078279
chr2	117963791	117964308
chr2	119365533	119366200
chr2	119758542	119759362
chr2	119762074	119762835
chr2	119764051	119764584
chr2	120018873	120019590
chr2	120545068	120546068
chr2	121575418	121575876
chr2	121598826	121599288
chr2	121609640	121610733
chr2	121639003	121639473
chr2	124706676	124707343
chr2	125087201	125087798
chr2	127224952	127226591
chr2	127234942	127235595
chr2	127351816	127352942
chr2	127370740	127371740
chr2	127384474	127385393
chr2	127388535	127389039
chr2	127408487	127409255
chr2	127411753	127412355
chr2	127516065	127517315
chr2	127672407	127673876
chr2	127770741	127771950
chr2	127781681	127782437
chr2	127800058	127800756
chr2	127803846	127804863
chr2	128187285	128187769
chr2	128275007	128275932
chr2	130374806	130376295
chr2	133447237	133447737
chr2	133569101	133569536
chr2	133647243	133647972
chr2	134131079	134132098
chr2	134173355	134174030
chr2	134302858	134303433
chr2	134930054	134931393
chr2	135075886	135076395
chr2	135844390	135844854
chr2	135964020	135965096
chr2	137950092	137950921
chr2	137963072	137963977
chr2	137984963	137985451
chr2	138516019	138516464
chr2	142875011	142875456
chr2	142935637	142936436
chr2	143428910	143429911
chr2	144388712	144390344
chr2	144473437	144474138
chr2	144998370	144998849
chr2	145344262	145344792
chr2	147852522	147852919
chr2	147939004	147939440
chr2	148651745	148652131
chr2	148656836	148657334
chr2	149565100	149565929
chr2	149579809	149580525
chr2	149603331	149603833
chr2	150133380	150134092
chr2	150231434	150231845
chr2	150918255	150918833
chr2	151287217	151287910
chr2	151288168	151289286
chr2	151820460	151821282
chr2	152168060	152168607
chr2	152402746	152403406
chr2	154018449	154019108
chr2	156672500	156672911
chr2	157790588	157791884
chr2	157807197	157807750
chr2	157819496	157820393
chr2	157869893	157870469
chr2	157882459	157882962
chr2	158467157	158467502
chr2	159096345	159097232
chr2	159548831	159549733
chr2	159573356	159573771
chr2	159604155	159604526
chr2	159716117	159716625
chr2	159718745	159719567
chr2	159719567	159720245
chr2	159723022	159723505
chr2	159725877	159726662
chr2	159744894	159745615
chr2	159893181	159894240
chr2	160268944	160269577
chr2	160398548	160399390
chr2	160403898	160404719
chr2	160474289	160475139
chr2	161170368	161170887
chr2	161200447	161200862
chr2	162222740	162223119
chr2	163626658	163627173
chr2	163706786	163707537
chr2	164590260	164590613
chr2	164705700	164706507
chr2	164765164	164765792
chr2	164775505	164776737
chr2	164780509	164781161
chr2	164827926	164829404
chr2	164873309	164874444
chr2	164914402	164914964
chr2	165665643	165667268
chr2	165867464	165867857
chr2	168517779	168518227
chr2	168571020	168571578
chr2	168576813	168578286
chr2	168583008	168583470
chr2	168736712	168737128
chr2	169338046	169338525
chr2	169361109	169361677
chr2	169588756	169589325
chr2	169878119	169878568
chr2	170934168	170935182
chr2	171126710	171127305
chr2	171137394	171138021
chr2	171181661	171182104
chr2	172829269	172829696
chr2	172969690	172970228
chr2	173090183	173091539
chr2	173136883	173137359
chr2	173901593	173902032
chr2	173921262	173921646
chr2	173924806	173925411
chr2	173937739	173938909
chr2	173940872	173941479
chr2	173959222	173960627
chr2	173960627	173961573
chr2	174584585	174585455
chr2	174720083	174720602
chr2	175222983	175223641
chr2	176277651	176278034
chr2	176527599	176528249
chr2	176553049	176553512
chr2	177226634	177227253
chr2	177228139	177229139
chr2	177232291	177232750
chr2	177239061	177239828
chr2	177243868	177244401
chr2	177244576	177245321
chr2	177246764	177247982
chr2	177250522	177251361
chr2	177251361	177252357
chr2	177258851	177260127
chr2	177275629	177276062
chr2	177395102	177395549
chr2	177396351	177397539
chr2	177431140	177431788
chr2	178412337	178412802
chr2	178495342	178495949
chr2	179230290	179230849
chr2	179235364	179235978
chr2	179818444	179818913
chr2	181909398	181910121
chr2	182041467	182042037
chr2	182046475	182046861
chr2	182067403	182067976
chr2	182068304	182068737
chr2	182128872	182129233
chr2	182867479	182868743
chr2	183028740	183029377
chr2	183035055	183035386
chr2	184540130	184540690
chr2	187488788	187489345
chr2	187542331	187542942
chr2	189554045	189554532
chr2	190312793	190313460
chr2	190344450	190344875
chr2	190353996	190354745
chr2	190640504	190641192
chr2	190668312	190668701
chr2	190973719	190974050
chr2	190980197	190981106
chr2	191251083	191251527
chr2	191266359	191266934
chr2	191267689	191268669
chr2	191284981	191285916
chr2	191288689	191289454
chr2	191305320	191306772
chr2	191372656	191373167
chr2	191387064	191387531
chr2	191396223	191396950
chr2	194977879	194978301
chr2	195658933	195659508
chr2	196260431	196260786
chr2	196738984	196739458
chr2	197159868	197160260
chr2	197423692	197424939
chr2	197424939	197426438
chr2	197428295	197429227
chr2	197430401	197431628
chr2	197431628	197432209
chr2	197432563	197433019
chr2	197457324	197458254
chr2	197465811	197466419
chr2	197502748	197503346
chr2	197517331	197518468
chr2	197520014	197520544
chr2	197532407	197533772
chr2	200296685	200297149
chr2	200313471	200314783
chr2	200341717	200342169
chr2	200363971	200365001
chr2	200374927	200375400
chr2	200408490	200409475
chr2	200425267	200426227
chr2	200493004	200493590
chr2	200506698	200507174
chr2	200765970	200766469
chr2	200847833	200848373
chr2	200849774	200851225
chr2	200855906	200856517
chr2	201115089	201116033
chr2	201129779	201130223
chr2	201153573	201154438
chr2	201260246	201261096
chr2	201433290	201434375
chr2	201865789	201866271
chr2	201974626	201975720
chr2	202232366	202232877
chr2	202233941	202235240
chr2	202273604	202274604
chr2	202386522	202387012
chr2	202388206	202388934
chr2	202412032	202412747
chr2	202449330	202450239
chr2	202633578	202634456
chr2	202681673	202682758
chr2	203257064	203257711
chr2	203443546	203445124
chr2	203478876	203479876
chr2	203505536	203506710
chr2	203522531	203523871
chr2	203581528	203582249
chr2	203616186	203617125
chr2	203657089	203657644
chr2	204629227	204629715
chr2	205675532	205676181
chr2	205686512	205687836
chr2	207129880	207130486
chr2	207150131	207151068
chr2	207156829	207157496
chr2	207162382	207162831
chr2	207527666	207529082
chr2	207531856	207533101
chr2	207535380	207536198
chr2	207556637	207557441
chr2	207579588	207580036
chr2	207604370	207605328
chr2	207680906	207681347
chr2	207712646	207713727
chr2	207714042	207714555
chr2	207762008	207762577
chr2	207771167	207772002
chr2	207772224	207773272
chr2	207849705	207850375
chr2	207858677	207859452
chr2	207938764	207940073
chr2	207955756	207956172
chr2	208350569	208351088
chr2	210703890	210704322
chr2	215356313	215357221
chr2	215367808	215368214
chr2	215373254	215374101
chr2	215374976	215375748
chr2	215378924	215379469
chr2	215379619	215380519
chr2	215384543	215385048
chr2	215391582	215392049
chr2	215392748	215393344
chr2	215399831	215400437
chr2	215405144	215405809
chr2	215408509	215409593
chr2	215423781	215424494
chr2	215425465	215426531
chr2	215427531	215428531
chr2	215498494	215498897
chr2	215680137	215680851
chr2	215899390	215900452
chr2	216000674	216001653
chr2	216187366	216188194
chr2	216411891	216412274
chr2	216565224	216565767
chr2	216732847	216733933
chr2	217891472	217891944
chr2	217894799	217895706
chr2	217914654	217915551
chr2	217931476	217932476
chr2	217977001	217977495
chr2	218223009	218223497
chr2	218228350	218228895
chr2	218235859	218236225
chr2	218333712	218334606
chr2	218734424	218735152
chr2	218748387	218749059
chr2	218801908	218802682
chr2	219107764	219108243
chr2	219125125	219125673
chr2	219128433	219128952
chr2	219294031	219294838
chr2	222667734	222668135
chr2	222673604	222674364
chr2	222887492	222887901
chr2	222893387	222893924
chr2	222907234	222908508
chr2	222908508	222909129
chr2	223909434	223910035
chr2	223934085	223934586
chr2	223941323	223942628
chr2	223974786	223975227
chr2	224383158	224383653
chr2	224515520	224516671
chr2	224527346	224527959
chr2	224529130	224530274
chr2	224554735	224555265
chr2	224576932	224577713
chr2	224580153	224580784
chr2	224582784	224583862
chr2	225010884	225011761
chr2	225030088	225030606
chr2	225038132	225038603
chr2	225123230	225123637
chr2	226619754	226620533
chr2	226751109	226752044
chr2	227491666	227492193
chr2	227504745	227505128
chr2	227759451	227760307
chr2	227807736	227808135
chr2	228700416	228701074
chr2	229089823	229090270
chr2	229246143	229246697
chr2	229803027	229803602
chr2	229868208	229869268
chr2	229879714	229880634
chr2	229894067	229894871
chr2	230330389	230331147
chr2	230417495	230418297
chr2	230420921	230421345
chr2	230715348	230716342
chr2	230754111	230754756
chr2	231662507	231663604
chr2	231705465	231706358
chr2	231968739	231969262
chr2	233426310	233427265
chr2	233475224	233476224
chr2	233563685	233564114
chr2	233996154	233997386
chr2	234490649	234491648
chr2	234865125	234865591
chr2	234955991	234956502
chr2	234959431	234960593
chr2	234970514	234971301
chr2	234984257	234985257
chr2	234998001	234999345
chr2	235022290	235022794
chr2	235039107	235039768
chr2	235098488	235098947
chr2	235501258	235502258
chr2	235513718	235514615
chr2	235520233	235521201
chr2	235558897	235559721
chr2	235660570	235661982
chr2	235676729	235678147
chr2	236565886	236567531
chr2	236665201	236666281
chr2	236740034	236740531
chr2	237308353	237309100
chr2	237502721	237503783
chr2	237653866	237654335
chr2	237690381	237691458
chr2	237703597	237704597
chr2	237720586	237721539
chr2	237729235	237730242
chr2	237735095	237736154
chr2	237738188	237739573
chr2	238009263	238009805
chr2	238169670	238171459
chr2	238197007	238197558
chr2	238203964	238205389
chr2	238272954	238274496
chr2	238280222	238281323
chr2	238411679	238412503
chr2	238425379	238426073
chr2	239205233	239206467
chr2	239220290	239221290
chr2	239222537	239223249
chr2	239224249	239224945
chr2	239226153	239227153
chr2	239229153	239230153
chr2	239316593	239317593
chr2	239337800	239339090
chr2	241012133	241013220
chr2	241225268	241226268
chr2	241241267	241241961
chr2	241273013	241274031
chr2	241299564	241300532
chr2	241310762	241311655
chr2	241320397	241320960
chr2	241321306	241321812
chr2	241323966	241324815
chr2	241378076	241378736
chr2	241401493	241402039
chr2	241611835	241612729
chr2	241620300	241621153
chr2	241625693	241626166
chr3	2995120	2995592
chr3	4354328	4354764
chr3	4528330	4528680
chr3	4721469	4722491
chr3	4748404	4749188
chr3	4827571	4828520
chr3	4869026	4870042
chr3	4870327	4871073
chr3	4982455	4983730
chr3	5123323	5124700
chr3	5140580	5141306
chr3	5150655	5151141
chr3	5188908	5189975
chr3	5196502	5197227
chr3	5249799	5250254
chr3	8250274	8251033
chr3	8527567	8528067
chr3	8981260	8983076
chr3	9381544	9381964
chr3	9384073	9385225
chr3	9390199	9390687
chr3	9390865	9391559
chr3	9403072	9403508
chr3	9423340	9424527
chr3	9844339	9845428
chr3	9898871	9900176
chr3	10140853	10141691
chr3	10142337	10143985
chr3	10174360	10174843
chr3	10181182	10182412
chr3	10257330	10258295
chr3	10264455	10265265
chr3	10487582	10488702
chr3	11291855	11292366
chr3	11549378	11550121
chr3	11550537	11551595
chr3	11602181	11603136
chr3	11620222	11620967
chr3	11621158	11621986
chr3	11623617	11625127
chr3	11625722	11626366
chr3	11628197	11628907
chr3	11630364	11631434
chr3	11633194	11634570
chr3	11679018	11680060
chr3	11703983	11704983
chr3	12323612	12324424
chr3	12442542	12443825
chr3	12448034	12448988
chr3	12477011	12477599
chr3	12655790	12656150
chr3	13418241	13419407
chr3	14399906	14400828
chr3	15329914	15330881
chr3	15336687	15337145
chr3	16055237	16055762
chr3	16101441	16102226
chr3	16418918	16419560
chr3	16474803	16475288
chr3	19950727	19951200
chr3	19966763	19968063
chr3	20047093	20047785
[truncated: 8,777 more rows]
