# Supplementary material for: Colorectal cancer progression to metastasis is associated with dynamic genome-wide biphasic 5-hydroxymethylcytosine accumulation
Source: BMC Biol. 2025 Apr 16;23:100. doi: 10.1186/s12915-025-02205-y (PMC12004686; doi:10.1186/s12915-025-02205-y)
Supplement: Supplementary file 3 — Additional file 3: Table S2 TC_LT 5hmC, differential expression and DNA methylation. [file 12915_2025_2205_MOESM3_ESM.xlsx]

## Sheet: Differential Expression
	Differential gene Expression					5hmC Enrichment
gene	logFC	logCPM	LR	PValue	PAdj	TC	LT
DPYS	-9.97834	2.29287	188.327	7.37008e-43	2.35727e-40	FALSE	TRUE
PLG	-9.34422	4.45365	301.997	1.20989e-67	6.87958e-65	FALSE	TRUE
DAO	-6.49541	0.246604	55.5886	8.93396e-14	9.57477e-12	FALSE	TRUE
LIPC	-6.20384	2.28739	45.7303	1.35711e-11	1.19227e-09	FALSE	TRUE
PAQR9	-5.67524	-0.735447	48.2697	3.71446e-12	3.45614e-10	FALSE	TRUE
TRPM8	-5.45445	-0.411501	32.2551	1.35205e-08	8.41228e-07	FALSE	TRUE
ABCG8	-4.79055	1.13717	24.1884	8.73549e-07	4.19755e-05	FALSE	TRUE
LOC105373215	-4.77062	-1.23471	36.2659	1.72146e-09	1.20679e-07	FALSE	TRUE
SARDH	-3.58259	1.71491	64.503	9.63862e-16	1.17442e-13	FALSE	TRUE
CA5A	-3.56332	-0.332237	18.3267	1.86076e-05	0.00070147	FALSE	TRUE
GSTA2	-3.47872	0.72005	13.3517	0.000258185	0.00725969	FALSE	TRUE
CDH2	-3.15951	1.56835	25.1583	5.28111e-07	2.65612e-05	FALSE	TRUE
CECR2	-2.79549	0.37792	28.7543	8.21691e-08	4.64641e-06	FALSE	TRUE
ALPL	-2.73644	3.20155	35.5977	2.42572e-09	1.68893e-07	FALSE	TRUE
HLF	-2.60987	1.41612	26.9753	2.06076e-07	1.1101e-05	FALSE	TRUE
ESR1	-2.39723	0.822141	18.729	1.50675e-05	0.000574361	FALSE	TRUE
FAM20A	-2.28853	2.0784	26.5735	2.53696e-07	1.34887e-05	FALSE	TRUE
MYOM1	-2.2022	2.52903	13.219	0.000277121	0.00766578	FALSE	TRUE
CYP1B1	-2.19441	3.04052	11.2874	0.000780346	0.0185957	FALSE	TRUE
ZBTB16	-2.09547	1.52448	15.6104	7.78258e-05	0.00252471	FALSE	TRUE
AQP9	-1.89253	3.93559	7.7456	0.00538437	0.0818248	FALSE	TRUE
FIGN	-1.8658	-0.269724	16.1379	5.88929e-05	0.00198719	FALSE	TRUE
ABLIM3	-1.76319	3.20786	17.807	2.44484e-05	0.000903354	FALSE	TRUE
PIEZO2	-1.75527	1.27376	9.30128	0.00228994	0.0433323	FALSE	TRUE
SHC2	-1.64824	3.07782	7.89127	0.0049674	0.0770908	FALSE	TRUE
ADGRD1	-1.54898	-0.287811	4.72908	0.0296568	0.246578	FALSE	TRUE
APBB1IP	-1.53052	2.3676	16.0825	6.06419e-05	0.00203832	FALSE	TRUE
DAPK1	-1.512	2.68661	10.5613	0.00115483	0.0254187	FALSE	TRUE
LINC01348	-1.4524	1.0832	5.34746	0.0207524	0.20306	FALSE	TRUE
FN1	-1.42347	8.8362	5.5052	0.01896	0.192994	FALSE	TRUE
LOC124904475	-1.38631	-1.14413	3.85087	0.0497201	0.326523	FALSE	TRUE
MIR99AHG	-1.35741	-0.152128	3.32377	0.0682849	0.379114	FALSE	TRUE
GFRA1	-1.31881	0.794967	3.51105	0.0609606	0.36191	FALSE	TRUE
CADM1	-1.22943	1.26634	9.10473	0.00254949	0.0473203	FALSE	TRUE
GNAO1	-1.18802	0.754765	4.22684	0.0397895	0.290055	FALSE	TRUE
ALDH1A1	-1.18802	5.78932	2.83687	0.0921238	0.43391	FALSE	TRUE
ARHGAP15	-0.926679	1.85998	5.27682	0.0216111	0.207885	FALSE	TRUE
RNF152	-0.84561	2.14801	4.37032	0.03657	0.276743	FALSE	TRUE
MTSS1	-0.844925	0.839685	2.40167	0.121206	0.486939	FALSE	TRUE
N4BP2L1	-0.836051	3.81894	4.64326	0.0311757	0.253744	FALSE	TRUE
SLC1A7	-0.765259	-0.223636	1.05562	0.304217	0.683635	FALSE	TRUE
CCDC102B	-0.76157	1.9946	1.86516	0.17203	0.55781	FALSE	TRUE
CCDC92	-0.753084	2.39416	2.32617	0.127215	0.496205	FALSE	TRUE
MTHFS	-0.70295	3.31641	6.76632	0.00928943	0.120738	FALSE	TRUE
LIN7A	-0.661069	2.39857	1.50164	0.22042	0.609728	FALSE	TRUE
CCT6P3	-0.657607	1.6919	2.29323	0.129939	0.499415	FALSE	TRUE
ACSL1	-0.653813	4.92806	4.52319	0.0334384	0.263365	FALSE	TRUE
PYGL	-0.639147	3.89114	6.33043	0.0118684	0.143078	FALSE	TRUE
NPHP3-ACAD11	-0.621641	3.72821	3.54107	0.0598669	0.35864	FALSE	TRUE
LIMS4	-0.621156	3.42465	2.85488	0.0910973	0.4319	FALSE	TRUE
RNF144B	-0.620395	2.29786	3.35557	0.066978	0.375884	FALSE	TRUE
PSMA3-AS1	-0.588571	4.77336	2.37515	0.123279	0.490258	FALSE	TRUE
LINC02538	-0.586596	-0.665761	1.18343	0.276659	0.660222	FALSE	TRUE
KCNK10	-0.586249	0.495734	0.839725	0.359476	0.7249	FALSE	TRUE
MAPRE3	-0.580724	3.27672	2.6202	0.105511	0.459241	FALSE	TRUE
QKI	-0.548045	3.68285	2.79025	0.0948394	0.439421	FALSE	TRUE
SFXN5	-0.536783	3.27544	2.88896	0.0891886	0.429465	FALSE	TRUE
MICAL1	-0.532145	5.26428	4.58924	0.0321732	0.25716	FALSE	TRUE
ANKRD12	-0.523286	7.22224	1.54855	0.21335	0.601879	FALSE	TRUE
IL1RAP	-0.505548	3.03768	2.52852	0.111805	0.470879	FALSE	TRUE
PRRC2C	-0.497573	8.37746	1.34521	0.246118	0.635011	FALSE	TRUE
IL1R1	-0.493609	4.09953	1.57421	0.209597	0.597365	FALSE	TRUE
LOC399975	-0.480966	1.78532	1.45822	0.227214	0.617857	FALSE	TRUE
DHRS3	-0.480421	5.6434	4.1313	0.0420971	0.297763	FALSE	TRUE
UACA	-0.47283	5.94339	1.69257	0.193262	0.583601	FALSE	TRUE
GRIK1	-0.422759	-0.458714	0.290444	0.589936	0.856453	FALSE	TRUE
ZBTB20	-0.412217	5.24892	1.91115	0.166835	0.552338	FALSE	TRUE
ERN1	-0.399832	3.18483	1.95879	0.161643	0.545023	FALSE	TRUE
TAF1D	-0.396384	6.59809	1.21552	0.270242	0.654483	FALSE	TRUE
NFIA	-0.386946	5.2534	1.4005	0.23664	0.627057	FALSE	TRUE
RARRES1	-0.378162	2.51694	0.983702	0.321287	0.698167	FALSE	TRUE
ITSN1	-0.373869	4.63208	1.49319	0.221722	0.611221	FALSE	TRUE
PNISR	-0.372801	7.1969	0.564137	0.452598	0.784678	FALSE	TRUE
AOPEP	-0.371525	4.03566	1.17271	0.278844	0.662189	FALSE	TRUE
SORBS2	-0.36545	3.82279	1.37019	0.24178	0.631038	FALSE	TRUE
LOC124905135	-0.358765	1.06112	0.544548	0.460554	0.788445	FALSE	TRUE
LINC-PINT	-0.351379	2.9498	0.921074	0.337193	0.710478	FALSE	TRUE
RBPMS	-0.350935	6.0296	1.20477	0.27237	0.656935	FALSE	TRUE
UBE2E2	-0.344124	1.8076	0.935877	0.33334	0.707674	FALSE	TRUE
ZNF618	-0.340168	2.24498	0.590048	0.442401	0.779082	FALSE	TRUE
CLDN14-AS1	-0.330891	-0.903285	0.255547	0.613196	0.869381	FALSE	TRUE
ATP9B	-0.329517	3.51924	1.31205	0.252024	0.640701	FALSE	TRUE
SHPK	-0.322707	3.06922	1.15708	0.282072	0.664415	FALSE	TRUE
GPCPD1	-0.312485	4.51448	1.20963	0.271405	0.656155	FALSE	TRUE
ATIC	-0.297648	7.37697	0.891057	0.345191	0.716481	FALSE	TRUE
DGAT2	-0.293604	4.16885	1.24782	0.263969	0.649454	FALSE	TRUE
SDC2	-0.287408	4.07485	0.587798	0.443272	0.779438	FALSE	TRUE
TMEM18	-0.276308	4.63448	0.815803	0.36641	0.729177	FALSE	TRUE
ANKRD11	-0.275287	7.04624	0.434704	0.50969	0.815233	FALSE	TRUE
WDFY2	-0.272319	3.14748	0.788309	0.374612	0.735518	FALSE	TRUE
PAG1	-0.263163	4.30426	1.01247	0.314311	0.692464	FALSE	TRUE
ST6GAL1	-0.260345	6.25941	0.656098	0.417941	0.764408	FALSE	TRUE
NRP2	-0.259576	3.82825	0.398925	0.527645	0.823432	FALSE	TRUE
LRRC28	-0.25737	3.41938	1.00172	0.316896	0.694254	FALSE	TRUE
MRTFA	-0.257241	3.74241	0.811193	0.367768	0.730539	FALSE	TRUE
STAT6	-0.254467	6.75459	1.06652	0.301733	0.681763	FALSE	TRUE
APOL3	-0.25168	3.14797	0.399123	0.527543	0.823432	FALSE	TRUE
CLMN	-0.250288	4.529	0.842205	0.358767	0.724584	FALSE	TRUE
PER2	-0.239397	3.88165	0.949217	0.329919	0.705568	FALSE	TRUE
DTNB	-0.238175	2.87292	0.445429	0.504514	0.811581	FALSE	TRUE
MPHOSPH8	-0.23546	6.76573	0.461757	0.496804	0.809037	FALSE	TRUE
PDPR2P	-0.228199	-0.261412	0.294025	0.587652	0.855731	FALSE	TRUE
FOXP1	-0.221818	5.49519	0.530855	0.466248	0.79316	FALSE	TRUE
ARHGEF10L	-0.221175	5.07456	0.623143	0.429882	0.771422	FALSE	TRUE
ZC3H6	-0.217707	4.27624	0.422595	0.515645	0.817715	FALSE	TRUE
TPCN1	-0.210062	4.70562	0.869203	0.351176	0.719469	FALSE	TRUE
LIMS2	-0.206583	3.10878	0.206419	0.649589	0.883503	FALSE	TRUE
NRP1	-0.206426	4.19857	0.387728	0.533496	0.826528	FALSE	TRUE
LCP1	-0.194071	5.41128	0.211894	0.645287	0.881408	FALSE	TRUE
ZNF438	-0.180766	2.67849	0.247608	0.618764	0.871259	FALSE	TRUE
NFIC	-0.179404	5.64	0.260981	0.609447	0.867068	FALSE	TRUE
DOCK6	-0.177552	4.91598	0.431506	0.511251	0.815881	FALSE	TRUE
IRF8	-0.167472	4.46066	0.226588	0.634065	0.878227	FALSE	TRUE
AP2A2	-0.165868	2.1058	0.202523	0.652692	0.884351	FALSE	TRUE
SNED1	-0.157975	3.34652	0.269653	0.603565	0.863441	FALSE	TRUE
ZFHX3	-0.156333	4.84001	0.346986	0.555824	0.838509	FALSE	TRUE
ANO1	-0.152355	4.52722	0.126057	0.722556	0.911545	FALSE	TRUE
SPSB1	-0.151185	3.86005	0.34588	0.556455	0.838723	FALSE	TRUE
LOC124909379	-0.145746	0.498464	0.0861658	0.769109	0.929453	FALSE	TRUE
ACACB	-0.1429	2.93225	0.252015	0.61566	0.870298	FALSE	TRUE
KLF9	-0.141152	3.05996	0.158066	0.690943	0.90174	FALSE	TRUE
PPP6R1	-0.12778	5.64119	0.217912	0.640636	0.879549	FALSE	TRUE
FGFR1OP2	-0.121618	3.636	0.235769	0.627279	0.875305	FALSE	TRUE
SYBU	-0.117882	3.73951	0.172806	0.67763	0.895602	FALSE	TRUE
EHBP1	-0.115968	4.43605	0.243065	0.622001	0.872983	FALSE	TRUE
PARD3	-0.11568	4.93241	0.206231	0.649737	0.883503	FALSE	TRUE
SPOP	-0.115454	4.94127	0.242002	0.622764	0.873568	FALSE	TRUE
TRIOBP	-0.115073	5.06857	0.243396	0.621764	0.872983	FALSE	TRUE
RNF149	-0.113685	5.87264	0.120794	0.728175	0.914128	FALSE	TRUE
HELZ	-0.107963	3.96672	0.173667	0.676873	0.895253	FALSE	TRUE
CHST15	-0.106277	3.02308	0.0880691	0.766646	0.928319	FALSE	TRUE
APBB2	-0.105043	4.3601	0.145311	0.703058	0.906574	FALSE	TRUE
SYN3	-0.103707	0.887318	0.0485325	0.825637	0.947672	FALSE	TRUE
RBM33	-0.103384	4.57344	0.197245	0.656954	0.885996	FALSE	TRUE
SGMS1	-0.101985	3.79909	0.10755	0.742951	0.919814	TRUE	TRUE
MEF2A	-0.0992371	4.31627	0.159651	0.689478	0.900969	FALSE	TRUE
LOC124904391	-0.0990534	0.715039	0.0569588	0.811369	0.943195	FALSE	TRUE
PACS1	-0.0988633	4.79592	0.119779	0.729274	0.914189	FALSE	TRUE
CABLES1	-0.0984624	2.94013	0.0815779	0.77517	0.931752	FALSE	TRUE
CYP4V2	-0.0833768	4.19538	0.0928156	0.760628	0.926237	FALSE	TRUE
STX18	-0.0772431	4.56223	0.113269	0.736452	0.916832	FALSE	TRUE
PSD3	-0.0770877	3.31247	0.043504	0.834779	0.950438	FALSE	TRUE
TRIM24	-0.0741792	5.53989	0.102393	0.748977	0.921549	FALSE	TRUE
GNB5	-0.0646179	2.2539	0.025127	0.874051	0.961852	FALSE	TRUE
CLIP1	-0.0638478	5.32918	0.0552956	0.814092	0.944376	FALSE	TRUE
LRCH1	-0.0603139	4.65408	0.0643464	0.799754	0.940103	FALSE	TRUE
GORAB	-0.058904	2.79312	0.0258229	0.872334	0.961069	FALSE	TRUE
GNAQ	-0.0572141	5.91211	0.0551252	0.814374	0.944489	FALSE	TRUE
GPHN	-0.0550368	3.93318	0.0471438	0.82811	0.948724	FALSE	TRUE
MPL	-0.047849	-0.749352	0.0106289	0.917886	0.976313	FALSE	TRUE
KLF12	-0.0458683	3.31308	0.020198	0.886986	0.966985	FALSE	TRUE
YPEL2	-0.0437406	3.1999	0.0217089	0.882864	0.965078	FALSE	TRUE
FBXL5	-0.0355356	5.47178	0.0242293	0.876303	0.962645	FALSE	TRUE
SRGAP2B	-0.0343499	-0.224762	0.00438809	0.947185	0.984598	FALSE	TRUE
RSBN1L	-0.0293284	5.01134	0.0108227	0.917144	0.976284	FALSE	TRUE
FAM107B	-0.0254596	4.18923	0.0062824	0.936825	0.98066	FALSE	TRUE
MYO9B	-0.0249524	5.04069	0.0116313	0.914116	0.975786	FALSE	TRUE
KLF3-AS1	-0.0214145	1.86992	0.00321286	0.954798	0.986488	FALSE	TRUE
NPLOC4	-0.0200454	5.51258	0.00584397	0.939064	0.981119	FALSE	TRUE
LOC124900647	-0.0172514	2.49403	0.00243382	0.960653	0.988269	FALSE	TRUE
PPFIBP1	-0.0130205	4.16205	0.00252516	0.959922	0.988062	FALSE	TRUE
MRC2	-0.0129877	3.51411	0.00134705	0.970722	0.991403	FALSE	TRUE
GSE1	-0.00306016	5.89698	0.000124084	0.991112	0.997398	FALSE	TRUE
ZC3H4	-0.000729705	4.67002	8.04621e-06	0.997737	0.998998	FALSE	TRUE
TSPAN14	0.00549014	5.36155	0.000415986	0.983728	0.995415	FALSE	TRUE
TBC1D19	0.00565637	2.98181	0.000173094	0.989503	0.996436	FALSE	TRUE
DIP2C	0.00600089	2.8942	0.000241082	0.987612	0.996101	FALSE	TRUE
KANK1	0.0110427	4.48082	0.00243557	0.960639	0.988269	FALSE	TRUE
LARP4B	0.0231269	5.40445	0.00858508	0.926177	0.97797	FALSE	TRUE
EGFR	0.0241665	5.04534	0.00830747	0.927377	0.978402	FALSE	TRUE
B4GALT1	0.028048	5.64638	0.00927161	0.923291	0.97797	FALSE	TRUE
ARHGEF7	0.0303047	5.3697	0.0148498	0.90301	0.972223	FALSE	TRUE
SLC25A36	0.0311997	5.54927	0.0102077	0.919524	0.976887	FALSE	TRUE
INHBA	0.0322766	5.21529	0.00413868	0.948705	0.985084	FALSE	TRUE
TOB2	0.0334841	4.75041	0.0171206	0.895897	0.970221	FALSE	TRUE
JAZF1	0.0376992	1.86277	0.00960586	0.921925	0.977763	FALSE	TRUE
FOXK1	0.0420942	4.66237	0.0321679	0.85766	0.957019	FALSE	TRUE
CUX1	0.0512763	6.51516	0.0382532	0.844936	0.953972	FALSE	TRUE
PSAP	0.0517101	8.24602	0.0107225	0.917527	0.976313	FALSE	TRUE
CAMK1D	0.0567779	4.21904	0.0311406	0.859927	0.957658	FALSE	TRUE
PRKAG2	0.056877	3.75745	0.0531297	0.817704	0.946121	FALSE	TRUE
PBX3	0.0579036	2.4722	0.0293608	0.863949	0.95911	FALSE	TRUE
RAPH1	0.0622792	4.17827	0.050807	0.821665	0.947293	FALSE	TRUE
TUBE1	0.0667404	2.77502	0.047418	0.827619	0.948458	FALSE	TRUE
KIDINS220	0.0686864	4.83191	0.0915195	0.762254	0.926889	FALSE	TRUE
MTUS1	0.0742953	4.81213	0.0553292	0.814037	0.944376	FALSE	TRUE
HNRNPC	0.081697	7.9717	0.101273	0.750307	0.921934	FALSE	TRUE
NHSL1	0.083764	4.68699	0.0927167	0.760751	0.926278	FALSE	TRUE
IREB2	0.0869016	4.42717	0.130274	0.718148	0.909639	FALSE	TRUE
MAST4	0.0933408	3.3389	0.0832196	0.772981	0.930541	FALSE	TRUE
FOXN3	0.0963689	4.78503	0.177667	0.673386	0.893627	FALSE	TRUE
DDX46	0.098538	6.33852	0.0731448	0.786812	0.935777	FALSE	TRUE
EPC1	0.102908	4.40942	0.207525	0.648715	0.88287	FALSE	TRUE
GNG12-AS1	0.103403	1.35453	0.0534278	0.817203	0.946054	FALSE	TRUE
PXN	0.105332	5.98671	0.171481	0.678799	0.896119	FALSE	TRUE
SPEN	0.105691	5.3177	0.19517	0.658648	0.88644	FALSE	TRUE
VAV2	0.105729	4.65212	0.170511	0.679658	0.896135	FALSE	TRUE
LRRC8A	0.106335	4.30181	0.0872777	0.767667	0.92895	FALSE	TRUE
STARD13	0.119293	3.57923	0.121944	0.726936	0.913467	FALSE	TRUE
MGMT	0.119885	4.39732	0.122358	0.726491	0.913264	FALSE	TRUE
LRRK2	0.121158	0.662448	0.0500908	0.822905	0.947346	FALSE	TRUE
SLC15A4	0.124196	3.06111	0.167249	0.682569	0.897033	FALSE	TRUE
ANAPC4	0.135221	3.95999	0.213314	0.644182	0.881005	FALSE	TRUE
LOC101929140	0.135431	-0.897625	0.0730114	0.787002	0.935862	FALSE	TRUE
TEX30	0.136197	2.79809	0.189172	0.663607	0.88897	FALSE	TRUE
MAP3K2	0.14088	4.96188	0.317423	0.57316	0.848637	FALSE	TRUE
SMAP1	0.140899	5.74728	0.241874	0.622856	0.873616	FALSE	TRUE
LDLRAD4	0.142935	3.45331	0.147239	0.701188	0.906373	FALSE	TRUE
NFIX	0.143402	5.66911	0.383142	0.535927	0.828081	FALSE	TRUE
PPIL4	0.145074	4.3271	0.395175	0.529592	0.824514	FALSE	TRUE
THADA	0.14647	4.28905	0.356647	0.550375	0.835397	FALSE	TRUE
MAPK6	0.147156	5.16786	0.250872	0.616462	0.870574	FALSE	TRUE
PGM3	0.149822	5.38218	0.330934	0.565109	0.843799	FALSE	TRUE
VPS54	0.150419	4.58586	0.402011	0.526053	0.82339	FALSE	TRUE
COBLL1	0.151019	4.22094	0.333807	0.563426	0.842833	FALSE	TRUE
RAI14	0.157296	4.34039	0.208066	0.648288	0.882693	FALSE	TRUE
ZMYM2	0.159606	5.95933	0.419344	0.517265	0.818903	FALSE	TRUE
XXYLT1	0.160086	2.84376	0.24759	0.618777	0.871259	FALSE	TRUE
SFPQ	0.16199	7.06652	0.335879	0.562218	0.842374	FALSE	TRUE
N6AMT1	0.164611	2.5998	0.255112	0.613498	0.869388	FALSE	TRUE
ERMAP	0.168755	3.19852	0.414082	0.519905	0.820481	FALSE	TRUE
RNF130	0.170149	5.42578	0.404887	0.524576	0.822652	FALSE	TRUE
MEMO1	0.172423	2.45335	0.29379	0.587802	0.855731	FALSE	TRUE
ANO7	0.173225	4.77348	0.312739	0.576004	0.850196	FALSE	TRUE
ZCCHC14	0.174281	4.52025	0.512172	0.4742	0.797287	FALSE	TRUE
SNX18	0.177256	3.55305	0.376108	0.539694	0.829926	FALSE	TRUE
PPP3CC	0.186676	2.43561	0.24968	0.6173	0.871097	FALSE	TRUE
SVOPL	0.187125	-1.29353	0.0734495	0.786379	0.935686	FALSE	TRUE
PCNX1	0.189478	4.0064	0.524526	0.468918	0.794379	FALSE	TRUE
ATXN1	0.191932	3.87044	0.415555	0.519163	0.819753	FALSE	TRUE
DGCR2	0.197932	4.91291	0.412453	0.520727	0.820958	FALSE	TRUE
SS18	0.200757	4.86464	0.632441	0.426461	0.769243	FALSE	TRUE
PITPNB	0.201574	5.60016	0.587673	0.44332	0.779438	FALSE	TRUE
EIF4G3	0.205178	4.8725	0.666127	0.414405	0.760932	FALSE	TRUE
WIPI2	0.205417	5.22535	0.615695	0.432652	0.77304	FALSE	TRUE
ADAM19	0.205515	3.90986	0.363478	0.546581	0.83322	FALSE	TRUE
TFG	0.205854	6.33091	0.509141	0.475511	0.798125	FALSE	TRUE
NID1	0.207752	4.86688	0.440357	0.50695	0.813492	FALSE	TRUE
PPP2R5C	0.207936	6.00105	0.721639	0.395607	0.750388	FALSE	TRUE
TCF12	0.208877	5.57697	0.635159	0.425469	0.769169	FALSE	TRUE
DLEU1	0.209739	3.40394	0.518967	0.471283	0.795127	FALSE	TRUE
NDFIP1	0.210279	5.69292	0.573199	0.44899	0.783265	FALSE	TRUE
PSMB7	0.212345	6.1723	0.499788	0.479593	0.800822	FALSE	TRUE
SLC25A37	0.214513	4.60988	0.266436	0.605733	0.864474	FALSE	TRUE
AFF1	0.214736	4.53355	0.866537	0.351916	0.720011	FALSE	TRUE
FHIT	0.215443	2.64263	0.395799	0.529267	0.824387	FALSE	TRUE
POLR3B	0.218148	3.19943	0.612695	0.433775	0.774004	FALSE	TRUE
UBR5	0.218601	5.7541	0.807954	0.368726	0.731421	FALSE	TRUE
SPTBN1	0.219756	7.83327	0.720606	0.395945	0.750463	FALSE	TRUE
NPEPPS	0.219849	5.49121	0.811459	0.367689	0.730505	FALSE	TRUE
DOCK1	0.22158	4.40998	0.57659	0.447652	0.782508	FALSE	TRUE
LNCATV	0.222587	-0.145888	0.29259	0.588565	0.855969	FALSE	TRUE
CPEB4	0.225799	3.11365	0.545675	0.46009	0.788445	FALSE	TRUE
SORBS1	0.228985	4.7406	0.763698	0.382174	0.740894	FALSE	TRUE
STX17	0.230803	4.74731	0.99553	0.318395	0.69502	FALSE	TRUE
YAP1	0.231918	5.63947	0.775166	0.378624	0.737926	FALSE	TRUE
TSPAN9	0.232585	2.9935	0.590842	0.442094	0.779052	FALSE	TRUE
TRIO	0.235385	5.08953	0.456161	0.499424	0.809937	FALSE	TRUE
L3MBTL4	0.237558	1.68428	0.161491	0.687787	0.899847	FALSE	TRUE
SOAT1	0.244823	3.56503	0.413152	0.520374	0.82062	FALSE	TRUE
WWTR1	0.252942	3.50304	0.246381	0.619635	0.871807	FALSE	TRUE
USP48	0.256647	4.93882	1.02755	0.310735	0.688914	FALSE	TRUE
PICALM	0.256799	6.36076	1.10511	0.293148	0.674012	FALSE	TRUE
MIR100HG	0.257498	1.81685	0.11978	0.729274	0.914189	FALSE	TRUE
FMR1	0.264142	4.68106	1.11298	0.291435	0.67219	FALSE	TRUE
PLEKHA2	0.2684	4.66903	0.831155	0.361939	0.726958	FALSE	TRUE
PFDN1	0.268632	5.24477	0.935657	0.333397	0.707674	FALSE	TRUE
GALNT18	0.27093	3.95015	1.30277	0.253708	0.642826	FALSE	TRUE
NCOA7	0.272656	5.74039	1.22289	0.268795	0.653352	FALSE	TRUE
RIOK3	0.273491	4.79283	1.14923	0.283709	0.665467	FALSE	TRUE
CNNM2	0.274334	5.1213	1.49257	0.221818	0.611366	FALSE	TRUE
ANK3	0.275699	3.83861	1.13331	0.28707	0.668222	FALSE	TRUE
ZFAND3	0.278575	5.21089	0.753457	0.385384	0.742896	FALSE	TRUE
SLC35B3	0.279978	4.23058	0.904085	0.341689	0.714021	FALSE	TRUE
SLC20A2	0.280209	4.71192	1.32562	0.249587	0.637802	FALSE	TRUE
SNX9	0.283163	5.50493	1.44749	0.228931	0.619952	FALSE	TRUE
ACVR1	0.284377	3.69117	1.13447	0.286823	0.668222	FALSE	TRUE
PALM2AKAP2	0.299912	5.19298	1.38336	0.23953	0.628973	FALSE	TRUE
SMARCA2	0.300774	4.57951	1.60913	0.204614	0.59293	FALSE	TRUE
TEX2	0.30173	4.46957	1.07478	0.299868	0.68037	FALSE	TRUE
SLC25A32	0.301936	4.79434	1.14767	0.284037	0.665713	FALSE	TRUE
GALNT2	0.308982	4.8858	1.28308	0.257327	0.646239	FALSE	TRUE
MAPKAPK2	0.312275	5.23969	0.982299	0.321632	0.698552	FALSE	TRUE
MYO1B	0.314654	6.05502	1.42861	0.231991	0.623373	FALSE	TRUE
SKI	0.315351	4.43551	1.80201	0.17947	0.566433	FALSE	TRUE
THUMPD3	0.317109	4.94149	1.75662	0.185046	0.574079	FALSE	TRUE
SUSD6	0.326483	4.10416	1.49971	0.220716	0.610137	FALSE	TRUE
SLC38A11	0.327157	1.4642	0.359729	0.548657	0.834399	FALSE	TRUE
PMM2	0.327871	5.43529	1.44765	0.228905	0.619952	FALSE	TRUE
PDLIM5	0.328028	5.93961	1.86011	0.172612	0.558658	FALSE	TRUE
LPP	0.338054	7.06315	1.36186	0.243215	0.632863	FALSE	TRUE
SFT2D2	0.33987	4.98341	1.14242	0.285142	0.666406	FALSE	TRUE
DAB2IP	0.343746	5.05873	1.75195	0.185632	0.574608	FALSE	TRUE
XRN1	0.343878	3.62429	1.82316	0.176938	0.563986	FALSE	TRUE
ZNF277	0.357348	4.54401	1.24845	0.263848	0.64939	FALSE	TRUE
RMND5A	0.364965	5.27161	2.1029	0.14702	0.522767	FALSE	TRUE
UBAC2	0.368187	5.68806	1.34705	0.245794	0.634697	FALSE	TRUE
TRIP12	0.382282	6.35438	2.64118	0.104126	0.45671	FALSE	TRUE
WWOX	0.383043	2.74766	1.41934	0.233512	0.624985	FALSE	TRUE
TAOK1	0.383283	4.80845	2.32839	0.127033	0.495781	FALSE	TRUE
ATP6V1H	0.383355	3.56532	1.00852	0.315257	0.692526	FALSE	TRUE
IRF2	0.38428	4.21095	2.14309	0.143213	0.517671	FALSE	TRUE
ELP3	0.389249	3.28259	1.76708	0.183744	0.572635	FALSE	TRUE
UBE2K	0.393327	5.93897	2.8636	0.0906046	0.431739	FALSE	TRUE
ARHGAP35	0.394841	4.78415	1.65	0.198959	0.588301	FALSE	TRUE
RBM12B	0.395801	3.98816	2.5657	0.109204	0.466015	FALSE	TRUE
NT5C2	0.398926	5.37973	3.00946	0.0827799	0.415116	FALSE	TRUE
MAPK1	0.40776	5.6514	1.66661	0.196713	0.586795	FALSE	TRUE
ATP13A3	0.410633	5.90271	3.15031	0.0759126	0.397707	FALSE	TRUE
SNRK	0.41405	3.99962	3.06402	0.0800433	0.408127	FALSE	TRUE
FOXN2	0.415518	3.7091	2.29782	0.129556	0.4991	FALSE	TRUE
PGM1	0.418643	4.8501	0.605178	0.436609	0.775736	FALSE	TRUE
BTBD1	0.424262	5.34364	1.68533	0.194218	0.584333	FALSE	TRUE
GANAB	0.425529	7.22242	1.44311	0.229637	0.620895	FALSE	TRUE
BCOR	0.43337	4.09548	2.26786	0.132082	0.502941	FALSE	TRUE
ITGB1	0.440698	7.61997	2.0644	0.150774	0.527917	FALSE	TRUE
MED13L	0.443709	4.63198	2.15457	0.142146	0.516695	FALSE	TRUE
ASAH1	0.447735	5.56532	1.20806	0.271718	0.656285	FALSE	TRUE
CDC73	0.448134	3.99512	2.08497	0.148755	0.524847	FALSE	TRUE
WASL	0.4552	5.73015	3.22568	0.0724918	0.389272	FALSE	TRUE
MACF1	0.456369	5.79948	2.60827	0.106307	0.461237	FALSE	TRUE
ENTPD1-AS1	0.457518	1.20685	1.06297	0.30254	0.682328	FALSE	TRUE
ARID1B	0.45954	4.79868	4.22617	0.0398051	0.290055	FALSE	TRUE
YBX1	0.460098	7.83356	2.07271	0.149955	0.52664	FALSE	TRUE
N4BP1	0.465031	4.36529	3.30853	0.068921	0.380811	FALSE	TRUE
WAPL	0.469819	5.07934	4.32059	0.0376538	0.281304	FALSE	TRUE
PDS5A	0.473276	6.10759	3.68031	0.0550586	0.344242	FALSE	TRUE
MYLK4	0.474122	2.72905	1.13004	0.287767	0.668893	FALSE	TRUE
PTPN1	0.487008	4.69795	3.40486	0.0650045	0.372416	FALSE	TRUE
EPB41L2	0.499324	7.28921	2.68489	0.101304	0.451124	FALSE	TRUE
NEK6	0.512233	5.11008	3.50043	0.0613528	0.363185	FALSE	TRUE
ABLIM1	0.512819	6.23576	2.5773	0.108406	0.465086	FALSE	TRUE
DIAPH1	0.517327	6.29024	3.13328	0.0767094	0.400265	FALSE	TRUE
SNX14	0.535829	5.14842	4.7833	0.028737	0.243278	FALSE	TRUE
TOP2B	0.539196	6.0906	3.84052	0.0500279	0.327388	FALSE	TRUE
DOCK7	0.541355	3.90072	3.33897	0.0676569	0.377436	FALSE	TRUE
PSMB1	0.559386	6.36752	2.62559	0.105154	0.458563	FALSE	TRUE
JAK1	0.561655	6.3027	3.54137	0.0598561	0.35864	FALSE	TRUE
RASL12	0.575227	1.73671	1.97492	0.159927	0.541984	FALSE	TRUE
NSD1	0.578434	4.89724	5.73769	0.0166046	0.17805	FALSE	TRUE
SH3PXD2B	0.581259	4.38605	3.02684	0.0818972	0.412813	FALSE	TRUE
NCOA2	0.58189	3.86181	4.68055	0.030506	0.250194	FALSE	TRUE
PCCA	0.613574	4.83793	6.70566	0.00961075	0.123189	FALSE	TRUE
MYLK	0.651802	5.34297	2.19056	0.138859	0.512151	FALSE	TRUE
MICAL2	0.65841	6.39347	6.59753	0.010212	0.128245	FALSE	TRUE
HNRNPM	0.660128	6.21577	7.16512	0.00743346	0.10341	FALSE	TRUE
TBC1D1	0.665049	4.5903	5.53375	0.0186531	0.191105	FALSE	TRUE
SLC30A5	0.667268	4.47457	5.61244	0.0178335	0.185023	FALSE	TRUE
SERINC5	0.672955	5.41997	2.59162	0.10743	0.462967	FALSE	TRUE
BACH1	0.703195	3.69788	6.60186	0.0101872	0.128091	FALSE	TRUE
TMEM167A	0.711529	4.75944	7.56556	0.00594943	0.088378	FALSE	TRUE
LOC124903741	0.712854	0.47445	1.3648	0.242707	0.632509	FALSE	TRUE
TRAM2	0.721556	3.71738	5.4011	0.020124	0.19924	FALSE	TRUE
HSPA8	0.730552	9.80855	1.58429	0.208144	0.596486	FALSE	TRUE
GNG12	0.743279	5.97929	7.71201	0.00548546	0.0826859	FALSE	TRUE
RAPGEF6	0.751911	3.01607	7.47419	0.00625897	0.091909	FALSE	TRUE
PTPRD	0.762093	3.68165	1.58512	0.208024	0.596246	FALSE	TRUE
IARS2	0.781436	5.44672	3.772	0.0521173	0.334433	FALSE	TRUE
CMTM4	0.810401	5.14161	5.46344	0.0194184	0.194823	FALSE	TRUE
PAPSS2	0.898951	5.06473	6.83833	0.00892221	0.117527	FALSE	TRUE
SEC24A	0.951042	3.87588	6.40207	0.0113987	0.138971	FALSE	TRUE
DLC1	0.95586	-1.03442	2.72255	0.0989399	0.446816	FALSE	TRUE
CLIC4	0.970711	5.35962	6.21559	0.012663	0.149487	FALSE	TRUE
GNAI1	0.993359	2.1504	6.99649	0.00816697	0.110264	FALSE	TRUE
SORCS2	1.08272	-0.792583	2.62107	0.105453	0.459241	FALSE	TRUE
IL6-AS1	1.98514	-0.708541	6.231	0.0125533	0.148879	FALSE	TRUE
ALB	-14.9409	9.98013	313.061	4.70344e-70	3.00873e-67	FALSE	FALSE
CRP	-13.9344	7.92075	427.219	6.54859e-95	1.48944e-91	FALSE	FALSE
FGL1	-13.8269	6.21581	492.384	4.31576e-109	2.20859e-105	FALSE	FALSE
FGG	-13.4828	7.7263	309.14	3.36115e-69	2.02361e-66	FALSE	FALSE
APOC3	-13.3904	6.85973	499.364	1.30741e-110	1.33813e-106	FALSE	FALSE
APCS	-13.3059	4.31224	417.984	6.70433e-93	1.24762e-89	FALSE	FALSE
HRG	-13.1184	5.4861	493.375	2.62655e-109	1.79218e-105	FALSE	FALSE
APOA1	-12.9253	8.35797	500.425	7.68065e-111	1.33813e-106	FALSE	FALSE
HP	-12.2669	8.65745	263.022	3.765e-59	1.83499e-56	FALSE	FALSE
APOH	-12.2652	7.34843	467.25	1.27141e-103	4.33764e-100	FALSE	FALSE
ORM1	-12.2243	7.37267	361.926	1.07223e-80	9.54288e-78	FALSE	FALSE
APOA1-AS	-11.9575	6.01767	482.544	5.97427e-107	2.44586e-103	FALSE	FALSE
C9	-11.8923	5.69157	434.726	1.5214e-96	3.89288e-93	FALSE	FALSE
APOA2	-11.8712	7.41326	93.1133	4.93849e-22	7.71687e-20	FALSE	FALSE
FGB	-11.8637	8.44884	302.465	9.56475e-68	5.59401e-65	FALSE	FALSE
FGA	-11.8376	8.25024	403.534	9.36579e-90	1.47475e-86	FALSE	FALSE
GC	-11.7393	5.42953	398.43	1.20986e-88	1.76899e-85	FALSE	FALSE
C8B	-11.3755	3.73083	341.686	2.73975e-76	2.07714e-73	FALSE	FALSE
ACSM2A	-10.9266	4.48602	383.212	2.48654e-85	2.99408e-82	FALSE	FALSE
C8A	-10.8395	4.36769	385.875	6.54429e-86	8.3726e-83	FALSE	FALSE
AFM	-10.7445	3.17027	261.195	9.41845e-59	4.48362e-56	FALSE	FALSE
F9	-10.7444	3.08734	261.148	9.64398e-59	4.48664e-56	FALSE	FALSE
GLYAT	-10.7209	1.74851	153.679	2.72248e-35	6.71436e-33	FALSE	FALSE
MBL2	-10.6967	1.74245	152.53	4.85173e-35	1.18232e-32	FALSE	FALSE
VTN	-10.6756	7.39469	366.379	1.14976e-81	1.0698e-78	FALSE	FALSE
CYP4A22	-10.6456	1.67654	144.96	2.19101e-33	5.15517e-31	FALSE	FALSE
ANGPTL3	-10.6229	4.04072	380.401	1.01765e-84	1.1573e-81	FALSE	FALSE
HAO1	-10.5451	1.58031	144.214	3.18956e-33	7.41935e-31	FALSE	FALSE
G6PC1	-10.528	3.49453	299.569	4.08852e-67	2.26195e-64	FALSE	FALSE
CYP4A11	-10.4996	4.3072	366.741	9.58985e-82	9.34782e-79	FALSE	FALSE
ACSM2B	-10.4692	3.68261	293.308	9.45543e-66	5.09349e-63	FALSE	FALSE
SERPINC1	-10.1964	4.51532	438.574	2.21166e-97	6.46754e-94	FALSE	FALSE
ITIH1	-10.0893	4.81323	405.35	3.76948e-90	6.4301e-87	FALSE	FALSE
SLC2A2	-10.0195	3.02549	233.909	8.37234e-53	3.57045e-50	FALSE	FALSE
CYP1A2	-10.0182	2.49547	183.731	7.42617e-42	2.17163e-39	FALSE	FALSE
LOC124906240	-9.89996	4.36128	309.648	2.60573e-69	1.61634e-66	FALSE	FALSE
TTR	-9.81911	4.63578	227.911	1.70225e-51	6.96902e-49	FALSE	FALSE
SULT2A1	-9.77422	4.40064	370.097	1.78267e-82	1.82456e-79	FALSE	FALSE
CYP8B1	-9.74916	3.3673	141.12	1.51466e-32	3.40715e-30	FALSE	FALSE
UGT3A1	-9.69781	0.751884	106.72	5.12674e-25	9.37003e-23	FALSE	FALSE
C6	-9.64018	4.40112	325.943	7.35407e-73	4.85606e-70	FALSE	FALSE
AKR1D1	-9.63456	0.701228	106.113	6.96474e-25	1.23972e-22	FALSE	FALSE
APOA5	-9.629	2.66618	184.632	4.72224e-42	1.42153e-39	FALSE	FALSE
CLEC4M	-9.61831	0.684202	93.9822	3.18382e-22	5.01329e-20	FALSE	FALSE
APOC4	-9.59135	2.51279	196.328	1.3216e-44	4.43495e-42	FALSE	FALSE
LECT2	-9.59061	1.96458	161.131	6.40496e-37	1.61864e-34	FALSE	FALSE
GDF2	-9.5906	0.673364	100.12	1.43458e-23	2.34926e-21	FALSE	FALSE
SPP2	-9.57544	1.92681	163.056	2.43192e-37	6.22267e-35	FALSE	FALSE
HJV	-9.55064	0.588743	101.717	6.40469e-24	1.06589e-21	FALSE	FALSE
HAMP	-9.5469	5.07339	47.5649	5.32116e-12	4.88449e-10	FALSE	FALSE
CD5L	-9.51625	2.0658	140.273	2.3198e-32	5.16155e-30	FALSE	FALSE
UGT2B4	-9.50418	2.49747	186.721	1.65241e-42	5.12499e-40	FALSE	FALSE
CPN2	-9.49554	3.10505	221.455	4.35424e-50	1.74767e-47	FALSE	FALSE
AHSG	-9.47319	4.37497	338.331	1.47378e-75	1.04028e-72	FALSE	FALSE
HPR	-9.34492	4.28585	372.608	5.06166e-83	5.45327e-80	FALSE	FALSE
ITIH2	-9.30934	4.98282	352.037	1.52574e-78	1.24927e-75	FALSE	FALSE
ORM2	-9.28267	5.54909	329.498	1.23631e-73	8.43574e-71	FALSE	FALSE
CYP2A6	-9.23999	3.25089	212.02	4.97959e-48	1.82022e-45	FALSE	FALSE
ITIH3	-9.22485	5.13229	339.544	8.01851e-76	5.8621e-73	FALSE	FALSE
CYP2C9	-9.19234	3.97642	135.74	2.27418e-31	4.95239e-29	FALSE	FALSE
CYP2C8	-9.13725	4.79843	290.866	3.22002e-65	1.6901e-62	FALSE	FALSE
PGLYRP2	-9.13426	1.45095	133.748	6.20229e-31	1.32251e-28	FALSE	FALSE
CFHR3	-9.12014	4.4636	194.648	3.07568e-44	1.01547e-41	FALSE	FALSE
SLC17A2	-9.0733	0.157516	87.1476	1.00715e-20	1.48319e-18	FALSE	FALSE
FCN2	-9.03551	0.115447	81.1731	2.06793e-19	2.91934e-17	FALSE	FALSE
IGFBP1	-8.8633	4.16073	187.231	1.27859e-42	4.02656e-40	FALSE	FALSE
LOC124901893	-8.82932	-0.0807411	78.877	6.60986e-19	9.14215e-17	FALSE	FALSE
SLC22A7	-8.82682	2.27814	191.921	1.21052e-43	3.93322e-41	FALSE	FALSE
SLC22A10	-8.81996	-0.0665941	74.1923	7.08655e-18	9.41959e-16	FALSE	FALSE
KNG1	-8.73988	5.52176	109.96	9.99682e-26	1.87738e-23	FALSE	FALSE
CYP2E1	-8.70105	7.23452	128.015	1.11407e-29	2.23578e-27	FALSE	FALSE
APOA4	-8.68592	1.29563	89.2247	3.52419e-21	5.30443e-19	FALSE	FALSE
LOC105375587	-8.598	1.31393	100.242	1.34874e-23	2.2265e-21	FALSE	FALSE
HPX	-8.49826	5.45004	345.583	3.88246e-77	3.05669e-74	FALSE	FALSE
FTCD	-8.48314	2.71873	185.344	3.30196e-42	1.00882e-39	FALSE	FALSE
LBP	-8.38429	4.49289	207.798	4.15141e-47	1.49087e-44	FALSE	FALSE
LINC01702	-8.34624	-0.564998	64.097	1.1844e-15	1.43459e-13	FALSE	FALSE
CHST9	-8.32164	-0.509122	63.9833	1.25478e-15	1.5109e-13	FALSE	FALSE
LOC124901048	-8.25506	-0.628395	65.2483	6.60316e-16	8.14257e-14	FALSE	FALSE
HPD	-8.2524	4.73542	386.657	4.42266e-86	6.03546e-83	FALSE	FALSE
HABP2	-8.20896	3.08908	39.4407	3.38182e-10	2.54507e-08	FALSE	FALSE
PON1	-8.20664	3.18978	167.286	2.89654e-38	7.90563e-36	FALSE	FALSE
ADH1B	-8.20219	5.37203	30.052	4.20621e-08	2.43912e-06	FALSE	FALSE
LINC02499	-8.15453	-0.727172	58.6984	1.83787e-14	2.02264e-12	FALSE	FALSE
LOC105375692	-8.14693	-0.709885	60.5224	7.27448e-15	8.22913e-13	FALSE	FALSE
C3P1	-8.14327	3.36256	204.584	2.08765e-46	7.36797e-44	FALSE	FALSE
CPB2	-8.12797	3.5066	143.205	5.30032e-33	1.21907e-30	FALSE	FALSE
ADH1A	-8.12617	4.31264	105.573	9.14602e-25	1.61396e-22	FALSE	FALSE
TAT-AS1	-8.05701	3.92401	272.054	4.04796e-61	2.02102e-58	FALSE	FALSE
CFHR1	-8.02999	4.91955	419.127	3.77997e-93	7.73759e-90	FALSE	FALSE
SERPINA3	-8.02675	6.92126	67.1029	2.57698e-16	3.21652e-14	FALSE	FALSE
ETNPPL	-7.97623	-0.912952	59.3746	1.30342e-14	1.45798e-12	FALSE	FALSE
GYS2	-7.88026	1.33876	129.65	4.88848e-30	9.90764e-28	FALSE	FALSE
MPPED1	-7.85968	-0.996392	58.0011	2.61976e-14	2.86773e-12	FALSE	FALSE
HGFAC	-7.83829	1.99677	122.489	1.80425e-28	3.58574e-26	FALSE	FALSE
TAT	-7.80862	4.85162	359.877	2.99463e-80	2.55417e-77	FALSE	FALSE
TF	-7.80246	5.02942	258.795	3.14214e-58	1.39825e-55	FALSE	FALSE
SLC22A25	-7.79749	0.415054	74.5773	5.83087e-18	7.85249e-16	FALSE	FALSE
ADH4	-7.78142	5.296	113.641	1.56159e-26	2.98746e-24	FALSE	FALSE
BHMT	-7.75235	2.75562	148.293	4.09327e-34	9.74293e-32	FALSE	FALSE
CYP3A4	-7.738	6.21606	95.2735	1.65822e-22	2.65186e-20	FALSE	FALSE
LOC107986287	-7.71016	0.192686	76.7126	1.97733e-18	2.6984e-16	FALSE	FALSE
SLC25A47	-7.68537	2.73272	214.433	1.48204e-48	5.61802e-46	FALSE	FALSE
SERPINA11	-7.64286	2.89557	79.6142	4.55132e-19	6.33779e-17	FALSE	FALSE
DIO1	-7.62816	1.96884	118.525	1.33071e-27	2.6192e-25	FALSE	FALSE
ACSM5	-7.62044	2.47204	106.215	6.616e-25	1.18798e-22	FALSE	FALSE
HPN	-7.58392	3.42607	94.7648	2.14402e-22	3.40217e-20	FALSE	FALSE
LOC101927269	-7.57401	-1.19409	49.9096	1.60998e-12	1.55454e-10	FALSE	FALSE
CLEC4G	-7.55725	1.35312	103.996	2.02693e-24	3.51621e-22	FALSE	FALSE
PRODH2	-7.53846	0.43177	83.9327	5.11899e-20	7.43161e-18	FALSE	FALSE
HAO2	-7.53116	1.60721	133.578	6.75881e-31	1.42632e-28	FALSE	FALSE
F2	-7.5077	3.81419	104.911	1.27765e-24	2.23534e-22	FALSE	FALSE
SLC13A5	-7.44848	3.54757	149.193	2.60263e-34	6.26775e-32	FALSE	FALSE
AMBP	-7.44489	5.37104	141.713	1.12384e-32	2.55612e-30	FALSE	FALSE
CFHR4	-7.40048	-1.34812	46.2174	1.05831e-11	9.41892e-10	FALSE	FALSE
SERPINF2	-7.39455	-1.23402	42.9011	5.75789e-11	4.64032e-09	FALSE	FALSE
NR1H4	-7.38809	1.5917	43.6677	3.8915e-11	3.18636e-09	FALSE	FALSE
LOC124902896	-7.38104	-1.3689	48.3473	3.57028e-12	3.33715e-10	FALSE	FALSE
APOF	-7.34663	1.82725	88.5366	4.99032e-21	7.45635e-19	FALSE	FALSE
ALDOB	-7.339	7.76722	50.2332	1.36518e-12	1.32442e-10	FALSE	FALSE
ANXA10	-7.33493	0.759009	53.7113	2.32223e-13	2.40081e-11	FALSE	FALSE
AGXT2	-7.33415	0.413659	70.1915	5.38171e-17	6.97238e-15	FALSE	FALSE
LINC01595	-7.32655	-1.50384	44.7129	2.28151e-11	1.96229e-09	FALSE	FALSE
ASGR2	-7.32589	3.83847	258.945	2.91379e-58	1.32545e-55	FALSE	FALSE
MIR122HG	-7.31746	-1.51546	44.0572	3.18912e-11	2.66454e-09	FALSE	FALSE
ABCB11	-7.30522	-1.50374	40.2174	2.27214e-10	1.72902e-08	FALSE	FALSE
ART4	-7.26805	1.08341	109.808	1.07949e-25	2.00882e-23	FALSE	FALSE
ITIH4	-7.2602	5.4545	130.247	3.61785e-30	7.40574e-28	FALSE	FALSE
LINC01370	-7.19243	-1.50321	41.9075	9.56945e-11	7.5341e-09	FALSE	FALSE
SAA4	-7.15415	4.6022	169.638	8.8769e-39	2.45554e-36	FALSE	FALSE
ADRA1A	-7.13876	0.792988	52.4038	4.51847e-13	4.51186e-11	FALSE	FALSE
LINC02015	-7.12734	-1.5805	38.7516	4.81316e-10	3.53137e-08	FALSE	FALSE
LOC100507389	-7.12017	-0.515533	61.3809	4.70358e-15	5.43968e-13	FALSE	FALSE
SLC10A1	-7.09979	2.97404	245.602	2.36166e-55	1.02858e-52	FALSE	FALSE
ARG1	-7.06687	2.90523	200.697	1.47175e-45	5.02113e-43	FALSE	FALSE
SLC34A2	-7.04501	0.120335	49.7428	1.75279e-12	1.67901e-10	FALSE	FALSE
LINC01554	-6.85196	1.16602	48.0971	4.05621e-12	3.74012e-10	FALSE	FALSE
LOC107984218	-6.79036	-1.89732	36.9555	1.20857e-09	8.56039e-08	FALSE	FALSE
ACADL	-6.75734	-0.155751	69.1073	9.32478e-17	1.17826e-14	FALSE	FALSE
LOC112268210	-6.73922	-0.777358	54.6007	1.47683e-13	1.56636e-11	FALSE	FALSE
INHBC	-6.71149	1.71792	92.871	5.5816e-22	8.65571e-20	FALSE	FALSE
ITIH4-AS1	-6.68887	1.41122	80.3466	3.14179e-19	4.40496e-17	FALSE	FALSE
NRG3	-6.6372	-2.0804	33.2032	8.3014e-09	5.3103e-07	FALSE	FALSE
PLGLA	-6.62892	-1.91461	35.2732	2.86546e-09	1.96174e-07	FALSE	FALSE
LPA	-6.61893	0.984542	90.9532	1.4711e-21	2.26416e-19	FALSE	FALSE
SAA2-SAA4	-6.61764	5.76024	70.0512	5.77836e-17	7.43919e-15	FALSE	FALSE
CRHBP	-6.58867	2.72745	42.8859	5.80276e-11	4.65813e-09	FALSE	FALSE
AGXT	-6.55869	4.74652	202.413	6.21282e-46	2.15553e-43	FALSE	FALSE
LOC124901012	-6.55392	-2.09115	35.0165	3.26927e-09	2.22332e-07	FALSE	FALSE
LINC01818	-6.51973	-2.15557	34.3462	4.61306e-09	3.06706e-07	FALSE	FALSE
CPS1	-6.50797	5.00754	106.609	5.42261e-25	9.82309e-23	FALSE	FALSE
CYP2A7	-6.50063	2.1107	82.3258	1.15407e-19	1.66365e-17	FALSE	FALSE
CCDC198	-6.49948	0.607571	32.7618	1.04169e-08	6.56107e-07	FALSE	FALSE
SMLR1	-6.49422	1.25615	62.5286	2.62606e-15	3.07174e-13	FALSE	FALSE
F11	-6.48379	1.8607	47.2964	6.10235e-12	5.55178e-10	FALSE	FALSE
APOC4-APOC2	-6.47273	6.84333	219.873	9.64098e-50	3.7236e-47	FALSE	FALSE
SLC30A10	-6.45014	1.27482	45.0571	1.91372e-11	1.66698e-09	FALSE	FALSE
CFHR2	-6.44585	-1.9857	30.2228	3.85161e-08	2.23984e-06	FALSE	FALSE
APOC1P1	-6.43227	2.68793	85.2543	2.6236e-20	3.83608e-18	FALSE	FALSE
APOC2	-6.40836	6.76972	213.4	2.48976e-48	9.26644e-46	FALSE	FALSE
SERPINA1_1	-6.34735	0.92414	58.9789	1.5937e-14	1.76341e-12	FALSE	FALSE
TM4SF4	-6.3374	2.768	19.2549	1.14378e-05	0.000445966	FALSE	FALSE
CDO1	-6.32423	2.16447	59.5044	1.22021e-14	1.3724e-12	FALSE	FALSE
PIK3C2G	-6.30294	0.260865	31.0877	2.46624e-08	1.47184e-06	FALSE	FALSE
LOC124904272	-6.30239	-2.28016	30.7067	3.00127e-08	1.77561e-06	FALSE	FALSE
UPB1	-6.28604	2.61093	31.9914	1.54856e-08	9.54793e-07	FALSE	FALSE
DBH	-6.2827	0.742198	37.3692	9.7756e-10	7.02128e-08	FALSE	FALSE
LOC102725159	-6.26963	-2.2632	31.8965	1.62612e-08	9.996e-07	FALSE	FALSE
CREB3L3	-6.25767	4.36047	106.726	5.11254e-25	9.37003e-23	FALSE	FALSE
HPN-AS1	-6.24371	-1.28542	45.9461	1.2155e-11	1.07711e-09	FALSE	FALSE
ATP2B2	-6.23561	0.505911	45.9131	1.23616e-11	1.0907e-09	FALSE	FALSE
COLEC11	-6.20499	3.06569	184.212	5.83337e-42	1.73057e-39	FALSE	FALSE
PLCXD3	-6.20093	-0.569116	19.0749	1.25687e-05	0.000484523	FALSE	FALSE
CHRNA4	-6.18825	-1.27535	44.4421	2.61988e-11	2.22527e-09	FALSE	FALSE
SLC22A9	-6.17925	-0.786745	46.6967	8.287e-12	7.44013e-10	FALSE	FALSE
RBP4	-6.14857	7.08426	165.691	6.46035e-38	1.74004e-35	FALSE	FALSE
FOLH1B	-6.14838	-2.33575	29.2745	6.28169e-08	3.58179e-06	FALSE	FALSE
GATA4	-6.14275	-2.24082	28.3777	9.98102e-08	5.61295e-06	FALSE	FALSE
NRAP	-6.09213	1.2198	24.6746	6.78723e-07	3.31586e-05	FALSE	FALSE
LINC02428	-6.08994	-0.424298	24.0133	9.5673e-07	4.5651e-05	FALSE	FALSE
MAT1A	-6.08463	5.79922	21.4983	3.5415e-06	0.000156576	FALSE	FALSE
A1BG	-6.07529	4.73261	285.554	4.62696e-64	2.36785e-61	FALSE	FALSE
GATA4_1	-6.06499	-2.44708	29.0217	7.15712e-08	4.06962e-06	FALSE	FALSE
FAM99A_3	-6.05073	-2.32321	25.3176	4.86262e-07	2.46992e-05	FALSE	FALSE
SLC28A1	-5.99389	0.326654	69.2098	8.85263e-17	1.12555e-14	FALSE	FALSE
AADAC	-5.9796	2.3668	62.1973	3.10716e-15	3.61384e-13	FALSE	FALSE
HSD17B13	-5.96804	2.8359	111.274	5.1523e-26	9.76552e-24	FALSE	FALSE
LOC124902137	-5.96524	-2.32873	20.9908	4.61484e-06	0.000202058	FALSE	FALSE
MMP2-AS1	-5.96	-2.57105	23.7772	1.08157e-06	5.10131e-05	FALSE	FALSE
AGTR1	-5.94577	1.57345	43.7134	3.8016e-11	3.12525e-09	FALSE	FALSE
LOC107985462	-5.94441	-2.51761	23.312	1.37735e-06	6.37883e-05	FALSE	FALSE
SERPIND1	-5.9379	3.46706	60.673	6.7389e-15	7.70644e-13	FALSE	FALSE
LINC00844	-5.90857	-2.42009	27.4699	1.59559e-07	8.73306e-06	FALSE	FALSE
LOC124901319	-5.84383	-1.52602	38.5053	5.46046e-10	3.97778e-08	FALSE	FALSE
BMP10	-5.83777	-1.44521	35.4944	2.55783e-09	1.76617e-07	FALSE	FALSE
SLCO1B1	-5.79282	1.8147	35.4908	2.56255e-09	1.76617e-07	FALSE	FALSE
EPO	-5.78903	-0.733897	53.4209	2.69212e-13	2.75538e-11	FALSE	FALSE
SRD5A2	-5.77681	-0.696337	53.7558	2.27029e-13	2.35902e-11	FALSE	FALSE
ASPDH	-5.77102	0.76825	71.0642	3.45792e-17	4.53741e-15	FALSE	FALSE
FMO3	-5.74076	3.95258	176.338	3.05503e-40	8.68561e-38	FALSE	FALSE
LOC105370035	-5.73869	1.19376	77.2484	1.50753e-18	2.07109e-16	FALSE	FALSE
LOC101929372	-5.73021	-1.14587	30.3024	3.69668e-08	2.16203e-06	FALSE	FALSE
GCKR	-5.70434	0.860085	52.7289	3.82916e-13	3.86123e-11	FALSE	FALSE
CLEC1B	-5.6976	0.29697	57.0902	4.1627e-14	4.50849e-12	FALSE	FALSE
APOC1	-5.68633	7.2569	173.468	1.29366e-39	3.62756e-37	FALSE	FALSE
C7	-5.67765	4.42568	132.811	9.94507e-31	2.0773e-28	FALSE	FALSE
CPN1	-5.66411	1.14197	55.0384	1.18197e-13	1.26015e-11	FALSE	FALSE
LINC01488	-5.65282	-0.454352	34.0064	5.49322e-09	3.6273e-07	FALSE	FALSE
RTP3	-5.65068	-1.10983	42.4668	7.18929e-11	5.70406e-09	FALSE	FALSE
FCN3	-5.56955	3.89576	179.112	7.57241e-41	2.1832e-38	FALSE	FALSE
SAA2	-5.54252	5.61735	31.7995	1.70936e-08	1.04762e-06	FALSE	FALSE
SLC25A18	-5.53492	2.15442	135.058	3.20687e-31	6.90996e-29	FALSE	FALSE
LOC105378685	-5.53061	0.38802	45.3098	1.68209e-11	1.47147e-09	FALSE	FALSE
COX6A2	-5.505	-1.86668	32.421	1.24135e-08	7.7708e-07	FALSE	FALSE
AOX1	-5.49625	4.81946	220.81	6.0211e-50	2.37023e-47	FALSE	FALSE
TRIM55	-5.48875	-0.565902	53.3972	2.72479e-13	2.77495e-11	FALSE	FALSE
FETUB	-5.45751	-0.089326	18.7992	1.45224e-05	0.000556693	FALSE	FALSE
DNASE1L3	-5.45679	2.53322	6.38307	0.0115214	0.139966	FALSE	FALSE
LEAP2	-5.428	2.78801	165.243	8.096e-38	2.09779e-35	FALSE	FALSE
LOC124903011	-5.36142	-1.80047	30.0399	4.23237e-08	2.44047e-06	FALSE	FALSE
CUX2	-5.3443	0.387947	71.7058	2.49795e-17	3.29891e-15	FALSE	FALSE
MTTP	-5.31443	3.37345	114.5	1.0129e-26	1.95604e-24	FALSE	FALSE
BHMT2	-5.3055	3.19675	59.0347	1.54916e-14	1.72345e-12	FALSE	FALSE
SLC38A3	-5.29535	2.54533	41.2075	1.36894e-10	1.06548e-08	FALSE	FALSE
SERPINA5	-5.28804	1.60089	64.8432	8.11018e-16	9.94105e-14	FALSE	FALSE
LOC124902890	-5.25628	-1.53363	33.9885	5.54396e-09	3.64903e-07	FALSE	FALSE
SLC17A3	-5.21282	-1.4321	37.2859	1.02021e-09	7.27652e-08	FALSE	FALSE
C8G	-5.19856	2.97567	165.555	6.92024e-38	1.83971e-35	FALSE	FALSE
CP	-5.19579	6.72796	233.827	8.72329e-53	3.6442e-50	FALSE	FALSE
SLC6A13	-5.16613	-1.52451	32.9226	9.59034e-09	6.07193e-07	FALSE	FALSE
SERPINA1	-5.12834	7.45227	41.1672	1.39746e-10	1.08356e-08	FALSE	FALSE
TTC36	-5.11951	0.949035	81.2439	1.99508e-19	2.85589e-17	FALSE	FALSE
BDH1	-5.09447	-1.48245	32.9549	9.43221e-09	5.99619e-07	FALSE	FALSE
LOC107987054	-5.08191	-1.32284	25.9723	3.46359e-07	1.80867e-05	FALSE	FALSE
ABCA6	-5.08185	4.28792	33.3691	7.62248e-09	4.90001e-07	FALSE	FALSE
VTCN1	-5.04747	-0.321028	13.6938	0.000215158	0.00622075	FALSE	FALSE
LOC112267952	-5.03582	-0.476278	37.0193	1.16966e-09	8.3135e-08	FALSE	FALSE
LINC01320	-5.03142	-2.09868	25.1067	5.4243e-07	2.72146e-05	FALSE	FALSE
FGF21	-5.01044	-2.04078	26.6393	2.45207e-07	1.30713e-05	FALSE	FALSE
FGF23	-4.97979	-1.00168	15.9068	6.65378e-05	0.00220037	FALSE	FALSE
ONECUT1	-4.97477	-0.353284	38.4354	5.65966e-10	4.10827e-08	FALSE	FALSE
CLDN10	-4.94366	-0.255734	22.8792	1.72509e-06	7.89993e-05	FALSE	FALSE
PZP	-4.91226	2.66581	90.8845	1.52311e-21	2.32672e-19	FALSE	FALSE
LRCOL1	-4.91023	-1.44537	35.5726	2.45715e-09	1.70501e-07	FALSE	FALSE
ANGPTL8	-4.89818	0.759868	49.74	1.75529e-12	1.67901e-10	FALSE	FALSE
LOC112268127	-4.88937	0.0351573	51.8048	6.1302e-13	6.06209e-11	FALSE	FALSE
MARCO	-4.86571	3.20908	27.2737	1.76597e-07	9.58869e-06	FALSE	FALSE
LOC105378468	-4.86517	-2.30169	22.6942	1.89943e-06	8.6403e-05	FALSE	FALSE
LOC124900606	-4.85574	-2.26963	24.0781	9.2506e-07	4.42429e-05	FALSE	FALSE
LOC105372263	-4.84321	-1.80542	26.2516	2.99706e-07	1.57712e-05	FALSE	FALSE
F11-AS1	-4.83867	0.137783	44.2216	2.93229e-11	2.48033e-09	FALSE	FALSE
CYP3A43	-4.80194	-1.00773	33.0763	8.86109e-09	5.65067e-07	FALSE	FALSE
SLCO1A2	-4.8009	-0.36179	20.4934	5.98364e-06	0.000250481	FALSE	FALSE
COLEC10	-4.79929	1.68046	66.9181	2.83018e-16	3.51113e-14	FALSE	FALSE
TENM1	-4.74106	-0.363004	22.2091	2.44511e-06	0.000109762	FALSE	FALSE
ALDH8A1	-4.72513	1.62832	34.8025	3.64904e-09	2.4571e-07	FALSE	FALSE
ABCG5	-4.71198	1.69987	37.6054	8.66059e-10	6.24233e-08	FALSE	FALSE
PAH	-4.71025	3.53555	28.3439	1.01565e-07	5.69599e-06	FALSE	FALSE
LOC105372485	-4.70557	0.966641	39.3666	3.51253e-10	2.63376e-08	FALSE	FALSE
ENPP7	-4.66432	-1.60487	11.191	0.000821969	0.0193621	FALSE	FALSE
CYP2C19	-4.65385	1.23841	32.9185	9.61068e-09	6.07193e-07	FALSE	FALSE
SERPINA4	-4.64441	2.24988	53.6855	2.35299e-13	2.42039e-11	FALSE	FALSE
C4BPA	-4.63852	4.29323	42.6003	6.71504e-11	5.34852e-09	FALSE	FALSE
CYP2D6	-4.63832	-1.92815	27.0267	2.00667e-07	1.08381e-05	FALSE	FALSE
LRAT	-4.63053	-0.54993	43.9902	3.30025e-11	2.74575e-09	FALSE	FALSE
LOC102723323	-4.60971	-2.48655	20.9518	4.70991e-06	0.000205132	FALSE	FALSE
F5	-4.60864	3.80889	45.0064	1.96392e-11	1.70345e-09	FALSE	FALSE
FYB2	-4.5844	0.936496	47.4713	5.58141e-12	5.10051e-10	FALSE	FALSE
SERPINA7	-4.56332	2.64375	40.1425	2.36099e-10	1.78998e-08	FALSE	FALSE
SLC22A1	-4.55889	2.50879	101.847	5.99726e-24	1.00626e-21	FALSE	FALSE
LINC01018	-4.54739	0.0238787	26.4993	2.63636e-07	1.39809e-05	FALSE	FALSE
HRG-AS1	-4.54151	-2.03503	10.6975	0.00107281	0.0240005	FALSE	FALSE
THRSP	-4.52465	-0.0461121	43.6087	4.01052e-11	3.25776e-09	FALSE	FALSE
DMGDH	-4.51956	0.92426	49.5309	1.95276e-12	1.8506e-10	FALSE	FALSE
CNDP1	-4.48341	-0.301798	12.4466	0.000418744	0.0110034	FALSE	FALSE
AGMO	-4.46725	1.36511	24.5812	7.1245e-07	3.45589e-05	FALSE	FALSE
C3	-4.45075	8.60757	62.7532	2.34299e-15	2.75638e-13	FALSE	FALSE
LOC117779438	-4.44355	-2.1176	24.8147	6.31153e-07	3.1057e-05	FALSE	FALSE
LOC102724687	-4.43048	-1.91392	27.3218	1.72259e-07	9.40303e-06	FALSE	FALSE
APOE	-4.42365	7.79387	99.5843	1.87987e-23	3.05404e-21	FALSE	FALSE
HULC	-4.4134	2.45783	41.4647	1.20018e-10	9.41287e-09	FALSE	FALSE
AZGP1P1	-4.39606	-2.19712	20.7562	5.21637e-06	0.000222921	FALSE	FALSE
RDH16	-4.38306	1.56391	21.28	3.96845e-06	0.000174697	FALSE	FALSE
RELN	-4.37973	1.52598	31.0144	2.56117e-08	1.52404e-06	FALSE	FALSE
ASGR1	-4.3602	3.44306	115.445	6.28886e-27	1.22603e-24	FALSE	FALSE
C5-OT1	-4.35777	2.96018	132.615	1.09778e-30	2.26985e-28	FALSE	FALSE
LOC102723546	-4.34933	-0.718263	29.9492	4.43508e-08	2.55017e-06	FALSE	FALSE
LOC124906072	-4.34864	1.59214	20.4694	6.05937e-06	0.000251593	FALSE	FALSE
HEPN1	-4.33441	-2.07761	23.3623	1.34185e-06	6.24265e-05	FALSE	FALSE
TFR2	-4.30717	4.52331	49.697	1.79416e-12	1.7082e-10	FALSE	FALSE
AR	-4.27106	3.18516	101.869	5.93044e-24	1.00327e-21	FALSE	FALSE
GBP7	-4.26849	0.896861	15.2405	9.46499e-05	0.00298994	FALSE	FALSE
OIT3	-4.26738	2.25492	102.641	4.01733e-24	6.85289e-22	FALSE	FALSE
LINC01767	-4.26553	-0.411834	51.863	5.95128e-13	5.91373e-11	FALSE	FALSE
LOC105378842	-4.21283	0.0789249	10.5279	0.00117587	0.0258262	FALSE	FALSE
SERPINA2_1	-4.20444	-1.29111	17.5032	2.86818e-05	0.00104615	FALSE	FALSE
LYPD2	-4.19661	-1.62996	22.9815	1.63566e-06	7.50717e-05	FALSE	FALSE
LOC105371874	-4.19322	-0.800913	35.123	3.09522e-09	2.11197e-07	FALSE	FALSE
PROZ	-4.18956	0.807255	51.2474	8.14289e-13	7.93738e-11	FALSE	FALSE
MLIP	-4.17978	-0.943244	19.7113	9.00686e-06	0.000358001	FALSE	FALSE
SLC17A1	-4.16887	-1.06518	25.7473	3.89163e-07	2.00659e-05	FALSE	FALSE
VXN	-4.16188	-1.72182	7.24011	0.00712925	0.100695	FALSE	FALSE
ABCA9	-4.15588	1.37523	35.4604	2.60291e-09	1.78797e-07	FALSE	FALSE
F7	-4.1526	2.8993	87.1877	9.86945e-21	1.46397e-18	FALSE	FALSE
GAMT	-4.15221	3.24787	165.301	7.86293e-38	2.06352e-35	FALSE	FALSE
PFKFB1	-4.14104	0.2297	40.8916	1.60915e-10	1.23368e-08	FALSE	FALSE
CYP17A1	-4.13376	-1.78577	25.9134	3.57073e-07	1.85045e-05	FALSE	FALSE
BAAT_1	-4.12422	0.503322	16.069	6.1075e-05	0.00204952	FALSE	FALSE
LOC124903911	-4.09987	1.64107	81.2214	2.01795e-19	2.86857e-17	FALSE	FALSE
LOC105371077	-4.09778	-1.93041	10.126	0.00146195	0.0309154	FALSE	FALSE
HEPACAM	-4.08632	-1.52654	25.0737	5.51798e-07	2.76117e-05	FALSE	FALSE
ALLC	-4.08155	-1.62282	26.2833	2.94829e-07	1.55545e-05	FALSE	FALSE
FAM169B	-4.07675	-2.12958	11.5155	0.000690189	0.0169537	FALSE	FALSE
PLGLB2	-4.07576	0.194707	43.7937	3.64874e-11	3.01168e-09	FALSE	FALSE
BAAT	-4.07409	0.946739	18.753	1.48787e-05	0.000568222	FALSE	FALSE
LINC02027	-4.07162	-1.19602	15.3012	9.16603e-05	0.00290897	FALSE	FALSE
PLGLB1	-4.0572	-2.25512	11.8973	0.000562158	0.0142594	FALSE	FALSE
AKR1C6P	-4.00968	-0.944375	18.5691	1.63857e-05	0.000622292	FALSE	FALSE
SLC1A2	-3.99179	0.0391076	41.1486	1.41085e-10	1.08981e-08	FALSE	FALSE
IGFALS	-3.97434	0.993284	12.0001	0.000531981	0.0136805	FALSE	FALSE
UROC1	-3.96597	-0.412535	22.6504	1.9432e-06	8.81982e-05	FALSE	FALSE
CFAP221	-3.96514	-1.0907	15.9394	6.54031e-05	0.00217607	FALSE	FALSE
GSTA1	-3.95321	2.20804	18.0876	2.10974e-05	0.000785206	FALSE	FALSE
PPP1R1A	-3.93844	0.844037	33.5304	7.016e-09	4.57381e-07	FALSE	FALSE
PTH1R	-3.92045	0.951709	39.0139	4.20798e-10	3.10965e-08	FALSE	FALSE
THPO	-3.90624	-0.306833	41.4549	1.2062e-10	9.42399e-09	FALSE	FALSE
UGT2B15_1	-3.90407	0.494371	19.2447	1.14987e-05	0.000447487	FALSE	FALSE
MST1P2_1	-3.90397	0.58666	27.8754	1.29383e-07	7.15804e-06	FALSE	FALSE
SERPINB3	-3.89862	-2.34579	7.42446	0.00643431	0.0935912	FALSE	FALSE
LOC124904324	-3.88992	-2.22989	6.20388	0.0127471	0.150047	FALSE	FALSE
LOC101928499	-3.88211	-1.24176	10.6881	0.00107829	0.0240966	FALSE	FALSE
TMPRSS6	-3.88067	1.22508	48.1136	4.02234e-12	3.72567e-10	FALSE	FALSE
SCTR	-3.87542	-0.136067	23.268	1.40925e-06	6.51181e-05	FALSE	FALSE
AMDHD1	-3.86204	1.35373	41.9157	9.52966e-11	7.53174e-09	FALSE	FALSE
HISLA	-3.84148	-0.638917	20.6256	5.58444e-06	0.00023694	FALSE	FALSE
SYT12	-3.83564	0.0750798	26.0299	3.36172e-07	1.75996e-05	FALSE	FALSE
MST1P2	-3.83036	-1.1813	10.2947	0.00133414	0.0287371	FALSE	FALSE
TPRG1-AS1	-3.80613	-1.72803	28.8296	7.90347e-08	4.48155e-06	FALSE	FALSE
LOC124905054	-3.80466	-2.17633	16.7748	4.20879e-05	0.00149055	FALSE	FALSE
BCHE	-3.79971	0.447175	36.3988	1.60802e-09	1.13504e-07	FALSE	FALSE
LHX2	-3.79499	-0.979871	34.7252	3.79686e-09	2.54825e-07	FALSE	FALSE
FARS2-AS1	-3.78822	-1.28197	11.4357	0.000720471	0.0174756	FALSE	FALSE
LOC105370359	-3.78283	-2.17902	9.53852	0.00201203	0.0394884	FALSE	FALSE
HAL	-3.77035	1.72596	37.333	9.95831e-10	7.1275e-08	FALSE	FALSE
RGN	-3.76351	1.9494	34.904	3.46368e-09	2.34774e-07	FALSE	FALSE
FAM163B	-3.74607	0.181987	49.1163	2.41231e-12	2.26514e-10	FALSE	FALSE
OTC	-3.73316	1.30499	7.76289	0.00533304	0.0812862	FALSE	FALSE
SLC38A4	-3.70386	3.79662	70.8202	3.91305e-17	5.10192e-15	FALSE	FALSE
CRLF1	-3.70358	-0.993963	23.4985	1.2501e-06	5.86917e-05	FALSE	FALSE
GNMT	-3.69564	0.362626	38.7179	4.89695e-10	3.58002e-08	FALSE	FALSE
FXYD1	-3.6928	1.47207	31.5991	1.8952e-08	1.1546e-06	FALSE	FALSE
LINC01093	-3.68349	0.291668	38.2905	6.09591e-10	4.4093e-08	FALSE	FALSE
COL26A1	-3.6821	-2.23684	14.5578	0.000135927	0.00411601	FALSE	FALSE
NGFR	-3.67485	1.47972	51.7481	6.30983e-13	6.20972e-11	FALSE	FALSE
LOC112267900	-3.66164	-0.219419	11.9059	0.00055955	0.0142148	FALSE	FALSE
DEFB1_1	-3.64893	0.0636914	11.0257	0.000898593	0.0208079	FALSE	FALSE
CYP3A7	-3.64799	1.10366	39.1831	3.85873e-10	2.88278e-08	FALSE	FALSE
AKR1C8	-3.64523	0.703017	27.9858	1.22206e-07	6.81623e-06	FALSE	FALSE
LOC105373349	-3.64137	-0.791129	6.15318	0.0131176	0.152527	FALSE	FALSE
HSD11B1	-3.63702	2.72198	54.0106	1.9941e-13	2.08261e-11	FALSE	FALSE
LOC124901102	-3.62499	-1.43195	8.97789	0.00273267	0.0496782	FALSE	FALSE
NTS	-3.6033	0.199532	4.28741	0.0383955	0.284241	FALSE	FALSE
PROC	-3.58511	3.35799	29.5647	5.40804e-08	3.09225e-06	FALSE	FALSE
ABCA8	-3.57703	0.718718	23.4296	1.2957e-06	6.06931e-05	FALSE	FALSE
SLC7A2	-3.56664	2.6452	54.117	1.88902e-13	1.99321e-11	FALSE	FALSE
DBH-AS1	-3.55222	0.672288	39.8095	2.79978e-10	2.11481e-08	FALSE	FALSE
STAB2	-3.54472	1.21095	39.1735	3.87775e-10	2.88646e-08	FALSE	FALSE
PRR18	-3.52819	-1.84945	12.7847	0.000349467	0.00941263	FALSE	FALSE
ABCB4	-3.52331	2.91062	60.7527	6.47128e-15	7.44197e-13	FALSE	FALSE
ADRA1B	-3.52042	-0.509652	25.0694	5.53044e-07	2.76117e-05	FALSE	FALSE
TIMD4	-3.50295	0.856505	23.8587	1.03673e-06	4.91246e-05	FALSE	FALSE
OXT	-3.49968	-1.21006	31.4784	2.01669e-08	1.22497e-06	FALSE	FALSE
CLU	-3.49779	5.94992	74.2416	6.91191e-18	9.2475e-16	FALSE	FALSE
CTXND1	-3.49777	0.0539471	20.8301	5.01878e-06	0.000216283	FALSE	FALSE
GPX3	-3.48375	5.82482	160.219	1.01365e-36	2.53042e-34	FALSE	FALSE
SMOC1	-3.48262	1.42038	27.9164	1.2667e-07	7.04601e-06	FALSE	FALSE
TERLR1	-3.47007	-2.05612	14.5604	0.000135738	0.00411601	FALSE	FALSE
PIPOX	-3.46713	3.71538	25.0389	5.61866e-07	2.79839e-05	FALSE	FALSE
PNPLA3	-3.4667	1.50177	22.2492	2.39464e-06	0.00010797	FALSE	FALSE
LOC105372270	-3.46082	-2.17972	14.3971	0.000148029	0.00445611	FALSE	FALSE
PLIN5	-3.44911	1.86353	19.7368	8.88717e-06	0.000353931	FALSE	FALSE
LOC124904164	-3.44525	-1.44737	28.2848	1.04718e-07	5.85675e-06	FALSE	FALSE
GLDC	-3.44276	0.234505	22.8187	1.78029e-06	8.11636e-05	FALSE	FALSE
C5	-3.42395	4.06218	96.2211	1.02747e-22	1.65608e-20	FALSE	FALSE
LINC03002	-3.40258	-2.29702	14.8424	0.000116879	0.00361407	FALSE	FALSE
CAMK2B	-3.37286	-1.73348	17.4185	2.99888e-05	0.00109036	FALSE	FALSE
LOC124903387	-3.36758	-0.703652	9.64918	0.00189436	0.0377949	FALSE	FALSE
PCK1	-3.34403	6.04758	23.1807	1.47473e-06	6.79903e-05	FALSE	FALSE
LOC101928347	-3.32429	-1.36189	16.8453	4.05541e-05	0.00143872	FALSE	FALSE
LOC124905559	-3.31288	-1.25709	14.023	0.000180586	0.00532649	FALSE	FALSE
OGDHL	-3.3061	1.87105	22.8507	1.75081e-06	7.99982e-05	FALSE	FALSE
SFRP5	-3.29836	-0.776704	4.73098	0.029624	0.246506	FALSE	FALSE
NUGGC	-3.29655	0.730464	24.9515	5.87919e-07	2.91397e-05	FALSE	FALSE
ALDH1L1-AS1	-3.2894	0.421387	18.4465	1.74738e-05	0.000662388	FALSE	FALSE
ASPG	-3.27846	1.04507	17.361	3.09098e-05	0.00111986	FALSE	FALSE
BCO2	-3.2711	1.89469	17.0586	3.62431e-05	0.00129702	FALSE	FALSE
LOC101927948	-3.26256	-2.00927	13.2235	0.000276457	0.00765775	FALSE	FALSE
KLF15	-3.25679	0.404109	30.4117	3.49422e-08	2.04947e-06	FALSE	FALSE
CYP3A7-CYP3A51P	-3.25319	0.204275	24.7195	6.63107e-07	3.25511e-05	FALSE	FALSE
LMNTD2-AS1	-3.24443	-1.91196	10.4935	0.00119796	0.0261989	FALSE	FALSE
LOC100505942	-3.22876	-1.92089	13.9336	0.000189384	0.00557093	FALSE	FALSE
CFH	-3.22601	1.62683	36.2948	1.69619e-09	1.19316e-07	FALSE	FALSE
LOC101929098	-3.21584	-1.20827	27.4949	1.57507e-07	8.64391e-06	FALSE	FALSE
PLIN1	-3.20835	0.033816	25.9479	3.50766e-07	1.82702e-05	FALSE	FALSE
ADHFE1	-3.18064	1.18629	27.2937	1.74776e-07	9.51506e-06	FALSE	FALSE
LGALS14	-3.16952	-0.861489	4.49595	0.0339752	0.265549	FALSE	FALSE
CCN5	-3.16926	0.202257	20.0507	7.54174e-06	0.000303897	FALSE	FALSE
MASP2	-3.16514	3.52243	62.9488	2.12154e-15	2.51029e-13	FALSE	FALSE
LOC124903391	-3.14504	-0.853246	19.2924	1.12151e-05	0.000438118	FALSE	FALSE
CBS	-3.14487	-1.54143	19.4026	1.05865e-05	0.000415145	FALSE	FALSE
UGT2B7	-3.13254	3.58386	9.35735	0.00222093	0.0424921	FALSE	FALSE
GATM	-3.1285	3.78667	24.633	6.93535e-07	3.37213e-05	FALSE	FALSE
ADH1C	-3.12769	5.52388	10.5852	0.00113994	0.025145	FALSE	FALSE
A1BG-AS1	-3.10712	2.63015	49.4055	2.08163e-12	1.96364e-10	FALSE	FALSE
LOC124904480	-3.10076	-1.21696	12.6509	0.000375382	0.0100053	FALSE	FALSE
CYP2B7P	-3.09367	2.45881	11.468	0.000708056	0.0172958	FALSE	FALSE
ANKRD55	-3.08699	-0.579948	15.7314	7.30017e-05	0.00239095	FALSE	FALSE
SERPING1	-3.08294	7.43908	44.5185	2.51966e-11	2.14906e-09	FALSE	FALSE
LMNTD2	-3.08043	-1.64738	11.9523	0.000545801	0.0139483	FALSE	FALSE
GHR	-3.07242	1.43295	24.643	6.89931e-07	3.36259e-05	FALSE	FALSE
ACMSD	-3.06777	0.285574	34.3454	4.61483e-09	3.06706e-07	FALSE	FALSE
HSD17B6	-3.05794	2.43478	31.2647	2.25134e-08	1.35544e-06	FALSE	FALSE
FST	-3.05039	2.1867	19.4393	1.03848e-05	0.000408017	FALSE	FALSE
MIR581	-3.04894	-2.29128	8.11969	0.0043787	0.0703548	FALSE	FALSE
PAPPA2	-3.04304	0.528303	18.4234	1.76877e-05	0.000669254	FALSE	FALSE
RGPD2	-3.04302	0.36319	31.7097	1.79022e-08	1.0939e-06	FALSE	FALSE
LOC102723493	-3.03367	-0.141314	27.5622	1.52125e-07	8.37096e-06	FALSE	FALSE
SDS	-3.02928	2.79291	75.1441	4.37584e-18	5.93201e-16	FALSE	FALSE
HPS3	-3.02491	6.43238	136.062	1.93397e-31	4.25682e-29	FALSE	FALSE
ALOX12P2	-3.0151	-2.04546	7.99068	0.00470186	0.0741582	FALSE	FALSE
MYBPH	-3.01502	4.17137	52.6796	3.92645e-13	3.93992e-11	FALSE	FALSE
AGT	-3.01354	5.94077	103.385	2.76017e-24	4.74796e-22	FALSE	FALSE
BEX1	-3.00926	-2.07931	16.6239	4.55741e-05	0.00159517	FALSE	FALSE
AKR1C4	-3.00377	1.47976	30.2479	3.80199e-08	2.21729e-06	FALSE	FALSE
LOC107984573	-3.00351	-1.56475	10.1043	0.00147926	0.0312491	FALSE	FALSE
F10	-2.99338	2.94919	33.4547	7.29414e-09	4.74003e-07	FALSE	FALSE
LOC101928419	-2.9865	0.457518	11.509	0.000692618	0.0169795	FALSE	FALSE
UPP2	-2.97891	-2.13886	12.3431	0.000442622	0.0115677	FALSE	FALSE
LOC105374817	-2.9786	-1.27285	14.5754	0.000134658	0.00408968	FALSE	FALSE
SEC14L4	-2.96708	-0.787042	9.24764	0.00235799	0.0444457	FALSE	FALSE
POU6F2-AS1	-2.95461	-0.71422	8.60254	0.00335695	0.0582049	FALSE	FALSE
INHBE	-2.95393	0.8405	25.4463	4.54877e-07	2.32783e-05	FALSE	FALSE
GZMM	-2.95363	-1.34396	16.1444	5.86926e-05	0.00198585	FALSE	FALSE
GPR182	-2.94748	-0.772608	9.3463	0.00223436	0.0426256	FALSE	FALSE
CES1P2	-2.93848	-2.02246	6.68398	0.00972831	0.124337	FALSE	FALSE
SLCO1B3	-2.93482	4.6781	15.0219	0.000106271	0.00331106	FALSE	FALSE
CYP1A1	-2.93478	-2.05298	4.86973	0.0273317	0.237395	FALSE	FALSE
PON3	-2.93449	2.72674	51.7268	6.3787e-13	6.24747e-11	FALSE	FALSE
BMPER	-2.93317	0.574028	12.8984	0.000328858	0.00895176	FALSE	FALSE
FXYD2	-2.91545	0.765987	10.8137	0.00100754	0.0228398	FALSE	FALSE
CYP4F22	-2.91255	-2.07659	14.3576	0.000151172	0.00453072	FALSE	FALSE
COL25A1	-2.9101	-1.48035	15.5557	8.01081e-05	0.00259464	FALSE	FALSE
CDH19	-2.90435	-0.924209	14.1519	0.000168628	0.0050099	FALSE	FALSE
RXFP1	-2.8863	-1.04068	6.39335	0.0114549	0.139323	FALSE	FALSE
MST1	-2.8843	3.84106	70.0251	5.85558e-17	7.49148e-15	FALSE	FALSE
HS3ST2	-2.88014	0.364146	25.9337	3.53341e-07	1.83576e-05	FALSE	FALSE
LINC00924	-2.87758	0.0881492	15.6957	7.43939e-05	0.00243266	FALSE	FALSE
CNTFR	-2.87066	-1.36899	11.7732	0.000600887	0.0151468	FALSE	FALSE
LOC124900189	-2.87038	-1.80859	8.57579	0.00340661	0.0587476	FALSE	FALSE
CFAP57	-2.86328	-0.696792	22.1133	2.57025e-06	0.000114876	FALSE	FALSE
LINC02250	-2.8579	-1.79031	5.28215	0.0215452	0.207446	FALSE	FALSE
LINC02975	-2.85664	-2.2331	12.531	0.000400256	0.0105719	FALSE	FALSE
CHRD	-2.85538	2.08702	16.2353	5.59421e-05	0.00189906	FALSE	FALSE
LOC101928505	-2.85234	-1.11869	15.6663	7.55581e-05	0.00246169	FALSE	FALSE
LINC01322	-2.84533	-1.35073	8.65484	0.00326193	0.0570699	FALSE	FALSE
TECTA	-2.81954	-0.974129	9.17874	0.00244843	0.0457711	FALSE	FALSE
LOC105377871	-2.81638	-1.19769	7.27724	0.00698336	0.0992015	FALSE	FALSE
ACSS3	-2.79155	1.56804	17.0386	3.66276e-05	0.0013085	FALSE	FALSE
LOC100130345	-2.77225	-2.17189	5.96478	0.0145944	0.163752	FALSE	FALSE
LINC00607	-2.76851	0.181124	3.70832	0.0541417	0.342062	FALSE	FALSE
ANKRD1	-2.76649	-0.858577	11.2594	0.000792208	0.0188126	FALSE	FALSE
MIR6843	-2.75896	-0.795708	11.2636	0.000790436	0.0188126	FALSE	FALSE
LINC02474	-2.75574	-0.0339758	11.522	0.00068776	0.0169537	FALSE	FALSE
VNN1	-2.75561	3.76818	7.70171	0.00551686	0.0830369	FALSE	FALSE
MT1M	-2.75007	1.86186	34.0954	5.24754e-09	3.47629e-07	FALSE	FALSE
FMO2	-2.74908	0.973117	33.371	7.61529e-09	4.90001e-07	FALSE	FALSE
LOC105375451	-2.7465	-0.180717	15.1434	9.96435e-05	0.00312974	FALSE	FALSE
SIGLEC11	-2.74607	-1.16095	12.9016	0.0003283	0.00894847	FALSE	FALSE
NNMT	-2.74499	5.55333	31.2739	2.24073e-08	1.35303e-06	FALSE	FALSE
CCL21	-2.74121	4.65051	9.12044	0.00252769	0.0469953	FALSE	FALSE
LINC02675	-2.73651	-2.10556	5.10525	0.0238535	0.22026	FALSE	FALSE
SLC7A9	-2.73168	-1.83825	16.1252	5.92888e-05	0.00199612	FALSE	FALSE
KCNC2	-2.72772	-1.29556	2.98197	0.0841969	0.41772	FALSE	FALSE
PURPL	-2.72436	1.45515	11.3832	0.000741096	0.0178684	FALSE	FALSE
MT1A	-2.70482	1.52103	9.87111	0.00167894	0.0344933	FALSE	FALSE
ADGRV1	-2.69043	-0.937472	20.3028	6.61052e-06	0.000270635	FALSE	FALSE
LOC105375743	-2.68945	-1.76557	16.0246	6.25242e-05	0.00209129	FALSE	FALSE
LRRC4C	-2.68337	-0.83493	14.6435	0.000129881	0.00395707	FALSE	FALSE
PCOLCE2	-2.67943	-1.16781	14.7555	0.000122391	0.00376179	FALSE	FALSE
CYP2C18	-2.67052	2.08385	26.8437	2.20593e-07	1.18208e-05	FALSE	FALSE
ALDH1L1	-2.66524	2.30888	9.99009	0.00157384	0.0329413	FALSE	FALSE
CHIT1	-2.66372	-1.51029	17.6181	2.70008e-05	0.000990514	FALSE	FALSE
UICLM	-2.66008	-1.29157	16.6077	4.59632e-05	0.00160011	FALSE	FALSE
MT1G	-2.65542	6	39.0323	4.16859e-10	3.0917e-08	FALSE	FALSE
HSD17B3	-2.65127	-0.15539	8.61209	0.00333939	0.0580433	FALSE	FALSE
LOC100505918	-2.64095	-2.49908	5.09343	0.0240166	0.221151	FALSE	FALSE
LOC105374816	-2.63654	-0.962967	10.7437	0.00104635	0.0235631	FALSE	FALSE
IGF2-AS	-2.63531	0.0358847	10.9607	0.000930667	0.0214396	FALSE	FALSE
LINC01485	-2.63306	2.40405	9.1244	0.00252222	0.0469795	FALSE	FALSE
IGLON5	-2.63301	-1.44257	15.9231	6.59703e-05	0.00218513	FALSE	FALSE
PKHD1	-2.63016	-0.0736894	15.5379	8.08682e-05	0.00260278	FALSE	FALSE
NALCN	-2.61925	-0.415985	9.37212	0.00220311	0.0423055	FALSE	FALSE
LINC01931	-2.61006	-0.894091	8.12479	0.00436641	0.0702676	FALSE	FALSE
PLA2G5	-2.60666	0.648315	14.2471	0.000160305	0.00479043	FALSE	FALSE
FAM83A-AS1	-2.60411	-1.1326	11.3284	0.000763292	0.0182851	FALSE	FALSE
LOC124901456	-2.60172	-1.59031	5.16651	0.0230264	0.215548	FALSE	FALSE
C4BPB	-2.60162	2.97156	26.4786	2.66477e-07	1.4095e-05	FALSE	FALSE
AKNA	-2.59886	6.00519	90.0586	2.31208e-21	3.5058e-19	FALSE	FALSE
TMX4-AS1	-2.5932	-1.74158	7.38064	0.00659297	0.0949072	FALSE	FALSE
SLC27A5	-2.58374	3.336	46.6418	8.5224e-12	7.61806e-10	FALSE	FALSE
CCL19	-2.58271	1.81939	11.2228	0.000807965	0.0190762	FALSE	FALSE
TCL1A	-2.57357	-2.27551	4.0191	0.0449877	0.308199	FALSE	FALSE
TLX3	-2.57103	-2.14432	7.16622	0.00742891	0.10341	FALSE	FALSE
LOC102724948	-2.56773	-2.66102	7.64899	0.00568042	0.0851231	FALSE	FALSE
LOC100507053	-2.56703	1.28988	30.7529	2.93064e-08	1.73885e-06	FALSE	FALSE
RGPD1	-2.56604	-2.43015	7.99342	0.00469475	0.0741582	FALSE	FALSE
LOC107985736	-2.5514	0.289185	18.1882	2.00114e-05	0.00075162	FALSE	FALSE
LOC124900476	-2.54716	0.707905	3.56795	0.0589051	0.356424	FALSE	FALSE
LOC124902894	-2.54349	1.23014	15.236	9.48772e-05	0.00299251	FALSE	FALSE
LINC02348	-2.54088	-1.75303	5.2864	0.0214926	0.207134	FALSE	FALSE
HSPB6	-2.53746	3.44075	20.6852	5.41325e-06	0.000230372	FALSE	FALSE
KLB	-2.53745	0.22932	24.4126	7.77598e-07	3.75411e-05	FALSE	FALSE
LIFR	-2.5371	1.51251	17.887	2.34419e-05	0.000867733	FALSE	FALSE
LOC107984851	-2.53355	-2.5347	9.82258	0.00172382	0.0351811	FALSE	FALSE
HOGA1	-2.52475	-0.28984	16.4973	4.87201e-05	0.00167896	FALSE	FALSE
LOC124904239	-2.52398	-1.44306	4.26184	0.0389778	0.286587	FALSE	FALSE
GLTPD2	-2.52141	0.677009	32.1201	1.44932e-08	8.99016e-07	FALSE	FALSE
SLC47A1	-2.5124	1.22558	20.4579	6.09565e-06	0.000252587	FALSE	FALSE
ITGAD	-2.51071	-1.06635	15.8218	6.95968e-05	0.00229043	FALSE	FALSE
MAOB	-2.50668	3.0122	13.2672	0.000270088	0.00750163	FALSE	FALSE
MT1H	-2.49595	2.26966	8.9743	0.00273803	0.0497316	FALSE	FALSE
C5orf46	-2.49554	0.925936	4.30093	0.0380914	0.282978	FALSE	FALSE
CHI3L1	-2.48638	4.90825	42.8052	6.04716e-11	4.83537e-09	FALSE	FALSE
HAND2	-2.47592	1.10028	15.5425	8.06716e-05	0.00260146	FALSE	FALSE
LOC124902181	-2.47494	-1.10009	16.1473	5.86028e-05	0.00198585	FALSE	FALSE
LOC440895	-2.47486	-2.0018	5.07894	0.0242182	0.222208	FALSE	FALSE
LOXL4	-2.47004	1.25485	13.9306	0.000189689	0.00557093	FALSE	FALSE
LINC02766	-2.46835	-1.67133	12.0438	0.000519636	0.0134135	FALSE	FALSE
LOC107986992	-2.46693	-1.68875	3.31761	0.0685416	0.380023	FALSE	FALSE
TMEM220-AS1	-2.46062	-1.35441	7.62136	0.00576809	0.0861845	FALSE	FALSE
TSHR	-2.46013	-0.819322	9.83151	0.00171547	0.0350456	FALSE	FALSE
SLC6A12	-2.45881	0.789201	25.2159	5.1258e-07	2.59074e-05	FALSE	FALSE
SFRP1	-2.45541	0.61385	32.1099	1.45691e-08	9.00994e-07	FALSE	FALSE
TNFSF14	-2.45437	3.88021	14.4372	0.000144912	0.00436871	FALSE	FALSE
LOC124903566	-2.44123	1.86221	13.6899	0.000215615	0.00622515	FALSE	FALSE
LIVAR	-2.43655	-0.748551	14.9211	0.000112101	0.00348211	FALSE	FALSE
HSD17B2	-2.43246	2.82326	20.7387	5.26412e-06	0.000224493	FALSE	FALSE
LIMS3-LOC440895	-2.42982	-1.94799	4.48893	0.034115	0.266233	FALSE	FALSE
FOXC1	-2.42784	2.77652	53.2685	2.90936e-13	2.94825e-11	FALSE	FALSE
FOLR2	-2.41985	1.64963	8.51835	0.00351583	0.0600743	FALSE	FALSE
HTRA4	-2.41883	-0.301067	25.6166	4.16443e-07	2.13649e-05	FALSE	FALSE
SLCO1B3-SLCO1B7	-2.41592	3.73662	11.1067	0.000860185	0.0201464	FALSE	FALSE
GRB14	-2.41299	1.88473	11.3618	0.000749696	0.0180332	FALSE	FALSE
AKR1C1	-2.40928	3.24571	54.0571	1.94751e-13	2.04438e-11	FALSE	FALSE
IGLV1-41	-2.40897	-1.55959	1.74528	0.186471	0.575639	FALSE	FALSE
MT1DP	-2.40724	-1.34112	11.701	0.000624667	0.0156129	FALSE	FALSE
CFH_1	-2.39833	1.74586	12.9328	0.000322872	0.00881225	FALSE	FALSE
C4A	-2.39832	-2.29871	6.21828	0.0126438	0.149347	FALSE	FALSE
CFP	-2.39153	1.62513	20.0168	7.67629e-06	0.000308105	FALSE	FALSE
ONECUT3	-2.38724	0.027473	3.2085	0.0732567	0.391511	FALSE	FALSE
VENTX	-2.38636	1.83292	8.11361	0.00439341	0.0705358	FALSE	FALSE
INS-IGF2	-2.38131	10.5728	20.97	4.66527e-06	0.000203621	FALSE	FALSE
MS4A4E	-2.37502	-0.809823	15.5119	8.19856e-05	0.00263461	FALSE	FALSE
IGF2	-2.37292	10.5906	20.8052	5.08441e-06	0.000218193	FALSE	FALSE
ASPA	-2.36947	-0.592324	19.5985	9.55461e-06	0.000376846	FALSE	FALSE
CXCR2P1	-2.36894	0.58798	7.87469	0.00501316	0.0776243	FALSE	FALSE
HYAL1	-2.36164	2.64657	18.1438	2.04838e-05	0.00076376	FALSE	FALSE
XCL2	-2.36079	-1.0394	12.8051	0.000345677	0.0093351	FALSE	FALSE
SIGLEC1	-2.35962	2.47574	32.2998	1.32126e-08	8.2458e-07	FALSE	FALSE
IBSP	-2.35142	0.584838	8.90978	0.00283648	0.0511549	FALSE	FALSE
LOC124903215	-2.35048	-1.1104	16.1368	5.89264e-05	0.00198719	FALSE	FALSE
MRO	-2.3328	-1.08795	13.9194	0.00019082	0.00559611	FALSE	FALSE
IP6K3	-2.32666	0.110243	9.73546	0.00180747	0.036488	FALSE	FALSE
CCL18_1	-2.32345	1.21068	11.9207	0.000555131	0.0141428	FALSE	FALSE
LOC441081	-2.32289	-2.61818	6.2766	0.0122342	0.146116	FALSE	FALSE
LOC107983981	-2.31683	-1.61844	5.06119	0.0244675	0.223345	FALSE	FALSE
LOC124901709	-2.31638	-0.923155	9.4446	0.00211772	0.0411287	FALSE	FALSE
LINC02456	-2.31342	-0.776129	16.9622	3.81311e-05	0.00135747	FALSE	FALSE
LINC02593	-2.31132	-1.18189	9.8899	0.00166188	0.0342931	FALSE	FALSE
PRELP	-2.31064	3.16245	16.396	5.13924e-05	0.00175627	FALSE	FALSE
LOC105377971	-2.3095	-1.86974	11.0604	0.000881911	0.0205365	FALSE	FALSE
LOC107986167	-2.305	-1.53422	4.44312	0.0350422	0.270991	FALSE	FALSE
LOC124903207	-2.30193	2.55291	19.836	8.43796e-06	0.000337353	FALSE	FALSE
PCSK1N	-2.29876	0.960097	7.8947	0.00495797	0.0770117	FALSE	FALSE
UGT2B15	-2.29527	-1.8759	5.07113	0.0243275	0.222811	FALSE	FALSE
SNTB2_1	-2.27927	-2.38974	2.62962	0.104887	0.458344	FALSE	FALSE
TREM2	-2.27888	1.96504	17.2816	3.22301e-05	0.00116358	FALSE	FALSE
DMRTA1	-2.27179	-0.829491	4.07887	0.0434228	0.302894	FALSE	FALSE
FAM180A	-2.27151	0.509279	23.0401	1.58655e-06	7.29813e-05	FALSE	FALSE
SLC17A4	-2.271	2.17188	17.2551	3.26815e-05	0.0011778	FALSE	FALSE
LOC105369767	-2.26526	-2.22937	10.1319	0.00145722	0.0308473	FALSE	FALSE
LOC124905014	-2.26468	0.656488	9.77245	0.00177147	0.0359029	FALSE	FALSE
HAND2-AS1	-2.26075	0.168031	10.7402	0.00104831	0.0235811	FALSE	FALSE
LINC00861	-2.25396	0.258577	11.7107	0.000621433	0.015551	FALSE	FALSE
LINC00907	-2.24498	-2.39521	4.54491	0.0330167	0.261505	FALSE	FALSE
ECHDC3	-2.24363	3.2539	10.8951	0.000964188	0.0221514	FALSE	FALSE
LOC105369519	-2.24341	-2.34856	6.29948	0.0120773	0.144914	FALSE	FALSE
NRIR	-2.24249	-1.61207	8.47473	0.00360114	0.0610731	FALSE	FALSE
MT2A	-2.24217	7.6064	33.7836	6.15945e-09	4.02824e-07	FALSE	FALSE
BBOX1	-2.24174	-0.780154	14.538	0.000137361	0.0041533	FALSE	FALSE
HSPA1B_2	-2.23559	-1.17642	4.74439	0.029394	0.24559	FALSE	FALSE
PTGIS	-2.22967	2.39408	10.6086	0.00112564	0.0249372	FALSE	FALSE
LOC124902870	-2.22323	-0.926748	17.3855	3.05143e-05	0.0011075	FALSE	FALSE
SHISAL2A	-2.21992	-0.985843	10.5421	0.00116685	0.0256558	FALSE	FALSE
LOC101928230	-2.21921	-0.68086	11.047	0.000888292	0.020616	FALSE	FALSE
LOC101927898	-2.20734	-2.26687	6.55093	0.010483	0.130606	FALSE	FALSE
ACKR2	-2.2059	0.0891942	21.6441	3.28211e-06	0.000146372	FALSE	FALSE
ABCC2	-2.20514	3.37144	11.1694	0.000831576	0.0195659	FALSE	FALSE
OR2I1P_2	-2.20421	-0.0952949	8.00936	0.00465361	0.0737873	FALSE	FALSE
UBD_2	-2.20421	-0.0952949	8.00936	0.00465361	0.0737873	FALSE	FALSE
LOC101928228	-2.19693	-1.50443	6.61447	0.0101153	0.127469	FALSE	FALSE
LOC124902472	-2.1956	-1.559	3.34397	0.0674517	0.377281	FALSE	FALSE
SNORA7B	-2.19439	-1.46446	5.2064	0.0225039	0.212352	FALSE	FALSE
ABCA10	-2.19401	-0.831193	13.214	0.000277869	0.00767608	FALSE	FALSE
FADS6	-2.19294	-0.997811	4.73408	0.0295706	0.246387	FALSE	FALSE
NPC1L1	-2.19115	1.52959	23.9727	9.77133e-07	4.65161e-05	FALSE	FALSE
HBA2	-2.1848	3.35779	40.7751	1.70793e-10	1.30453e-08	FALSE	FALSE
BMS1P14	-2.18456	-0.676969	8.54332	0.00346793	0.0596041	FALSE	FALSE
FNDC4	-2.18451	1.7087	20.2173	6.91254e-06	0.000281872	FALSE	FALSE
POMC	-2.18167	-1.70276	5.28017	0.0215697	0.207584	FALSE	FALSE
LOC124906027	-2.17315	0.0839667	9.39649	0.00217402	0.0419831	FALSE	FALSE
MT1E	-2.17172	5.85654	44.6693	2.33286e-11	1.99806e-09	FALSE	FALSE
CLDN2	-2.16809	5.53389	4.049	0.0441974	0.305752	FALSE	FALSE
HAPLN4	-2.16363	-1.46952	9.12272	0.00252455	0.0469795	FALSE	FALSE
IGF1	-2.16294	2.64379	16.4059	5.11256e-05	0.00175007	FALSE	FALSE
LOC124901735	-2.16017	0.326947	7.7421	0.00539482	0.0819228	FALSE	FALSE
KCNJ16	-2.16013	-1.17387	1.9556	0.161985	0.545187	FALSE	FALSE
CILP	-2.15914	-0.18625	7.95068	0.00480694	0.0753265	FALSE	FALSE
LINC02273	-2.15516	-1.80113	3.66071	0.0557099	0.34641	FALSE	FALSE
IFI44L	-2.15373	3.95322	31.1016	2.44864e-08	1.4656e-06	FALSE	FALSE
LOC105369812	-2.14955	-0.441746	8.42783	0.0036952	0.0624614	FALSE	FALSE
CXADRP3	-2.14633	-2.2268	3.81996	0.0506453	0.329373	FALSE	FALSE
NXF3	-2.14629	-1.17684	6.21989	0.0126323	0.149347	FALSE	FALSE
DHRS2	-2.14268	0.0217568	14.744	0.00012314	0.00377914	FALSE	FALSE
TPRG1	-2.14176	1.52006	9.73754	0.00180542	0.0364827	FALSE	FALSE
C1orf162	-2.1405	3.60889	60.5219	7.27637e-15	8.22913e-13	FALSE	FALSE
CES1	-2.13806	-1.25727	4.84685	0.0276967	0.238325	FALSE	FALSE
PLIN4	-2.13541	0.993302	12.0356	0.000521952	0.0134564	FALSE	FALSE
MT1JP	-2.1321	0.414928	14.6432	0.000129905	0.00395707	FALSE	FALSE
LOC105372670	-2.12958	-2.05578	8.83472	0.00295552	0.0530233	FALSE	FALSE
PNMA6A	-2.1295	-1.45988	11.2446	0.000798544	0.0188973	FALSE	FALSE
FCGR1BP	-2.11833	-0.658761	7.72516	0.00544564	0.0821461	FALSE	FALSE
LRG1	-2.11641	4.98071	56.6229	5.27927e-14	5.68772e-12	FALSE	FALSE
ALX1	-2.11401	-2.38694	4.41412	0.0356427	0.273158	FALSE	FALSE
PCAT2	-2.11078	-1.65932	10.6282	0.00111373	0.0247268	FALSE	FALSE
LOC105371512	-2.10993	-2.29831	8.71811	0.00315065	0.0555502	FALSE	FALSE
NAPSB	-2.10635	0.718742	17.1829	3.39485e-05	0.00122131	FALSE	FALSE
TNNT2	-2.10292	-0.18208	6.4525	0.0110796	0.13589	FALSE	FALSE
LOC124902365	-2.10184	1.80312	26.6548	2.43251e-07	1.30009e-05	FALSE	FALSE
KCNJ5	-2.09937	-0.0965628	11.4258	0.000724321	0.0175051	FALSE	FALSE
IGF2BP1	-2.09803	1.18381	2.66493	0.102583	0.453032	FALSE	FALSE
LINC01234	-2.09801	-1.12493	6.39625	0.0114362	0.139262	FALSE	FALSE
LOC105369775	-2.09634	-1.33503	3.28151	0.0700644	0.383778	FALSE	FALSE
LOC105369842	-2.09542	-1.79088	2.08055	0.149187	0.525891	FALSE	FALSE
CAPN14	-2.09079	-0.59259	7.35083	0.00670317	0.0959537	FALSE	FALSE
LOC105373608	-2.0889	1.05006	12.326	0.000446687	0.011648	FALSE	FALSE
ADH6	-2.08357	3.53447	8.60095	0.00335989	0.0582049	FALSE	FALSE
KNDC1	-2.08316	0.728352	8.40945	0.00373275	0.0628149	FALSE	FALSE
ADGRE4P	-2.07946	-0.438496	10.7947	0.00101789	0.0230235	FALSE	FALSE
CHST4	-2.0788	1.29362	4.37413	0.0364885	0.276461	FALSE	FALSE
PLA2G2D	-2.07742	-0.708736	4.19212	0.0406122	0.29235	FALSE	FALSE
VNN3P	-2.07556	0.426244	7.68454	0.0055696	0.0836522	FALSE	FALSE
HBA1	-2.07499	0.798816	18.8456	1.4174e-05	0.000544355	FALSE	FALSE
NPSR1-AS1	-2.07381	-0.825854	5.83738	0.0156891	0.171925	FALSE	FALSE
CLEC4F	-2.06685	-1.82848	5.57489	0.0182199	0.188079	FALSE	FALSE
CYP26A1	-2.06202	-1.59319	9.40063	0.00216911	0.041928	FALSE	FALSE
MIR4451	-2.06145	-1.52151	9.79511	0.00174977	0.0355189	FALSE	FALSE
DCSTAMP	-2.057	-1.13707	9.83521	0.00171203	0.0350453	FALSE	FALSE
LOC105373134	-2.05081	-1.67405	9.87988	0.00167096	0.0344164	FALSE	FALSE
ZNF80	-2.04922	-2.15543	6.53306	0.0105888	0.131445	FALSE	FALSE
LOC102724802	-2.04308	-0.885366	5.88865	0.0152387	0.16928	FALSE	FALSE
RNF165	-2.04179	-1.1209	3.85904	0.0494788	0.325564	FALSE	FALSE
LTK	-2.04175	1.75002	5.70257	0.0169401	0.179299	FALSE	FALSE
PRG4	-2.03492	3.37782	40.9468	1.56433e-10	1.20382e-08	FALSE	FALSE
LINC02532	-2.03142	0.455115	6.57698	0.0103306	0.12918	FALSE	FALSE
LOC105376163	-2.02308	-2.36576	0.710118	0.399405	0.752481	FALSE	FALSE
FEZF1-AS1	-2.02135	2.28613	3.2092	0.0732255	0.391511	FALSE	FALSE
LOC124902947	-2.01872	0.417809	13.3961	0.000252142	0.00710929	FALSE	FALSE
LINC01833	-2.01845	0.689021	5.40072	0.0201284	0.19924	FALSE	FALSE
LINC02515	-2.01389	-1.72428	2.94172	0.0863186	0.422309	FALSE	FALSE
PDZK1	-2.01127	1.38104	14.0272	0.000180181	0.00532222	FALSE	FALSE
SNCA	-2.00921	-0.856539	14.4604	0.000143135	0.00432149	FALSE	FALSE
PKNOX2	-2.00722	-0.398421	11.0967	0.000864827	0.020232	FALSE	FALSE
SUSD2	-2.00585	2.20199	22.2431	2.40226e-06	0.000108075	FALSE	FALSE
C1QB	-1.99497	5.61283	11.9555	0.000544863	0.0139417	FALSE	FALSE
H2BC10	-1.99478	-1.34955	4.63842	0.0312638	0.254057	FALSE	FALSE
TTC6	-1.99041	0.0141328	7.79325	0.00524417	0.0803504	FALSE	FALSE
LOC101928462	-1.98896	0.0274452	7.7058	0.00550437	0.0829099	FALSE	FALSE
LOC124901710	-1.98672	-0.0483262	7.61939	0.0057744	0.0862159	FALSE	FALSE
LINGO3	-1.98514	-1.03837	6.29383	0.0121159	0.145036	FALSE	FALSE
P2RY12	-1.98183	-1.95546	7.40768	0.00649459	0.09402	FALSE	FALSE
MALRD1	-1.98051	-0.49703	5.5939	0.0180231	0.186518	FALSE	FALSE
PCDH9	-1.97921	-0.518051	7.13017	0.00757977	0.104836	FALSE	FALSE
IGSF23	-1.97515	0.525094	10.9424	0.000939894	0.0216176	FALSE	FALSE
MYO16	-1.97372	-1.51338	7.34121	0.00673915	0.0963391	FALSE	FALSE
SLC51A	-1.96659	1.72183	17.6077	2.71482e-05	0.000994074	FALSE	FALSE
LOC107987303	-1.95897	-1.21836	5.78868	0.0161297	0.175345	FALSE	FALSE
CLEC12A	-1.95696	1.05874	13.4091	0.000250406	0.00707009	FALSE	FALSE
CLEC10A	-1.95689	0.679937	16.6164	4.57526e-05	0.00159549	FALSE	FALSE
HGD	-1.95454	3.55099	21.5522	3.44323e-06	0.000153224	FALSE	FALSE
HLA-DPA1_4	-1.95178	-0.472895	9.55021	0.00199927	0.0393888	FALSE	FALSE
LOC112268044	-1.94817	-0.265008	5.72451	0.0167297	0.17851	FALSE	FALSE
LOC101928517	-1.9463	0.357978	13.4856	0.000240396	0.00682511	FALSE	FALSE
HSD17B14	-1.93793	0.629894	20.3871	6.32549e-06	0.000260006	FALSE	FALSE
ARMH1	-1.93649	-0.438266	11.3529	0.000753314	0.018099	FALSE	FALSE
MIR4751	-1.93632	0.619948	8.44233	0.00366586	0.0620166	FALSE	FALSE
LINC02525	-1.93625	-1.97736	0.673193	0.41194	0.759001	FALSE	FALSE
CSTL1	-1.93567	-1.62205	2.4735	0.11578	0.47788	FALSE	FALSE
SLC5A12	-1.93396	-0.0194723	8.88495	0.00287531	0.0517202	FALSE	FALSE
TIMP1	-1.93321	9.36111	20.5083	5.93737e-06	0.000249053	FALSE	FALSE
LOC102723944	-1.93019	-1.2922	8.85682	0.00291996	0.0524311	FALSE	FALSE
CFI	-1.92879	4.48363	12.7626	0.000353624	0.00949958	FALSE	FALSE
SLC6A4	-1.92561	2.18514	6.50762	0.0107413	0.133016	FALSE	FALSE
FAM86FP	-1.92074	0.00256591	13.5858	0.000227906	0.00652481	FALSE	FALSE
LOC101928576	-1.92012	-0.436261	15.5418	8.07001e-05	0.00260146	FALSE	FALSE
LOC124903410	-1.91821	-1.69735	3.79029	0.0515508	0.332675	FALSE	FALSE
LOC284600	-1.91669	-0.114121	6.77351	0.00925208	0.120477	FALSE	FALSE
CYP4F35P	-1.91413	1.00569	4.59766	0.0320156	0.256617	FALSE	FALSE
INMT	-1.90809	2.59251	19.9451	7.96967e-06	0.000319255	FALSE	FALSE
LINC01857	-1.90627	-1.54853	8.03367	0.00459158	0.0730301	FALSE	FALSE
FCER2	-1.90468	-1.89166	4.27549	0.0386659	0.285531	FALSE	FALSE
NPY1R	-1.89544	0.190365	9.09307	0.00256579	0.0474579	FALSE	FALSE
LOC105370841	-1.89025	0.320473	7.40398	0.00650797	0.0941471	FALSE	FALSE
PDIA2	-1.88977	-0.625068	6.71579	0.00955632	0.122798	FALSE	FALSE
PDE6G	-1.88966	-1.06198	14.3705	0.00015014	0.0045064	FALSE	FALSE
DACT2	-1.88857	0.718567	8.40859	0.00373452	0.0628149	FALSE	FALSE
AZGP1	-1.87812	5.24002	20.0747	7.44742e-06	0.000301878	FALSE	FALSE
ISM1	-1.87787	-0.196887	6.76625	0.0092898	0.120738	FALSE	FALSE
CORO2B	-1.8744	-0.176766	16.5597	4.71426e-05	0.00163561	FALSE	FALSE
CYSLTR2	-1.87306	-0.781607	5.67831	0.0171759	0.180666	FALSE	FALSE
LOC124901595	-1.87112	-1.18428	7.6072	0.00581355	0.086674	FALSE	FALSE
POM121L9P	-1.87059	-0.196628	7.73826	0.00540627	0.0819369	FALSE	FALSE
SIGLEC16	-1.86519	-0.513075	9.30291	0.0022879	0.0433323	FALSE	FALSE
ZNF385B	-1.8634	-1.82437	3.52558	0.0604289	0.360185	FALSE	FALSE
ELOVL2	-1.8602	0.374751	11.9054	0.000559702	0.0142148	FALSE	FALSE
LOC105378298	-1.8595	-1.60743	5.2381	0.0220974	0.209997	FALSE	FALSE
VSIG4	-1.85906	3.48483	20.9136	4.80477e-06	0.000208376	FALSE	FALSE
CGNL1	-1.85575	2.3607	33.796	6.12052e-09	4.01561e-07	FALSE	FALSE
CXCL12	-1.85526	5.0181	30.6061	3.16092e-08	1.85931e-06	FALSE	FALSE
HIGD1C	-1.85482	4.36999	20.4836	6.01444e-06	0.000250745	FALSE	FALSE
AKAP4	-1.8547	1.75995	5.19716	0.0226238	0.21312	FALSE	FALSE
GABRP	-1.85429	0.800347	3.28963	0.0697186	0.382714	FALSE	FALSE
CCBE1	-1.8542	0.688601	8.4849	0.00358106	0.0609574	FALSE	FALSE
CD163	-1.85192	3.82311	24.9419	5.90838e-07	2.92136e-05	FALSE	FALSE
RETN	-1.84887	-1.56867	4.63522	0.0313222	0.25433	FALSE	FALSE
C1QC	-1.84863	5.36827	8.69807	0.00318548	0.0560677	FALSE	FALSE
MT1X	-1.84704	4.1923	46.745	8.08495e-12	7.2907e-10	FALSE	FALSE
FAM9A	-1.84571	-2.34564	3.05621	0.0804291	0.409144	FALSE	FALSE
STPG4	-1.84454	-1.63847	8.09673	0.00443453	0.0710288	FALSE	FALSE
SIGLEC8	-1.84418	-0.617085	5.62075	0.017749	0.184897	FALSE	FALSE
DRD1	-1.84237	-1.86862	3.69434	0.0545973	0.343456	FALSE	FALSE
HBB	-1.83821	3.6688	13.8966	0.000193143	0.00564805	FALSE	FALSE
TBX15	-1.83662	1.41081	7.23923	0.00713277	0.100695	FALSE	FALSE
LOC124902756	-1.83642	-0.193819	3.66262	0.0556461	0.346224	FALSE	FALSE
GLYATL1	-1.83495	3.09163	11.7711	0.000601582	0.0151468	FALSE	FALSE
RGS4	-1.83457	1.80699	4.77198	0.0289266	0.244277	FALSE	FALSE
LOC124900728	-1.83366	-1.07166	11.301	0.00077466	0.0184817	FALSE	FALSE
LOC105375886	-1.83238	-0.5771	1.88916	0.169297	0.555495	FALSE	FALSE
LOC124903737	-1.82927	-1.38629	5.16789	0.0230081	0.215548	FALSE	FALSE
STPG3-AS1	-1.82773	-0.786578	6.59973	0.0101994	0.128166	FALSE	FALSE
TMIGD3	-1.82724	0.745036	15.8567	6.83255e-05	0.00225584	FALSE	FALSE
LOC105377286	-1.82719	-0.892519	10.505	0.0011905	0.0260636	FALSE	FALSE
SCN7A	-1.82273	-2.25584	5.33149	0.0209435	0.204149	FALSE	FALSE
SIGLEC7	-1.82269	0.779959	15.4478	8.48141e-05	0.00271697	FALSE	FALSE
LCAT	-1.82158	2.35823	13.1797	0.000282999	0.00779141	FALSE	FALSE
SNAP25	-1.81883	1.75381	4.76127	0.029107	0.244992	FALSE	FALSE
H3C4	-1.81853	0.106737	16.4102	5.10099e-05	0.00174903	FALSE	FALSE
LOC124902936	-1.81729	-1.34122	6.05437	0.0138719	0.15793	FALSE	FALSE
GZMK	-1.8155	1.44506	6.14463	0.0131811	0.152913	FALSE	FALSE
RGS20	-1.81539	-1.971	7.13224	0.007571	0.104803	FALSE	FALSE
LOC107984859	-1.81441	-1.94475	4.92558	0.026462	0.232962	FALSE	FALSE
SNORD14C	-1.8139	-1.98787	2.40336	0.121075	0.486939	FALSE	FALSE
LOC124905033	-1.80482	-1.2021	4.899	0.0268722	0.235175	FALSE	FALSE
LOC124901281	-1.80242	-1.65009	6.33627	0.0118293	0.142691	FALSE	FALSE
GFRA2	-1.80137	-1.26973	5.49226	0.0191008	0.193382	FALSE	FALSE
IFITM10	-1.80005	0.772481	13.8269	0.000200446	0.0058366	FALSE	FALSE
SLC15A1	-1.79991	2.19981	20.1171	7.28437e-06	0.000295855	FALSE	FALSE
HK3	-1.79966	1.09529	10.7246	0.00105718	0.0237285	FALSE	FALSE
CR1	-1.79958	0.420599	8.89715	0.00285616	0.0514208	FALSE	FALSE
SULT1E1	-1.79832	1.66132	11.5306	0.000684611	0.0169047	FALSE	FALSE
PRAM1	-1.7976	0.155736	13.7216	0.000212001	0.00613814	FALSE	FALSE
RANBP3L	-1.79722	-1.41712	11.4524	0.000714008	0.017379	FALSE	FALSE
LOC102723985	-1.79553	-2.25207	3.15263	0.0758049	0.397417	FALSE	FALSE
SLC6A1	-1.79475	0.784334	16.3571	5.24588e-05	0.00178674	FALSE	FALSE
ADORA2A-AS1	-1.79468	0.495352	11.69	0.000628383	0.0156675	FALSE	FALSE
ENHO	-1.79263	-2.05367	5.29794	0.0213506	0.206642	FALSE	FALSE
ADORA3	-1.79144	0.252888	7.62146	0.00576776	0.0861845	FALSE	FALSE
KLRG1	-1.79047	-0.126716	15.4358	8.53554e-05	0.00273004	FALSE	FALSE
LINC01909	-1.78673	-0.562492	11.9828	0.000536942	0.0137907	FALSE	FALSE
SHROOM3-AS1	-1.78457	-1.20966	2.30917	0.128613	0.497891	FALSE	FALSE
F12	-1.78378	3.73766	23.3786	1.33051e-06	6.204e-05	FALSE	FALSE
HHIP-AS1	-1.78318	-1.46402	8.20161	0.00418531	0.0685328	FALSE	FALSE
LOC105372432	-1.78237	-0.0696084	8.50767	0.00353652	0.0603491	FALSE	FALSE
LY9	-1.77893	0.265045	6.93572	0.00844908	0.112893	FALSE	FALSE
CRIP3	-1.77886	-0.420167	12.798	0.000346992	0.00935828	FALSE	FALSE
LOC105372862	-1.77833	-0.830346	2.37905	0.122972	0.490211	FALSE	FALSE
MAP2	-1.77818	0.680932	15.9721	6.42825e-05	0.0021431	FALSE	FALSE
TNN	-1.77738	-1.25296	10.3178	0.00131754	0.0284493	FALSE	FALSE
LOC105374339	-1.77602	-0.376147	7.06504	0.00786025	0.107266	FALSE	FALSE
LOC105369667	-1.76888	-1.37959	4.11621	0.0424742	0.29919	FALSE	FALSE
RERGL	-1.7687	-1.97596	3.77141	0.0521358	0.334447	FALSE	FALSE
MSRA	-1.76769	-1.17107	9.4248	0.00214071	0.0414572	FALSE	FALSE
ABCG2	-1.76716	0.249836	7.46199	0.00630154	0.0922694	FALSE	FALSE
LINC00892	-1.76624	-1.74979	6.14592	0.0131716	0.152913	FALSE	FALSE
CYP27A1	-1.76215	4.6351	43.9826	3.31314e-11	2.74575e-09	FALSE	FALSE
TFAP2A-AS1	-1.76053	0.0685161	8.94424	0.00278345	0.0503778	FALSE	FALSE
MUSTN1	-1.75967	0.00805903	9.21845	0.00239588	0.0449942	FALSE	FALSE
SKIDA1	-1.75956	-2.19395	4.14333	0.0417989	0.296447	FALSE	FALSE
ADGRB3	-1.75873	-2.01815	4.9487	0.0261103	0.231576	FALSE	FALSE
GRIA3	-1.75708	-0.746978	5.84636	0.0156093	0.171234	FALSE	FALSE
HS1BP3-IT1	-1.7554	-1.95482	4.69572	0.0302377	0.249197	FALSE	FALSE
TNFSF18	-1.75479	-1.02262	3.43211	0.0639404	0.369839	FALSE	FALSE
NPTX1	-1.74614	-0.84771	3.0322	0.0816273	0.41218	FALSE	FALSE
FCRL6	-1.74348	-0.911891	7.44451	0.00636303	0.0927716	FALSE	FALSE
FOXD1	-1.74279	-0.967958	6.49601	0.0108117	0.133544	FALSE	FALSE
GALNT14	-1.74016	-0.521243	4.36799	0.0366201	0.276917	FALSE	FALSE
PCAT14	-1.73915	-1.15785	2.15886	0.14175	0.515818	FALSE	FALSE
LOC101927026	-1.73342	-0.750136	7.59304	0.00585942	0.0871674	FALSE	FALSE
GALNT16	-1.73171	-0.0218913	5.40307	0.0201013	0.19924	FALSE	FALSE
BGN	-1.7308	7.66157	20.5261	5.88245e-06	0.000247765	FALSE	FALSE
GPD1	-1.72682	3.09935	4.75255	0.029255	0.245168	FALSE	FALSE
OLR1	-1.7255	2.47316	6.56724	0.0103873	0.129572	FALSE	FALSE
LOC124904046	-1.72446	-1.66879	5.22331	0.0222861	0.211398	FALSE	FALSE
ST3GAL6	-1.72124	1.54937	15.9371	6.54842e-05	0.00217607	FALSE	FALSE
ADAMTSL2	-1.72049	1.98416	20.4714	6.05299e-06	0.000251593	FALSE	FALSE
SYCP2L	-1.7142	-2.1604	6.95228	0.00837123	0.112293	FALSE	FALSE
VSTM2L	-1.71323	0.833107	6.73825	0.00943672	0.12149	FALSE	FALSE
TM6SF2	-1.71311	-0.0149838	11.4403	0.000718674	0.0174718	FALSE	FALSE
DEPP1	-1.71082	4.01803	20.3891	6.3188e-06	0.000260006	FALSE	FALSE
CHST13	-1.70733	0.657217	9.05474	0.00262015	0.0481458	FALSE	FALSE
SNORD14D	-1.70565	-0.44812	9.20141	0.00241828	0.0453733	FALSE	FALSE
LINC01934	-1.70424	-1.41129	8.1319	0.00434933	0.0701582	FALSE	FALSE
H2AC7	-1.70147	-0.90504	11.9763	0.000538811	0.0138214	FALSE	FALSE
CTSW	-1.70038	0.899927	9.09206	0.00256722	0.0474579	FALSE	FALSE
FCGR3A	-1.69941	5.05597	20.4882	6.00001e-06	0.000250654	FALSE	FALSE
C1QA	-1.69921	5.33486	12.0992	0.000504423	0.0130538	FALSE	FALSE
MS4A4A	-1.69884	2.05164	15.0773	0.000103194	0.00322502	FALSE	FALSE
RBP1	-1.69777	4.1843	31.4088	2.09033e-08	1.26595e-06	FALSE	FALSE
M1AP	-1.69753	-1.96662	7.50089	0.00616684	0.0910787	FALSE	FALSE
SUSD4	-1.69406	-1.49512	4.79726	0.0285051	0.242442	FALSE	FALSE
LOC105370481	-1.69036	-1.25643	1.49119	0.222032	0.611409	FALSE	FALSE
SNORD33	-1.69016	-1.68382	6.54162	0.0105379	0.130972	FALSE	FALSE
LOC124906081	-1.68913	-1.47124	5.91755	0.0149908	0.167227	FALSE	FALSE
SLC4A4	-1.68733	2.11686	1.75946	0.184692	0.573862	FALSE	FALSE
CLDN14	-1.68683	0.0216064	9.18783	0.0024363	0.0456277	FALSE	FALSE
MT1F	-1.68632	3.17941	24.1232	9.03656e-07	4.33205e-05	FALSE	FALSE
NRN1L	-1.68186	-1.8819	7.83931	0.0051122	0.078741	FALSE	FALSE
CETP	-1.67945	0.858753	9.83334	0.00171377	0.0350456	FALSE	FALSE
HLA-DPB1_4	-1.67713	0.588373	8.79903	0.00301391	0.0537938	FALSE	FALSE
ZFHX4	-1.67645	1.48607	2.40793	0.120722	0.486717	FALSE	FALSE
LOC105374027	-1.6751	-0.906288	11.54	0.000681151	0.0168396	FALSE	FALSE
LOC107986674	-1.67386	1.64648	3.15243	0.075814	0.397417	FALSE	FALSE
ANKRD20A5P	-1.67327	3.5413	4.69562	0.0302396	0.249197	FALSE	FALSE
TM4SF5	-1.67264	2.5509	24.6753	6.78493e-07	3.31586e-05	FALSE	FALSE
MLXIPL	-1.67121	5.2317	12.2989	0.000453235	0.0118037	FALSE	FALSE
PRSS35	-1.66822	-1.35836	6.0665	0.013777	0.157287	FALSE	FALSE
LOC124902980	-1.66726	-1.42351	3.00601	0.0829564	0.415492	FALSE	FALSE
CD226	-1.66718	0.311314	7.47425	0.00625876	0.091909	FALSE	FALSE
SOX2	-1.6653	2.99962	2.51232	0.112959	0.473182	FALSE	FALSE
NOVA1	-1.66342	-0.167128	5.31774	0.0211094	0.20486	FALSE	FALSE
LOC107986555	-1.66282	-1.82891	4.7902	0.0286221	0.243031	FALSE	FALSE
LOC124900676	-1.6623	-1.60878	3.67108	0.0553643	0.345521	FALSE	FALSE
GP2	-1.65853	-1.41035	2.50099	0.113775	0.474235	FALSE	FALSE
SLC26A9-AS1	-1.65642	-0.711564	5.75046	0.0164844	0.177504	FALSE	FALSE
RND2	-1.65526	-1.13724	4.03321	0.044613	0.306862	FALSE	FALSE
HGF	-1.65123	1.54868	11.9433	0.000548429	0.0139979	FALSE	FALSE
TFF2	-1.65102	-0.337282	3.98385	0.0459385	0.312305	FALSE	FALSE
ID4	-1.64875	2.73579	11.514	0.000690737	0.0169537	FALSE	FALSE
LOC124909412	-1.64857	-1.85785	4.52626	0.0333786	0.263197	FALSE	FALSE
KLRF1	-1.64808	-1.75018	5.38307	0.020333	0.200508	FALSE	FALSE
SLN	-1.64719	-1.54654	4.8671	0.0273735	0.237395	FALSE	FALSE
SNORD58C	-1.64699	-1.57725	8.52332	0.00350624	0.0600635	FALSE	FALSE
CLDN9	-1.64351	0.786135	9.10451	0.0025498	0.0473203	FALSE	FALSE
LAIR1	-1.64156	-0.0234468	10.5767	0.00114521	0.025234	FALSE	FALSE
LOC124903312	-1.64036	-0.982639	3.33182	0.0679517	0.37829	FALSE	FALSE
LINC01602	-1.64006	-2.17194	2.25626	0.133075	0.503801	FALSE	FALSE
ZNF831	-1.63992	-0.708651	6.64741	0.00992999	0.12594	FALSE	FALSE
LOC107986529	-1.63833	-1.63247	5.08608	0.0241187	0.221494	FALSE	FALSE
CIART	-1.63675	-0.240516	8.91554	0.00282754	0.0510404	FALSE	FALSE
RND1	-1.63608	1.30175	10.8347	0.000996155	0.022657	FALSE	FALSE
LINC02937	-1.63578	-0.470164	7.5286	0.0060727	0.0898181	FALSE	FALSE
DNAJC5B	-1.63203	-0.614107	5.38946	0.0202587	0.200143	FALSE	FALSE
REEP6	-1.63052	4.92579	15.2606	9.36502e-05	0.00296752	FALSE	FALSE
CARMAL	-1.629	-2.44034	3.23	0.0723007	0.388756	FALSE	FALSE
PXDC1	-1.62817	3.64166	34.6931	3.85996e-09	2.58214e-07	FALSE	FALSE
CD72	-1.6276	1.53245	20.5778	5.72569e-06	0.000241659	FALSE	FALSE
CSN1S1	-1.62503	-1.90135	3.08964	0.078792	0.405041	FALSE	FALSE
LY86	-1.62196	1.54246	15.1875	9.73481e-05	0.00306572	FALSE	FALSE
LCN15	-1.6203	0.759874	2.51548	0.112733	0.47288	FALSE	FALSE
AQP7	-1.6171	1.3961	15.6538	7.60584e-05	0.00247129	FALSE	FALSE
LOC105375721	-1.61455	-1.13215	8.29127	0.00398361	0.065868	FALSE	FALSE
C12orf56	-1.61394	-1.27116	3.30444	0.069093	0.380811	FALSE	FALSE
PRO1804	-1.61141	-1.19367	1.42951	0.231844	0.623133	FALSE	FALSE
LYVE1	-1.61037	1.70445	13.5797	0.00022864	0.00653667	FALSE	FALSE
LOC112268146	-1.60942	-1.18773	6.35992	0.0116727	0.141287	FALSE	FALSE
IFI44	-1.60897	3.43657	18.1629	2.02792e-05	0.00075751	FALSE	FALSE
AQP6	-1.60896	-1.43608	8.80422	0.00300534	0.0537287	FALSE	FALSE
FCGR1CP	-1.6079	-1.14	6.6184	0.0100931	0.127455	FALSE	FALSE
INHBB	-1.60727	2.00345	14.7574	0.000122266	0.00376179	FALSE	FALSE
APRG1	-1.60696	0.0263071	8.87289	0.00289436	0.0520171	FALSE	FALSE
MS4A6A	-1.60682	3.95633	21.0795	4.40606e-06	0.000193545	FALSE	FALSE
NTN5	-1.60669	-1.94377	3.56072	0.0591622	0.357032	FALSE	FALSE
LOC105369611	-1.60585	-1.71305	2.90765	0.0881603	0.42738	FALSE	FALSE
MS4A1	-1.60573	0.878167	4.5992	0.0319869	0.256617	FALSE	FALSE
CACNA1B	-1.6056	-0.548862	2.59497	0.107204	0.462412	FALSE	FALSE
NDUFV2-AS1	-1.60555	-1.44992	6.1166	0.0133918	0.15427	FALSE	FALSE
ADSS1	-1.60547	0.365809	13.6275	0.000222891	0.00639017	FALSE	FALSE
PC	-1.60489	2.96012	24.9974	5.74069e-07	2.85223e-05	FALSE	FALSE
GREM2	-1.60461	0.430172	4.26906	0.0388124	0.286203	FALSE	FALSE
DPEP2	-1.60447	0.251423	10.0989	0.00148356	0.0313078	FALSE	FALSE
CXCR4	-1.60406	4.10076	14.8637	0.000115567	0.00357891	FALSE	FALSE
LINC02969_1	-1.60396	-0.398664	6.18679	0.0128708	0.150937	FALSE	FALSE
STAT4-AS1	-1.60203	0.0606031	13.3441	0.000259242	0.00727941	FALSE	FALSE
LOC107987091	-1.59947	-2.45283	1.24002	0.265468	0.65034	FALSE	FALSE
LOC124901330	-1.59885	-1.99701	6.72926	0.00948442	0.121951	FALSE	FALSE
SPP1	-1.59724	6.68705	3.42363	0.0642696	0.370383	FALSE	FALSE
LINC02827	-1.59712	-0.963492	9.1672	0.00246392	0.0459766	FALSE	FALSE
ATP11A-AS1	-1.59675	-1.90595	3.41208	0.0647207	0.370998	FALSE	FALSE
PODN	-1.59527	2.33788	6.99599	0.00816925	0.110264	FALSE	FALSE
IFI6	-1.595	6.35045	15.0587	0.000104218	0.00325205	FALSE	FALSE
LINC00659	-1.59451	-1.27982	8.92829	0.00280788	0.0507749	FALSE	FALSE
HOMER2	-1.59418	1.47619	13.3105	0.000263927	0.00739069	FALSE	FALSE
SNORD11	-1.59086	-1.67546	2.71596	0.099349	0.447256	FALSE	FALSE
LOC124903906	-1.59082	0.0603519	3.95805	0.0466478	0.314623	FALSE	FALSE
GREB1L	-1.58994	0.684767	9.96868	0.00159225	0.0331584	FALSE	FALSE
EFEMP1	-1.58938	4.21931	13.5015	0.00023837	0.006777	FALSE	FALSE
GPER1	-1.58914	0.0488221	8.60382	0.00335458	0.0582049	FALSE	FALSE
FGFR2	-1.58849	3.08753	8.46048	0.00362946	0.0615025	FALSE	FALSE
TYROBP	-1.58834	5.24985	22.5165	2.08346e-06	9.43549e-05	FALSE	FALSE
LOC124900962	-1.58817	-2.1896	5.74748	0.0165123	0.177615	FALSE	FALSE
CLEC9A	-1.588	-2.22502	5.6255	0.017701	0.184585	FALSE	FALSE
CD4	-1.58355	4.14851	13.9313	0.000189618	0.00557093	FALSE	FALSE
FAM95C	-1.58216	0.829966	5.74879	0.0165	0.177579	FALSE	FALSE
TMEM52B	-1.58191	0.0515416	3.48778	0.0618235	0.364262	FALSE	FALSE
ETNK2	-1.58067	2.03509	6.27344	0.0122561	0.146116	FALSE	FALSE
TRPV3	-1.58049	-0.486533	10.5259	0.00117715	0.0258265	FALSE	FALSE
RIC3	-1.58026	-0.357712	5.75415	0.0164497	0.177411	FALSE	FALSE
PRODH	-1.58017	3.22156	16.4463	5.00467e-05	0.00171889	FALSE	FALSE
ANKRD24	-1.57974	0.167812	8.52093	0.00351085	0.0600635	FALSE	FALSE
EML4-AS1	-1.57719	-2.10226	3.67352	0.0552834	0.345348	FALSE	FALSE
LOC105371363	-1.57686	0.414641	2.92386	0.0872789	0.424881	FALSE	FALSE
LOC105374846	-1.57624	-2.07379	4.38558	0.0362441	0.275898	FALSE	FALSE
MEG3	-1.5744	3.32012	3.8737	0.0490482	0.32419	FALSE	FALSE
AS3MT	-1.57275	1.6472	7.92107	0.00488623	0.076352	FALSE	FALSE
HNF4A-AS1	-1.57271	3.79576	10.3494	0.00129515	0.0280547	FALSE	FALSE
KCNJ10	-1.5704	0.0976408	4.94184	0.0262142	0.232004	FALSE	FALSE
LOC100505736	-1.56802	-1.56838	1.6392	0.200436	0.588496	FALSE	FALSE
LOC101927143	-1.56377	-2.16212	1.80851	0.178687	0.565694	FALSE	FALSE
CACNG4	-1.56262	2.22022	6.91267	0.00855869	0.11406	FALSE	FALSE
STPG3	-1.56211	-1.49902	4.74749	0.029341	0.245404	FALSE	FALSE
SNORD99	-1.56187	-0.170136	3.14532	0.076145	0.398327	FALSE	FALSE
L3MBTL4-AS1	-1.56039	0.59159	2.03111	0.154108	0.533319	FALSE	FALSE
ARL4D	-1.55833	0.369705	9.4977	0.0020573	0.0401076	FALSE	FALSE
LEPR	-1.55796	2.78256	11.9195	0.000555488	0.0141428	FALSE	FALSE
ARRDC5	-1.55777	-0.857432	7.73786	0.0054075	0.0819369	FALSE	FALSE
TMEM220	-1.55708	1.16938	7.30646	0.00687073	0.0978732	FALSE	FALSE
SPDYE17	-1.55551	-1.169	2.28842	0.130343	0.500111	FALSE	FALSE
LOC101927942	-1.55432	-0.927151	4.9243	0.0264816	0.232962	FALSE	FALSE
LOC105369308	-1.55415	-1.68654	4.7824	0.028752	0.243305	FALSE	FALSE
ZNF404	-1.55115	-0.771673	5.98726	0.0144095	0.162246	FALSE	FALSE
LOC105375170	-1.55077	0.0259737	6.2751	0.0122446	0.146116	FALSE	FALSE
LINC01094	-1.55008	1.04561	14.1143	0.000172031	0.00508885	FALSE	FALSE
BCL2L10	-1.54848	0.12873	6.9029	0.00860559	0.114611	FALSE	FALSE
LOC124903246	-1.54636	-1.56074	5.055	0.0245549	0.223693	FALSE	FALSE
LURAP1L-AS1	-1.54548	-1.69421	2.38825	0.122251	0.489337	FALSE	FALSE
MS4A7	-1.54467	3.88722	33.418	7.4333e-09	4.81518e-07	FALSE	FALSE
MIR6812	-1.54413	-1.57738	7.1027	0.00769678	0.10574	FALSE	FALSE
EXOC3L4	-1.54362	1.48518	10.3008	0.00132975	0.0286827	FALSE	FALSE
KRT7	-1.54346	2.34391	3.5074	0.0610951	0.362183	FALSE	FALSE
FNDC5	-1.54337	-0.901299	6.74811	0.00938473	0.121346	FALSE	FALSE
CXCL13	-1.54197	1.47934	12.8422	0.000338888	0.00918814	FALSE	FALSE
NPPA	-1.53672	-1.63913	3.78282	0.0517812	0.333522	FALSE	FALSE
CD1C	-1.53403	-0.214972	3.65369	0.055945	0.346933	FALSE	FALSE
UCN	-1.53372	0.993768	6.9955	0.00817148	0.110264	FALSE	FALSE
HSD11B1-AS1	-1.53253	-1.86311	2.87064	0.090209	0.431141	FALSE	FALSE
TRABD2B	-1.53105	-0.402964	10.0718	0.00150555	0.0316737	FALSE	FALSE
LOC124903379	-1.53095	-1.26055	1.67993	0.194934	0.584828	FALSE	FALSE
CA3-AS1	-1.53071	-2.06785	5.17511	0.0229127	0.214951	FALSE	FALSE
OTOGL	-1.52951	-2.05265	3.62657	0.0568638	0.349865	FALSE	FALSE
LOC124900466	-1.52859	-0.556654	6.16904	0.0130005	0.151722	FALSE	FALSE
RASD1	-1.52844	2.46097	16.502	4.85994e-05	0.00167762	FALSE	FALSE
PLEKHG4B	-1.52682	-1.98981	2.52367	0.112149	0.471396	FALSE	FALSE
METTL7A	-1.52679	4.95097	12.3413	0.000443042	0.0115677	FALSE	FALSE
TRIM58	-1.52653	-1.22861	2.29046	0.130171	0.499829	FALSE	FALSE
LOC107985414	-1.5227	-0.628378	6.19564	0.0128065	0.150494	FALSE	FALSE
ROBO3	-1.52203	0.652802	8.79669	0.00301778	0.05381	FALSE	FALSE
WNK3	-1.52073	-1.19047	5.15571	0.02317	0.216176	FALSE	FALSE
ZNF812P	-1.52036	-1.64712	7.05901	0.00788676	0.107556	FALSE	FALSE
GAPT	-1.52032	0.489682	5.37048	0.0204804	0.201004	FALSE	FALSE
CRYBB1	-1.52001	-1.86509	5.6759	0.0171996	0.180666	FALSE	FALSE
LRRC25	-1.51979	2.25959	11.0935	0.000866328	0.020236	FALSE	FALSE
LINC01614	-1.51601	1.48822	4.5942	0.0320803	0.256617	FALSE	FALSE
ZDHHC11	-1.51321	0.867559	8.9972	0.00270393	0.0492871	FALSE	FALSE
CLECL1	-1.51215	-1.52576	4.37577	0.0364533	0.27637	FALSE	FALSE
SLC1A3	-1.51164	1.80335	14.1247	0.000171084	0.0050755	FALSE	FALSE
MIR503HG	-1.50942	-0.00842954	4.51531	0.0335928	0.26391	FALSE	FALSE
PHYHD1	-1.5075	0.619506	9.71677	0.00182594	0.036691	FALSE	FALSE
SHISA3	-1.50721	-1.73055	2.20833	0.137267	0.509403	FALSE	FALSE
HSPA6	-1.50568	2.83704	20.3309	6.51406e-06	0.00026722	FALSE	FALSE
LOC124903834	-1.50437	1.02566	8.21128	0.00416307	0.0682531	FALSE	FALSE
TDRD10	-1.5017	-1.07038	3.34588	0.0673735	0.377225	FALSE	FALSE
PDK4	-1.50102	3.72967	25.2691	4.98631e-07	2.52648e-05	FALSE	FALSE
TCHH	-1.50054	-1.59159	3.53537	0.060073	0.35956	FALSE	FALSE
LOC105371903	-1.4993	-2.04623	2.25939	0.132807	0.503587	FALSE	FALSE
CRYBB3	-1.49867	-1.82568	3.54937	0.059568	0.358242	FALSE	FALSE
NPR3	-1.49805	-0.0495109	7.16359	0.0074398	0.10341	FALSE	FALSE
PLD4	-1.49716	2.49014	6.08568	0.0136282	0.156023	FALSE	FALSE
SLC16A11	-1.49626	-0.137278	6.76258	0.0093089	0.120833	FALSE	FALSE
OTOF	-1.49545	1.12417	2.35485	0.124894	0.492408	FALSE	FALSE
CD96	-1.49485	2.09737	10.8396	0.000993526	0.0226545	FALSE	FALSE
C1S	-1.49386	6.25294	8.30287	0.00395826	0.0656077	FALSE	FALSE
ATF5	-1.49211	4.70167	27.7923	1.3506e-07	7.45198e-06	FALSE	FALSE
FABP3	-1.49175	4.40346	26.1459	3.16571e-07	1.66159e-05	FALSE	FALSE
PYHIN1	-1.49169	0.639828	4.59588	0.032049	0.256617	FALSE	FALSE
PDE6B	-1.491	-0.850446	9.97864	0.00158366	0.0330455	FALSE	FALSE
LOC107986853	-1.49056	-1.22691	7.48102	0.00623526	0.0916924	FALSE	FALSE
LOC124903836	-1.49038	-1.54772	2.0849	0.148762	0.524847	FALSE	FALSE
SPRR1B	-1.48844	-2.15843	1.75959	0.184675	0.573862	FALSE	FALSE
LOC105370997	-1.48719	-1.42888	1.42458	0.23265	0.623998	FALSE	FALSE
RARRES2	-1.48608	5.39777	21.5218	3.49831e-06	0.000155337	FALSE	FALSE
LOC105376025	-1.48452	-0.30501	5.74519	0.0165339	0.177615	FALSE	FALSE
LPAL2	-1.48412	-0.771164	5.03392	0.0248556	0.225413	FALSE	FALSE
LOC124901462	-1.48335	-2.71243	2.19752	0.138233	0.511134	FALSE	FALSE
LINC00299	-1.48179	-1.72017	6.37471	0.0115758	0.14046	FALSE	FALSE
TRPV4	-1.48145	0.442917	9.22234	0.0023908	0.0449401	FALSE	FALSE
GPM6A	-1.481	-0.57869	1.70865	0.19116	0.581521	FALSE	FALSE
LOC107985987	-1.48087	0.222543	7.09298	0.00773866	0.106244	FALSE	FALSE
LINC02606	-1.47937	-1.26684	8.13642	0.00433849	0.0700386	FALSE	FALSE
LOC124904612	-1.47728	-1.51695	4.07365	0.043557	0.303166	FALSE	FALSE
TMEM40	-1.47485	-1.97801	2.70591	0.0999772	0.448998	FALSE	FALSE
CD14	-1.47485	4.54268	17.6045	2.7195e-05	0.000994074	FALSE	FALSE
LOC107986249	-1.47415	-1.1546	5.88839	0.015241	0.16928	FALSE	FALSE
LOC112268432	-1.47318	1.74033	5.64492	0.017506	0.183017	FALSE	FALSE
SLC34A3	-1.473	-1.33099	1.78609	0.181403	0.56979	FALSE	FALSE
LOC124903943	-1.47273	-0.0624291	3.66158	0.0556808	0.346334	FALSE	FALSE
LOC124902113	-1.47223	-0.471742	3.12825	0.0769464	0.400556	FALSE	FALSE
FCGR1A	-1.47091	1.75604	12.8856	0.000331117	0.00900129	FALSE	FALSE
IGLV2-18	-1.47058	1.54836	1.6474	0.199313	0.588301	FALSE	FALSE
LOC102724800	-1.47028	-1.17554	6.19455	0.0128144	0.150494	FALSE	FALSE
LOC105374505	-1.46989	-1.85608	2.9256	0.0871846	0.424881	FALSE	FALSE
LINC01977	-1.46648	0.666205	5.98564	0.0144228	0.162306	FALSE	FALSE
SLC46A2	-1.46455	-1.54409	4.77584	0.0288617	0.24393	FALSE	FALSE
LOC124902037	-1.46261	-1.41359	4.79004	0.0286247	0.243031	FALSE	FALSE
KAAG1	-1.46071	-0.742152	4.00122	0.0454673	0.31031	FALSE	FALSE
MT1L	-1.45884	0.576114	9.24461	0.0023619	0.0444784	FALSE	FALSE
DLX3	-1.45867	-1.05483	4.93695	0.0262885	0.232251	FALSE	FALSE
LOC124903287	-1.45818	-1.24835	7.09086	0.00774779	0.106298	FALSE	FALSE
IGKV1-27	-1.45814	0.458306	1.49101	0.22206	0.611409	FALSE	FALSE
RGS1	-1.4579	4.09096	24.8561	6.17749e-07	3.04706e-05	FALSE	FALSE
PRG2	-1.45712	-0.533837	4.05684	0.0439927	0.304735	FALSE	FALSE
RAB42	-1.45612	0.851415	8.60038	0.00336093	0.0582049	FALSE	FALSE
TRPM5	-1.45394	1.74693	4.76941	0.0289697	0.244362	FALSE	FALSE
TRAT1	-1.45241	-1.01041	3.53902	0.0599408	0.358873	FALSE	FALSE
SCART1	-1.45136	-0.535866	5.84817	0.0155933	0.171157	FALSE	FALSE
CDA	-1.45128	3.50431	15.849	6.86021e-05	0.00226133	FALSE	FALSE
LOC124905136	-1.45096	-1.09611	3.43915	0.0636686	0.369205	FALSE	FALSE
TENM2	-1.45082	-0.684753	1.95613	0.161928	0.545147	FALSE	FALSE
ST6GAL2	-1.45076	0.00749967	5.75556	0.0164366	0.177363	FALSE	FALSE
LOC90246	-1.45014	-1.31109	4.2467	0.0393266	0.288433	FALSE	FALSE
PTGDS	-1.44543	2.51223	6.61138	0.0101329	0.127565	FALSE	FALSE
LOC105375599	-1.44496	-1.99843	2.30899	0.128628	0.497891	FALSE	FALSE
C16orf74	-1.44467	0.37527	4.22654	0.0397965	0.290055	FALSE	FALSE
LOC124900653	-1.44467	-1.93261	2.5037	0.113579	0.474025	FALSE	FALSE
LOC124903673	-1.4444	-1.9607	4.59705	0.0320271	0.256617	FALSE	FALSE
HSPA7	-1.44407	2.05668	6.99608	0.00816883	0.110264	FALSE	FALSE
LINC01342	-1.44274	-1.17128	3.06369	0.0800596	0.408127	FALSE	FALSE
KCNK9	-1.44225	-2.08062	3.75109	0.052773	0.336461	FALSE	FALSE
A2M-AS1	-1.44152	3.17054	18.2207	1.96728e-05	0.00074026	FALSE	FALSE
PALM	-1.44134	1.12978	10.0479	0.00152522	0.0320217	FALSE	FALSE
ZNF804A	-1.43981	-1.79916	4.68225	0.0304758	0.250194	FALSE	FALSE
KCNB1	-1.4386	-1.84535	2.85999	0.0908083	0.431739	FALSE	FALSE
GPR37	-1.43739	-0.397977	3.4192	0.0644421	0.370715	FALSE	FALSE
GPNMB	-1.43732	4.9712	5.87339	0.0153714	0.169746	FALSE	FALSE
LETR1	-1.43702	-1.85713	4.86934	0.0273379	0.237395	FALSE	FALSE
CD33	-1.43662	-0.184211	8.41348	0.00372449	0.0628009	FALSE	FALSE
SLC17A9	-1.43627	5.1485	23.5371	1.22528e-06	5.76586e-05	FALSE	FALSE
MIR8085	-1.43627	-1.22169	3.30709	0.0689814	0.380811	FALSE	FALSE
MYO16-AS1	-1.43608	-1.37065	3.24085	0.0718234	0.387577	FALSE	FALSE
FGF19	-1.43557	0.0942875	2.72809	0.098597	0.446261	FALSE	FALSE
IGHV7-81	-1.43424	-1.76916	1.5984	0.206131	0.594434	FALSE	FALSE
XCL1	-1.43413	0.124301	5.00654	0.0252517	0.22721	FALSE	FALSE
LOC124901811	-1.43338	-1.59739	0.861561	0.353302	0.721215	FALSE	FALSE
FBXW4P1	-1.43255	-0.915472	2.81918	0.0931439	0.436055	FALSE	FALSE
PDE2A	-1.43193	0.846505	7.34112	0.0067395	0.0963391	FALSE	FALSE
RRS1-DT	-1.43118	-1.78413	1.29722	0.254721	0.643801	FALSE	FALSE
LOC105372437	-1.4307	-1.27819	6.20477	0.0127406	0.150047	FALSE	FALSE
FDCSP	-1.43042	1.58295	1.44144	0.229907	0.620895	FALSE	FALSE
EN2	-1.43032	1.63107	4.65923	0.0308871	0.252298	FALSE	FALSE
ARFGEF1-DT	-1.42952	-1.18719	2.92178	0.0873917	0.425222	FALSE	FALSE
UGT1A4	-1.42931	4.51391	6.94481	0.00840625	0.112542	FALSE	FALSE
LOC124903584	-1.42853	-0.56791	2.81585	0.0933373	0.436306	FALSE	FALSE
ABCA9-AS1	-1.42774	-2.17432	3.05029	0.0807226	0.409944	FALSE	FALSE
LOC124902225	-1.42741	-1.06971	7.98064	0.00472802	0.0743909	FALSE	FALSE
CD84	-1.42616	3.10278	12.9701	0.000316506	0.0086732	FALSE	FALSE
LOC107985236	-1.42543	-2.00971	2.68784	0.101117	0.450851	FALSE	FALSE
ADGRE1	-1.42534	-0.598618	2.72407	0.0988455	0.446758	FALSE	FALSE
MAP4K1	-1.4238	-0.6244	4.96951	0.0257979	0.230202	FALSE	FALSE
CD180	-1.42222	1.03819	3.38266	0.0658856	0.374351	FALSE	FALSE
CST2	-1.42082	-0.68594	3.31129	0.0688053	0.380779	FALSE	FALSE
SIGLEC10	-1.42044	2.26914	7.79333	0.00524395	0.0803504	FALSE	FALSE
UGT1A1	-1.41983	4.53243	6.84874	0.00887038	0.116995	FALSE	FALSE
TGFBR3L	-1.41943	-1.58783	3.03654	0.0814091	0.411671	FALSE	FALSE
PDE1A	-1.41902	1.65448	10.3786	0.00127487	0.0276447	FALSE	FALSE
GADD45B	-1.41877	3.77527	9.5405	0.00200987	0.0394837	FALSE	FALSE
SLFN12L	-1.41829	1.55979	5.25674	0.0218619	0.208738	FALSE	FALSE
LINC02331	-1.41764	-0.980267	4.54256	0.0330621	0.261507	FALSE	FALSE
SEC14L2	-1.41709	2.45556	14.7119	0.000125251	0.0038361	FALSE	FALSE
STEAP4	-1.41433	2.59227	20.0617	7.49834e-06	0.000303099	FALSE	FALSE
LOC102723529	-1.41356	-1.92256	0.970945	0.324445	0.700938	FALSE	FALSE
SHISA9	-1.41155	1.66249	4.97849	0.0256644	0.229611	FALSE	FALSE
ADAMTSL4	-1.41139	2.21479	14.1965	0.000164676	0.00490672	FALSE	FALSE
CCDC80	-1.41126	5.22068	7.53918	0.00603715	0.0894214	FALSE	FALSE
SSPOP	-1.41047	-0.929165	4.5351	0.0332065	0.262447	FALSE	FALSE
MIR1914	-1.41001	-0.422413	6.02445	0.014109	0.159829	FALSE	FALSE
FGD2	-1.40854	1.9119	13.306	0.000264565	0.00739477	FALSE	FALSE
LOC105379379	-1.40819	-0.78705	5.12405	0.0235964	0.218561	FALSE	FALSE
UGT1A9	-1.40552	4.50587	6.82167	0.00900581	0.118248	FALSE	FALSE
ANGPTL6	-1.40485	2.71939	20.8552	4.95346e-06	0.000214371	FALSE	FALSE
LOC107987100	-1.40464	3.43896	4.60787	0.0318255	0.25598	FALSE	FALSE
ISLR2	-1.40455	-1.36583	2.28286	0.13081	0.500907	FALSE	FALSE
LOC124904285	-1.40117	-1.35102	2.29501	0.12979	0.499346	FALSE	FALSE
MCHR1	-1.40068	-1.72503	4.19088	0.040642	0.29235	FALSE	FALSE
CPNE4	-1.39932	-2.56121	2.23733	0.134713	0.5057	FALSE	FALSE
ADAMTSL4-AS2	-1.39839	-1.16782	3.64245	0.0563241	0.348325	FALSE	FALSE
LOC124904041	-1.39776	-1.20739	3.47761	0.0622043	0.365194	FALSE	FALSE
LOC105371629	-1.39771	-1.24268	4.26351	0.0389393	0.286587	FALSE	FALSE
TFPI	-1.39748	4.09455	20.2835	6.6775e-06	0.000272831	FALSE	FALSE
SNORD56	-1.39727	-1.44426	5.27255	0.0216643	0.208006	FALSE	FALSE
CCEPR	-1.3965	-0.481587	2.84571	0.0916179	0.432964	FALSE	FALSE
DDO	-1.39495	0.0782304	6.54419	0.0105227	0.13093	FALSE	FALSE
LOC105369690	-1.39366	-2.34599	2.31663	0.127997	0.497066	FALSE	FALSE
RDH5	-1.39206	1.89507	13.6692	0.000218006	0.00626767	FALSE	FALSE
PEAK3	-1.39087	-0.991788	5.49215	0.019102	0.193382	FALSE	FALSE
UGT1A3	-1.39078	4.49469	6.64806	0.00992637	0.12594	FALSE	FALSE
UGT1A5	-1.39016	4.49192	6.6409	0.00996634	0.12624	FALSE	FALSE
LOC124905569	-1.39004	-1.85418	1.77748	0.182459	0.571316	FALSE	FALSE
GGTA1	-1.38955	1.12638	6.11915	0.0133725	0.154229	FALSE	FALSE
PLCXD2	-1.38952	-0.897713	5.58402	0.0181251	0.187384	FALSE	FALSE
CARS1	-1.38928	-1.02835	2.85373	0.0911625	0.4319	FALSE	FALSE
HAVCR2	-1.38914	2.90604	9.98603	0.00157732	0.0329468	FALSE	FALSE
MPDZ	-1.38908	2.71248	10.1776	0.00142156	0.0302803	FALSE	FALSE
SHBG	-1.38874	2.13116	16.0254	6.24968e-05	0.00209129	FALSE	FALSE
SUGCT-AS1	-1.38823	-1.77764	5.46498	0.0194012	0.194823	FALSE	FALSE
ASIC3	-1.38708	0.559822	5.25341	0.0219037	0.208738	FALSE	FALSE
CD160	-1.38631	-0.519153	5.18308	0.0228078	0.21426	FALSE	FALSE
ANG	-1.38611	4.45606	7.48857	0.00620919	0.0915062	FALSE	FALSE
UGT1A7	-1.3854	4.4928	6.58905	0.0102608	0.128621	FALSE	FALSE
TSPAN32	-1.38516	-1.06302	7.44185	0.00637242	0.0928423	FALSE	FALSE
F8	-1.38483	2.2709	10.8388	0.000993926	0.0226545	FALSE	FALSE
TRIM54	-1.38467	1.76659	7.36799	0.00663952	0.0953093	FALSE	FALSE
SCNN1D	-1.38084	-0.357251	6.65844	0.00986874	0.12563	FALSE	FALSE
LOC105378575	-1.3808	-1.10186	3.4718	0.0624233	0.365923	FALSE	FALSE
LOC124903022	-1.37962	-1.47917	2.73298	0.0982956	0.446116	FALSE	FALSE
UPK3B_1	-1.37957	-2.47313	3.08164	0.0791805	0.405409	FALSE	FALSE
S1PR1-DT	-1.37761	-1.88074	2.94362	0.0862172	0.422096	FALSE	FALSE
LOC102725180	-1.37725	-1.20828	7.39655	0.0065349	0.0942702	FALSE	FALSE
H4C8	-1.37642	-1.21621	6.50418	0.0107621	0.133192	FALSE	FALSE
LOC105370108	-1.37559	-1.74645	1.39299	0.237902	0.628467	FALSE	FALSE
NTF3	-1.37484	-1.57858	6.59198	0.0102439	0.128567	FALSE	FALSE
FABP4	-1.37313	-0.463725	2.94842	0.0859613	0.421931	FALSE	FALSE
PDZD4	-1.37307	-0.196126	7.40998	0.00648632	0.0939667	FALSE	FALSE
PTGER1	-1.37267	-1.85131	4.47635	0.034367	0.267386	FALSE	FALSE
GLIPR1L2	-1.37217	-1.55336	3.69312	0.0546373	0.343497	FALSE	FALSE
MSR1	-1.37183	3.79061	15.8135	6.99014e-05	0.00229676	FALSE	FALSE
PLAC9	-1.37134	0.241786	10.8717	0.000976443	0.0223827	FALSE	FALSE
SLC5A9	-1.3707	1.02199	8.0687	0.00450365	0.0719108	FALSE	FALSE
FBLN2	-1.36989	2.76116	15.1246	0.000100642	0.0031549	FALSE	FALSE
LONRF2	-1.36957	-1.31789	4.21269	0.0401226	0.291082	FALSE	FALSE
AQP3	-1.36927	3.12375	8.67307	0.00322947	0.0565987	FALSE	FALSE
SYT17	-1.36888	2.18333	7.94969	0.00480956	0.0753265	FALSE	FALSE
HLA-DRA_1	-1.36831	3.92887	13.7726	0.000206325	0.00599074	FALSE	FALSE
TIAM1	-1.36652	0.949663	10.7647	0.00103454	0.0233742	FALSE	FALSE
HTR2B	-1.36336	0.0467374	2.34973	0.125304	0.493076	FALSE	FALSE
LOC124901474	-1.36265	-0.84444	4.21443	0.0400816	0.290947	FALSE	FALSE
UGT1A8	-1.36164	4.50355	6.32292	0.0119187	0.143515	FALSE	FALSE
FBP1	-1.36086	5.58787	27.0883	1.94372e-07	1.05259e-05	FALSE	FALSE
LOC124906314	-1.36005	1.31016	4.22812	0.0397594	0.290048	FALSE	FALSE
RBAKDN	-1.35914	-0.878957	2.00413	0.156871	0.537862	FALSE	FALSE
LOC107985922	-1.35828	-1.36821	3.02345	0.0820686	0.413291	FALSE	FALSE
FCER1G	-1.35753	5.38663	9.75872	0.00178474	0.0361004	FALSE	FALSE
PANX2	-1.35661	-0.963572	5.16672	0.0230237	0.215548	FALSE	FALSE
RTN1	-1.35471	0.254869	6.93228	0.00846539	0.113038	FALSE	FALSE
LOC105369919	-1.35444	0.605206	3.4969	0.0614837	0.363539	FALSE	FALSE
ZNF334	-1.3544	-0.58401	4.20282	0.0403569	0.291736	FALSE	FALSE
PROX1-AS1	-1.35389	-0.291434	6.18631	0.0128742	0.150937	FALSE	FALSE
LOC105379841	-1.35379	-1.59294	1.03568	0.308827	0.687126	FALSE	FALSE
ATP8B3	-1.35309	-1.81612	3.71313	0.0539861	0.3415	FALSE	FALSE
CD37	-1.35258	2.97441	20.511	5.92884e-06	0.000249053	FALSE	FALSE
CCDC144B	-1.35213	0.797261	3.82526	0.0504857	0.328809	FALSE	FALSE
SIGLEC9	-1.3498	0.369305	6.91818	0.00853237	0.113783	FALSE	FALSE
SIGLEC10-AS1	-1.34827	-0.542633	3.54706	0.059651	0.358242	FALSE	FALSE
LAIR1_2	-1.34819	-1.88573	4.07421	0.0435426	0.303166	FALSE	FALSE
SAPCD1_2	-1.34783	-2.0996	3.43387	0.0638722	0.369758	FALSE	FALSE
RSPO4	-1.34741	-0.386552	0.716338	0.397348	0.751556	FALSE	FALSE
DCDC2	-1.34619	2.14097	2.75995	0.0966515	0.443203	FALSE	FALSE
HORMAD2-AS1	-1.34563	-1.03173	5.82864	0.0157673	0.172325	FALSE	FALSE
CA14	-1.34496	-1.56067	4.38243	0.0363112	0.276119	FALSE	FALSE
WNT10A	-1.34465	1.91129	4.97673	0.0256905	0.229745	FALSE	FALSE
TPTE2P6	-1.34426	-2.09836	2.34688	0.125534	0.493333	FALSE	FALSE
ADA2	-1.34372	3.51356	5.73537	0.0166266	0.17812	FALSE	FALSE
TTC36-AS1	-1.34355	1.25142	11.2459	0.000797985	0.0188973	FALSE	FALSE
HLA-DQB1-AS1_1	-1.34355	-2.01402	1.39121	0.238201	0.628579	FALSE	FALSE
EGF	-1.34329	1.01324	3.65054	0.0560509	0.347264	FALSE	FALSE
HSPA1B_1	-1.34289	-0.791214	6.29434	0.0121124	0.145036	FALSE	FALSE
CDH23	-1.34225	0.0350445	7.16481	0.00743475	0.10341	FALSE	FALSE
CNGA1	-1.34017	2.10834	6.90097	0.00861488	0.11466	FALSE	FALSE
MANCR	-1.3398	-0.195321	6.14192	0.0132014	0.153019	FALSE	FALSE
CASC19	-1.33868	-0.00297054	7.30208	0.00688749	0.0980437	FALSE	FALSE
OXCT2	-1.33772	-1.95428	2.18066	0.139754	0.512969	FALSE	FALSE
LOC105371711	-1.33618	-0.477178	4.0271	0.0447749	0.307327	FALSE	FALSE
RHCG	-1.33382	0.43577	3.13947	0.0764188	0.399258	FALSE	FALSE
TRDC	-1.33288	-0.320835	2.40275	0.121122	0.486939	FALSE	FALSE
LOC105374423	-1.33233	-0.486554	0.948415	0.330123	0.705568	FALSE	FALSE
SLC4A3	-1.3299	0.188812	4.28973	0.0383432	0.28407	FALSE	FALSE
HCST	-1.3289	1.47323	9.37708	0.00219715	0.0423055	FALSE	FALSE
COL2A1	-1.32872	-2.02002	2.57048	0.108874	0.46576	FALSE	FALSE
IFI30	-1.32858	6.95785	11.166	0.000833088	0.019579	FALSE	FALSE
LOC285638	-1.32848	-2.10191	1.81885	0.17745	0.565072	FALSE	FALSE
LHFPL3	-1.32808	-0.157713	6.28166	0.0121993	0.14595	FALSE	FALSE
RASSF4	-1.32786	4.20078	17.9708	2.24322e-05	0.000833369	FALSE	FALSE
SLC37A2	-1.32726	1.69583	6.20618	0.0127305	0.150047	FALSE	FALSE
SLFNL1	-1.32433	-1.92127	2.58447	0.107917	0.463977	FALSE	FALSE
CFAP65	-1.32161	0.801793	9.06148	0.00261051	0.0480126	FALSE	FALSE
LYNX1	-1.32106	0.00747472	5.4901	0.0191244	0.193506	FALSE	FALSE
GASK1A	-1.32081	-1.56164	5.46282	0.0194252	0.194823	FALSE	FALSE
SERPINF1	-1.32079	4.99458	15.928	6.57973e-05	0.00218294	FALSE	FALSE
CLGN	-1.32069	0.624672	5.13764	0.0234125	0.217546	FALSE	FALSE
TP53AIP1	-1.32001	-2.45373	2.67719	0.101795	0.452378	FALSE	FALSE
PLA2G2A	-1.31998	7.43323	6.67631	0.00977028	0.124609	FALSE	FALSE
LOC105371600	-1.31956	0.0230958	4.00105	0.045472	0.31031	FALSE	FALSE
LOC124904897	-1.31938	-1.08435	4.47846	0.0343247	0.267158	FALSE	FALSE
EVL	-1.31831	3.54032	20.9889	4.6196e-06	0.000202058	FALSE	FALSE
NAT16	-1.31817	-2.34437	1.10119	0.294005	0.675157	FALSE	FALSE
LOC124903752	-1.3181	-1.49741	5.37958	0.0203738	0.200508	FALSE	FALSE
MYRF	-1.31802	3.26416	2.82357	0.0928894	0.435213	FALSE	FALSE
TMEM100	-1.31756	-1.6127	5.74382	0.0165468	0.177615	FALSE	FALSE
SOX6	-1.31717	1.20447	6.67239	0.00979177	0.124806	FALSE	FALSE
MEGF6	-1.31668	4.18599	10.4804	0.00120647	0.026357	FALSE	FALSE
RAMP1	-1.31662	1.64532	3.37857	0.0660493	0.37458	FALSE	FALSE
LOC102723446	-1.31626	-2.00256	2.64841	0.103654	0.455774	FALSE	FALSE
LOC124901423	-1.31621	2.50296	2.57089	0.108847	0.46576	FALSE	FALSE
OSBPL6	-1.31536	-0.78272	5.4994	0.019023	0.193059	FALSE	FALSE
AMH	-1.31525	1.4897	6.42424	0.0112573	0.137574	FALSE	FALSE
TREML1	-1.31496	-1.72245	5.95295	0.0146927	0.16435	FALSE	FALSE
LOC102724580	-1.31496	-1.31066	1.29765	0.254643	0.643783	FALSE	FALSE
AHNAK2	-1.31473	4.06762	3.83268	0.0502624	0.328259	FALSE	FALSE
COMP	-1.31392	1.39842	2.48142	0.115198	0.476288	FALSE	FALSE
SNORA15B-2	-1.31376	-2.15351	2.75409	0.097006	0.443834	FALSE	FALSE
LOC124900188	-1.3128	-1.57106	4.57895	0.0323671	0.258205	FALSE	FALSE
UGT1A6	-1.31017	4.56159	5.66364	0.0173202	0.181631	FALSE	FALSE
CLDN11	-1.30889	0.227851	5.49299	0.0190929	0.193382	FALSE	FALSE
LOC107984433	-1.30815	-1.84485	2.52938	0.111744	0.470756	FALSE	FALSE
LOC101927759	-1.30699	-0.848117	4.68462	0.0304339	0.250194	FALSE	FALSE
VMO1	-1.30572	0.0349248	6.9882	0.00820486	0.110583	FALSE	FALSE
GPR171	-1.305	1.09971	8.44502	0.00366044	0.0619762	FALSE	FALSE
LOC105379554	-1.30462	-1.02563	3.46715	0.0625989	0.366458	FALSE	FALSE
SCN9A	-1.30356	0.531867	6.00426	0.0142714	0.161045	FALSE	FALSE
HOXA4	-1.30315	0.78969	5.47911	0.0192451	0.193997	FALSE	FALSE
LINC01594	-1.3017	0.217507	2.29832	0.129514	0.4991	FALSE	FALSE
LINC00672	-1.30051	0.502646	7.24348	0.00711588	0.100695	FALSE	FALSE
LAMB2P1	-1.29887	-1.63744	3.61383	0.0573011	0.351289	FALSE	FALSE
LOC124902381	-1.29803	-2.15481	1.61665	0.20356	0.591466	FALSE	FALSE
LOC105369914	-1.29523	-1.2948	4.52047	0.0334916	0.263546	FALSE	FALSE
LYG1	-1.29477	-0.440916	3.98981	0.0457761	0.311722	FALSE	FALSE
CERS4	-1.29444	0.99879	9.80171	0.00174349	0.0354604	FALSE	FALSE
NIBAN3	-1.29327	-1.58728	2.283	0.130799	0.500907	FALSE	FALSE
XAF1	-1.29015	5.69286	11.6187	0.000652928	0.0162182	FALSE	FALSE
RBFOX3	-1.29008	-1.55713	4.79614	0.0285235	0.242442	FALSE	FALSE
DQX1	-1.28758	3.2191	4.62923	0.0314316	0.254524	FALSE	FALSE
LOC107985192	-1.28724	-0.00433216	3.25442	0.0712312	0.386559	FALSE	FALSE
CELF4	-1.28606	-1.80557	3.08735	0.0789031	0.405159	FALSE	FALSE
HOXC12	-1.28411	0.851902	1.69381	0.193099	0.583368	FALSE	FALSE
SNORD70	-1.28369	-1.87968	3.12134	0.0772734	0.400813	FALSE	FALSE
MIA	-1.28331	-1.64696	3.17903	0.0745892	0.394329	FALSE	FALSE
KIAA2012	-1.28275	-0.562248	3.8164	0.0507533	0.329816	FALSE	FALSE
LINC00652	-1.28213	-2.04432	2.70209	0.100217	0.449385	FALSE	FALSE
KLRB1	-1.28144	1.18732	5.53005	0.0186926	0.191319	FALSE	FALSE
ITGB2-AS1	-1.28113	-0.279255	5.85328	0.015548	0.170928	FALSE	FALSE
SPEGNB	-1.28006	-1.14502	3.96898	0.0463457	0.313565	FALSE	FALSE
PARVG	-1.27968	2.42237	16.6177	4.57226e-05	0.00159549	FALSE	FALSE
LOC124903735	-1.27946	-1.27056	1.37519	0.240922	0.630082	FALSE	FALSE
LOC107985014	-1.27942	-1.55681	2.31756	0.12792	0.497066	FALSE	FALSE
LRRN4	-1.27865	-1.49664	4.00952	0.0452439	0.30954	FALSE	FALSE
ARMC12	-1.27834	-1.61954	3.00202	0.0831609	0.415506	FALSE	FALSE
ABCC6	-1.27684	-1.53623	2.87821	0.0897856	0.430744	FALSE	FALSE
CLDND2	-1.2768	0.946927	4.87232	0.0272908	0.23738	FALSE	FALSE
NAV3	-1.27496	-0.0097577	5.33212	0.0209359	0.204149	FALSE	FALSE
TRBC2_1	-1.27494	0.133467	1.99579	0.157736	0.538503	FALSE	FALSE
MAFB	-1.2748	3.56926	17.5006	2.87219e-05	0.00104615	FALSE	FALSE
H2BC21	-1.27474	3.14097	20.1703	7.08437e-06	0.000288304	FALSE	FALSE
AKR1C2	-1.27393	2.57113	13.9049	0.000192295	0.0056313	FALSE	FALSE
LOC105373062	-1.2737	-0.271508	4.00347	0.0454068	0.310224	FALSE	FALSE
SLC6A16	-1.27332	0.868947	8.25658	0.00406046	0.0669224	FALSE	FALSE
STMN2	-1.27293	1.30124	7.84925	0.00508418	0.0784865	FALSE	FALSE
ATP1B2	-1.27016	-0.418232	6.9663	0.0083059	0.111563	FALSE	FALSE
GLT1D1	-1.26914	-0.164757	4.12927	0.0421475	0.297914	FALSE	FALSE
LOC124904787	-1.26747	-0.319788	3.32816	0.0681032	0.378526	FALSE	FALSE
PHYHIPL	-1.26509	2.47312	10.5067	0.00118945	0.0260636	FALSE	FALSE
LOC124903970	-1.265	-0.305011	1.88776	0.169454	0.55562	FALSE	FALSE
BAALC	-1.26384	-0.682059	2.73754	0.0980158	0.445745	FALSE	FALSE
B3GAT1	-1.26304	-0.338825	1.59957	0.205964	0.594396	FALSE	FALSE
SPATC1	-1.26293	-1.65638	4.43602	0.0351882	0.271344	FALSE	FALSE
VAX1	-1.26233	-1.74225	1.43315	0.231251	0.622528	FALSE	FALSE
H2BC4	-1.2619	2.21499	12.6762	0.000370342	0.00988383	FALSE	FALSE
PARP11-AS1	-1.25801	0.787707	2.29513	0.12978	0.499346	FALSE	FALSE
LOC105369402	-1.25786	-0.880836	2.4399	0.118284	0.483066	FALSE	FALSE
LOC107986656	-1.2572	-1.19127	2.01973	0.155267	0.535588	FALSE	FALSE
LOC105375061	-1.25418	-1.45686	2.2987	0.129482	0.4991	FALSE	FALSE
CYP3A5	-1.25403	6.4141	4.59682	0.0320313	0.256617	FALSE	FALSE
GAD1	-1.25374	0.964992	3.42487	0.0642213	0.370217	FALSE	FALSE
LOC107986163	-1.25303	-1.85719	4.23686	0.0395552	0.289382	FALSE	FALSE
NAGS	-1.25283	1.95144	8.63078	0.00330529	0.0576315	FALSE	FALSE
RYR2	-1.25272	1.50649	2.52217	0.112256	0.471458	FALSE	FALSE
ZNF625	-1.25201	-2.06789	4.63098	0.0313995	0.254524	FALSE	FALSE
LOC105376617	-1.25182	-2.06409	1.95983	0.161531	0.544915	FALSE	FALSE
LRRC4	-1.25121	-0.0368722	3.15774	0.0755676	0.396918	FALSE	FALSE
LOC780529	-1.25108	-0.678045	5.81787	0.0158641	0.173194	FALSE	FALSE
ANGPTL1	-1.25085	-0.140498	3.97252	0.0462486	0.313272	FALSE	FALSE
UGT1A10	-1.24934	4.56487	5.39789	0.0201611	0.199329	FALSE	FALSE
KDM8	-1.24913	1.93592	10.8754	0.000974503	0.0223633	FALSE	FALSE
H1-2	-1.24877	3.02753	12.358	0.000439092	0.0115086	FALSE	FALSE
RPS4Y1	-1.24861	2.1439	4.17756	0.0409627	0.293698	FALSE	FALSE
YPEL4	-1.24832	-1.9217	3.56256	0.0590965	0.356945	FALSE	FALSE
LINC02028	-1.24829	-1.55628	4.03439	0.0445818	0.306856	FALSE	FALSE
NR1I3	-1.24774	1.63548	9.96275	0.00159739	0.0332303	FALSE	FALSE
IFIT1	-1.24735	2.89801	8.22897	0.00412269	0.0677299	FALSE	FALSE
HAAO	-1.2462	4.17234	13.5341	0.000234263	0.00666949	FALSE	FALSE
ZNF22-AS1	-1.24554	2.07675	10.1324	0.00145688	0.0308473	FALSE	FALSE
LOC124902110	-1.24514	-1.28046	2.4535	0.117263	0.481037	FALSE	FALSE
LOC124902375	-1.24504	2.30025	3.68749	0.0548219	0.344024	FALSE	FALSE
UAP1L1	-1.24357	3.35997	19.4781	1.01762e-05	0.00040059	FALSE	FALSE
LOC107984872	-1.24148	-0.465616	4.18357	0.0408176	0.292965	FALSE	FALSE
PATL2	-1.24105	-0.283339	6.71146	0.00957955	0.122943	FALSE	FALSE
PEG3	-1.24101	-0.0273599	5.04774	0.024658	0.224533	FALSE	FALSE
RPGRIP1	-1.24077	-1.22125	5.43587	0.0197273	0.196888	FALSE	FALSE
FGF14	-1.23924	2.66078	5.13426	0.023458	0.217771	FALSE	FALSE
ATRNL1	-1.23828	-1.67017	2.43922	0.118335	0.483066	FALSE	FALSE
CSF1R	-1.23727	3.99579	7.12119	0.0076178	0.10517	FALSE	FALSE
PYDC2-AS1	-1.23507	-1.08779	1.89264	0.168905	0.555239	FALSE	FALSE
RASL10A	-1.23342	-1.03072	4.94258	0.026203	0.232004	FALSE	FALSE
COL6A6	-1.23334	-1.86977	4.08016	0.0433895	0.302824	FALSE	FALSE
CCDC183	-1.23282	2.90876	8.30769	0.00394775	0.0654866	FALSE	FALSE
LOC124902275	-1.23224	0.097167	2.76409	0.0964017	0.442354	FALSE	FALSE
LOC124904735	-1.23221	-0.714758	5.76526	0.016346	0.176758	FALSE	FALSE
SNORA3B	-1.23054	-0.431704	3.16102	0.075416	0.396651	FALSE	FALSE
ERICH5	-1.23044	0.0688691	4.34286	0.0371644	0.278767	FALSE	FALSE
ZNF750	-1.23036	-1.91468	1.29187	0.255704	0.644911	FALSE	FALSE
PVRIG	-1.22849	0.0987836	2.34638	0.125574	0.493333	FALSE	FALSE
NCF1B	-1.22654	-0.660897	4.30137	0.0380817	0.282978	FALSE	FALSE
LOC105378819	-1.22618	-1.97722	4.03716	0.0445087	0.306765	FALSE	FALSE
SMIM1	-1.22527	-0.00778504	2.5733	0.108681	0.46565	FALSE	FALSE
DTX1	-1.22507	0.985757	4.49457	0.0340027	0.265663	FALSE	FALSE
LOC105379355	-1.22358	-0.719379	3.99036	0.0457612	0.311722	FALSE	FALSE
RPA4	-1.22322	0.0906428	2.32295	0.127478	0.496811	FALSE	FALSE
LOC124902880	-1.22242	-1.34761	3.14439	0.0761883	0.398359	FALSE	FALSE
CCDC78	-1.22112	1.66292	4.75227	0.0292596	0.245168	FALSE	FALSE
LOC105376224	-1.2211	0.0395582	5.78551	0.0161588	0.175475	FALSE	FALSE
LINC02446	-1.22104	-1.41694	3.73091	0.0534143	0.339036	FALSE	FALSE
LDHD	-1.22056	2.01131	7.31233	0.00684829	0.0976216	FALSE	FALSE
H2AC8	-1.21918	1.13446	5.04044	0.0247622	0.22519	FALSE	FALSE
LINC02086	-1.21831	5.01248	2.26844	0.132033	0.502941	FALSE	FALSE
TFAP2E	-1.21778	-0.892868	4.68168	0.0304859	0.250194	FALSE	FALSE
PCED1B	-1.21724	2.53994	13.228	0.000275803	0.00764997	FALSE	FALSE
LOC107984805	-1.21697	1.21557	1.79056	0.180857	0.568774	FALSE	FALSE
PRRT1B	-1.21675	-1.66236	2.039	0.153311	0.532446	FALSE	FALSE
TNFAIP8L2	-1.21648	0.826788	6.88697	0.00868263	0.115402	FALSE	FALSE
LOC124903256	-1.21639	-0.662861	2.85559	0.091057	0.431867	FALSE	FALSE
LOC124901956	-1.21563	-0.957678	3.04616	0.0809282	0.410459	FALSE	FALSE
LOC124902386	-1.2149	3.44857	4.17587	0.0410035	0.293887	FALSE	FALSE
IDUA	-1.21433	3.24558	9.53014	0.00202125	0.0395554	FALSE	FALSE
CEACAM18	-1.21308	-0.985699	1.44927	0.228645	0.619751	FALSE	FALSE
TEX22	-1.21286	-1.86284	4.75577	0.0292002	0.245168	FALSE	FALSE
HS3ST3B1	-1.21264	1.61317	7.10575	0.0076837	0.105632	FALSE	FALSE
IL1RL1	-1.21166	-0.263883	1.75241	0.185574	0.574517	FALSE	FALSE
TMC8	-1.21164	3.87422	20.7968	5.1068e-06	0.000218695	FALSE	FALSE
LOC124903465	-1.21142	-0.0356997	2.13593	0.143883	0.518537	FALSE	FALSE
FCGR2B	-1.21125	2.10676	5.76097	0.016386	0.176911	FALSE	FALSE
SMPX	-1.20819	-0.744448	3.58947	0.0581469	0.354141	FALSE	FALSE
ITGAL	-1.20768	2.78162	6.47644	0.0109314	0.134717	FALSE	FALSE
LILRA6_1	-1.20737	-2.03333	1.1354	0.286626	0.668111	FALSE	FALSE
MIR181A2HG	-1.20724	-0.881654	4.26574	0.0388883	0.286552	FALSE	FALSE
LOC102724428	-1.20698	0.677985	5.86136	0.0154769	0.170512	FALSE	FALSE
GDF7	-1.20618	-0.0557974	4.22932	0.0397314	0.290048	FALSE	FALSE
EPHB6	-1.20585	-1.79235	2.33037	0.126872	0.495566	FALSE	FALSE
SPDYC	-1.20491	-1.12691	3.37019	0.0663862	0.375102	FALSE	FALSE
LOC105376176	-1.20457	-0.183181	3.96754	0.0463854	0.313577	FALSE	FALSE
COL27A1	-1.20455	4.09322	10.675	0.00108595	0.0242151	FALSE	FALSE
LINC01376	-1.20379	-1.45958	3.84653	0.049849	0.326997	FALSE	FALSE
SH2D6	-1.20275	-1.72145	2.38715	0.122337	0.489471	FALSE	FALSE
PNOC	-1.20263	-2.17378	1.06011	0.303191	0.682627	FALSE	FALSE
HYDIN	-1.20236	-1.71211	2.89802	0.0886885	0.42878	FALSE	FALSE
IGKV3-7	-1.20158	-0.339731	0.557712	0.455184	0.785586	FALSE	FALSE
LOC124904976	-1.20116	-1.83692	1.56667	0.210692	0.599179	FALSE	FALSE
SPOCD1	-1.20067	0.732919	3.90502	0.0481421	0.320895	FALSE	FALSE
TBC1D3L	-1.20042	-1.29105	3.84685	0.0498394	0.326997	FALSE	FALSE
LOC101927385	-1.20039	0.915083	3.17302	0.074864	0.395169	FALSE	FALSE
PNCK	-1.1978	-0.678377	4.0745	0.0435352	0.303166	FALSE	FALSE
ABCC6_1	-1.19702	-1.87803	4.00716	0.0453074	0.309664	FALSE	FALSE
LOC645261	-1.19671	-1.89816	1.5907	0.207226	0.595339	FALSE	FALSE
FLVCR2	-1.19623	1.71972	10.2455	0.00137019	0.0293594	FALSE	FALSE
CATSPERG	-1.19534	-1.10133	1.76625	0.183847	0.572635	FALSE	FALSE
TMEM132E	-1.19471	-1.24426	2.92223	0.0873671	0.425203	FALSE	FALSE
WAS	-1.19199	1.96321	9.7132	0.00182949	0.0367153	FALSE	FALSE
SLC9A9	-1.19172	0.842137	5.47706	0.0192676	0.194098	FALSE	FALSE
CCDC183-AS1	-1.19103	2.40451	7.07183	0.00783052	0.107003	FALSE	FALSE
LOC124903042	-1.1908	-0.59592	4.98839	0.025518	0.228601	FALSE	FALSE
GATA2-AS1	-1.19074	1.68759	3.75277	0.0527201	0.336298	FALSE	FALSE
ZNF331	-1.18926	2.34621	11.5179	0.000689279	0.0169537	FALSE	FALSE
TNFSF13B	-1.18915	2.76614	16.5552	4.72545e-05	0.00163672	FALSE	FALSE
SNORA80B	-1.1891	-2.12402	1.82662	0.176527	0.563467	FALSE	FALSE
LINC00460	-1.18837	2.02558	5.77882	0.0162205	0.175991	FALSE	FALSE
NGF	-1.18817	-1.44067	2.29263	0.129989	0.499415	FALSE	FALSE
TRPV6	-1.18782	-1.77793	1.1444	0.284724	0.666065	FALSE	FALSE
STAC3	-1.18781	0.838616	6.3718	0.0115948	0.140608	FALSE	FALSE
LOC105372308	-1.1877	-1.90833	3.33564	0.0677939	0.377663	FALSE	FALSE
LOC124901629	-1.18596	0.0462177	2.62875	0.104944	0.458344	FALSE	FALSE
IGLV1-47	-1.18591	3.63614	0.759575	0.383462	0.741564	FALSE	FALSE
LRRC75B	-1.185	2.89496	6.2696	0.0122827	0.146263	FALSE	FALSE
CD3E	-1.18388	2.68181	4.38501	0.0362563	0.275898	FALSE	FALSE
PKD2L2-DT	-1.18259	-0.353763	3.81541	0.0507833	0.329906	FALSE	FALSE
LOC124905123	-1.18124	-1.4822	4.87353	0.0272717	0.23738	FALSE	FALSE
CALHM6-AS1	-1.18101	-0.565635	3.11083	0.0777734	0.402196	FALSE	FALSE
AURKC	-1.17944	-1.60911	4.15733	0.0414546	0.295259	FALSE	FALSE
MS4A8	-1.17869	0.129948	2.18601	0.139269	0.512655	FALSE	FALSE
LOC105378480	-1.17838	-1.51553	4.06712	0.0437258	0.303898	FALSE	FALSE
HHEX	-1.17761	1.71382	4.68274	0.0304671	0.250194	FALSE	FALSE
PPP1R1C	-1.17659	-0.0703315	5.42265	0.0198771	0.197709	FALSE	FALSE
ACOT12	-1.17631	2.32	12.5467	0.000396915	0.0104986	FALSE	FALSE
BEGAIN	-1.17607	-0.452721	3.76292	0.0524009	0.334993	FALSE	FALSE
RNASE2	-1.17581	0.285051	5.72825	0.0166941	0.17851	FALSE	FALSE
SNORD21	-1.17541	-1.3657	1.49537	0.221385	0.610997	FALSE	FALSE
ADAMTS2	-1.17527	3.82951	11.5635	0.000672595	0.0166481	FALSE	FALSE
ZMAT1	-1.17498	2.69938	3.75473	0.0526581	0.336112	FALSE	FALSE
LOC105370765	-1.17462	-0.86903	2.13829	0.143662	0.518272	FALSE	FALSE
LINC02449	-1.17433	-1.4267	3.56503	0.0590086	0.356685	FALSE	FALSE
LOC441239	-1.17399	-1.6243	2.61803	0.105655	0.459307	FALSE	FALSE
MICU3	-1.17399	0.0635264	2.46456	0.11644	0.479137	FALSE	FALSE
NOTUM	-1.17209	3.09032	3.66666	0.0555114	0.345806	FALSE	FALSE
ENO3	-1.172	1.81659	9.89772	0.00165484	0.0341822	FALSE	FALSE
SAP25	-1.17166	1.27836	6.93846	0.00843618	0.11285	FALSE	FALSE
SYN1	-1.17142	1.46479	4.93265	0.0263539	0.232728	FALSE	FALSE
LOC124901029	-1.17097	-1.0519	6.20219	0.0127593	0.150105	FALSE	FALSE
MRC1	-1.16996	2.32012	12.9538	0.000319281	0.00872588	FALSE	FALSE
ITGB2	-1.16983	4.16293	7.76528	0.00532601	0.0812862	FALSE	FALSE
ITGBL1	-1.16811	2.76089	4.63274	0.0313675	0.254496	FALSE	FALSE
RYR1	-1.16809	-0.781618	4.03853	0.0444724	0.306722	FALSE	FALSE
LOC105373414	-1.16791	-0.619423	1.76997	0.183386	0.572389	FALSE	FALSE
ABCC6P1	-1.16678	1.34997	7.16725	0.00742465	0.10341	FALSE	FALSE
COL9A3	-1.16673	3.25691	2.70379	0.10011	0.449298	FALSE	FALSE
TACSTD2	-1.16668	5.09843	3.0502	0.0807271	0.409944	FALSE	FALSE
BTG1-DT	-1.16641	-2.28756	1.66204	0.197328	0.587359	FALSE	FALSE
RGL3	-1.16623	2.91314	3.83485	0.0501975	0.327974	FALSE	FALSE
SULT1C4	-1.16599	0.922733	5.37602	0.0204154	0.200722	FALSE	FALSE
CD48	-1.16583	2.71816	6.79807	0.00912563	0.11921	FALSE	FALSE
ZNF385A	-1.1657	2.787	11.4528	0.000713872	0.017379	FALSE	FALSE
GATA3	-1.16543	0.668666	6.58556	0.0102809	0.128795	FALSE	FALSE
EGR2	-1.16516	0.709676	5.73515	0.0166286	0.17812	FALSE	FALSE
MTARC2	-1.16312	3.18014	17.0909	3.56328e-05	0.00127741	FALSE	FALSE
HAVCR1	-1.16289	0.65823	5.31227	0.0211757	0.20524	FALSE	FALSE
LOC102724262	-1.16153	0.898656	6.69727	0.00965608	0.123615	FALSE	FALSE
CRTAM	-1.16123	-1.25123	3.30254	0.0691727	0.380943	FALSE	FALSE
SERPINE1	-1.16071	5.07606	4.95342	0.0260391	0.231145	FALSE	FALSE
LOC105375119	-1.16066	-1.03195	2.52429	0.112106	0.471349	FALSE	FALSE
HOXC13	-1.16021	-2.39299	1.25885	0.26187	0.64827	FALSE	FALSE
CCDC187	-1.16018	-0.653839	3.13168	0.0767845	0.4005	FALSE	FALSE
ODF3B	-1.16003	2.49068	8.72202	0.00314389	0.0554788	FALSE	FALSE
LOC105376010	-1.15959	-2.64176	0.417347	0.518264	0.819347	FALSE	FALSE
KRT7-AS	-1.15936	0.645011	2.50066	0.113798	0.474235	FALSE	FALSE
LCN12	-1.15887	2.57289	4.37395	0.0364923	0.276461	FALSE	FALSE
CD244	-1.15833	-0.565329	2.878	0.0897977	0.430744	FALSE	FALSE
PAQR6	-1.15814	0.881383	5.77848	0.0162235	0.175991	FALSE	FALSE
LOC105372497	-1.15811	-2.18975	2.41909	0.119864	0.485112	FALSE	FALSE
LOC105377290	-1.15759	-0.299716	2.38284	0.122675	0.489885	FALSE	FALSE
LOC101929018	-1.15748	1.61495	4.8446	0.0277328	0.238325	FALSE	FALSE
PLAC1	-1.15676	-1.35837	2.22702	0.135615	0.507439	FALSE	FALSE
LOC105375172	-1.15653	1.6435	2.40626	0.120851	0.486717	FALSE	FALSE
ODF3L1	-1.15627	-1.9312	2.9277	0.0870717	0.424877	FALSE	FALSE
SLC24A4	-1.15564	-1.75163	4.11243	0.0425691	0.299446	FALSE	FALSE
LOC105369517	-1.15523	0.633867	7.39755	0.00653129	0.0942702	FALSE	FALSE
LOC124904632	-1.15485	-1.08841	3.29804	0.0693624	0.381475	FALSE	FALSE
SNORD10	-1.1548	-0.522507	5.47883	0.0192481	0.193997	FALSE	FALSE
LOC105371475	-1.15416	-1.94402	1.72015	0.189674	0.579391	FALSE	FALSE
STX1B	-1.15354	-0.680108	2.92009	0.087483	0.425452	FALSE	FALSE
H2BC8	-1.15328	1.29142	5.61055	0.0178526	0.185129	FALSE	FALSE
LOC101927727	-1.15235	-1.2592	2.12647	0.144774	0.520105	FALSE	FALSE
THBS2	-1.15102	5.75582	4.31417	0.0377963	0.281842	FALSE	FALSE
LOC105371075	-1.15087	-1.8668	2.28277	0.130818	0.500907	FALSE	FALSE
FCRL3	-1.15058	-0.241375	3.37531	0.06618	0.37473	FALSE	FALSE
LOC101929732	-1.15035	-1.58882	3.79742	0.0513317	0.331784	FALSE	FALSE
ZIC5	-1.14964	0.400659	0.830704	0.362069	0.726958	FALSE	FALSE
HSD17B7P2	-1.14945	-1.51276	2.35155	0.125159	0.492787	FALSE	FALSE
GAP43	-1.14925	-0.916712	3.21651	0.072899	0.390274	FALSE	FALSE
LOC124902173	-1.14899	-1.19921	2.27718	0.131291	0.501965	FALSE	FALSE
LOC105375942	-1.14891	-0.931516	2.25264	0.133387	0.5039	FALSE	FALSE
ACTG1P17	-1.14804	-1.26981	2.56384	0.109333	0.466161	FALSE	FALSE
SPTLC3	-1.14754	0.697742	3.97325	0.0462283	0.313239	FALSE	FALSE
LINC02611	-1.14705	-1.53426	2.77309	0.0958607	0.441753	FALSE	FALSE
LOC339975	-1.1466	-2.28951	1.1906	0.275208	0.659089	FALSE	FALSE
ZNF418	-1.14609	-1.366	2.56481	0.109265	0.466015	FALSE	FALSE
TBC1D3D	-1.14539	-2.10313	1.55348	0.212622	0.601158	FALSE	FALSE
CHAD	-1.14469	-0.650276	5.46853	0.0193619	0.194666	FALSE	FALSE
RBM44	-1.14449	-1.09705	3.79959	0.0512652	0.331668	FALSE	FALSE
HDLBP-AS1	-1.14447	-0.327307	3.31316	0.0687274	0.380584	FALSE	FALSE
LOC124905078	-1.14361	-1.03041	4.56675	0.0325984	0.259343	FALSE	FALSE
NR4A1AS	-1.14341	3.40319	11.0273	0.000897798	0.0208079	FALSE	FALSE
LOC107985206	-1.14311	-1.64213	1.34981	0.245311	0.63427	FALSE	FALSE
TRGC2	-1.14149	-1.64386	3.24882	0.0714747	0.387128	FALSE	FALSE
LOC107984011	-1.14107	-1.10576	2.24115	0.134381	0.505225	FALSE	FALSE
TLX1	-1.14077	1.96838	4.37685	0.0364302	0.276297	FALSE	FALSE
MS4A14	-1.14032	0.693218	5.77576	0.0162487	0.176171	FALSE	FALSE
LOC100128398	-1.13987	-1.67479	4.18928	0.0406803	0.29235	FALSE	FALSE
TAL1	-1.13981	-0.32107	4.22038	0.0399412	0.290546	FALSE	FALSE
FAM83A	-1.13981	0.431603	1.46433	0.226243	0.616608	FALSE	FALSE
NR2F1	-1.13947	2.21103	4.58996	0.0321598	0.257153	FALSE	FALSE
MIR7-3HG	-1.13921	-2.01479	1.01717	0.313191	0.691356	FALSE	FALSE
LOC124901897	-1.13825	-0.546671	0.883914	0.347132	0.717367	FALSE	FALSE
LOC101929594	-1.13807	-0.277503	0.849738	0.356627	0.722956	FALSE	FALSE
FRMPD2B	-1.13677	-2.12129	2.37223	0.123511	0.490258	FALSE	FALSE
KIF17	-1.13587	-0.664181	3.34264	0.0675064	0.37735	FALSE	FALSE
CALCRL-AS1	-1.13527	0.212775	5.62366	0.0177197	0.184685	FALSE	FALSE
GJC3	-1.13503	-0.390003	2.24417	0.134118	0.505185	FALSE	FALSE
RASL10B	-1.13487	1.85579	4.53305	0.0332463	0.26258	FALSE	FALSE
SLC16A6	-1.13409	0.513393	7.27408	0.00699569	0.0993077	FALSE	FALSE
LOC105374128	-1.1332	-1.67076	2.49836	0.113965	0.474642	FALSE	FALSE
LOC101928004	-1.13312	0.830829	4.94027	0.0262379	0.232004	FALSE	FALSE
BNIP3	-1.13139	3.30765	8.99138	0.00271257	0.0494006	FALSE	FALSE
HMCN1	-1.13131	1.94564	5.50013	0.0190151	0.193059	FALSE	FALSE
PLCB2	-1.12894	3.04888	13.5473	0.000232629	0.00664145	FALSE	FALSE
LAMA2	-1.12845	2.53758	8.50553	0.00354069	0.0603491	FALSE	FALSE
LOC112268093	-1.12809	-1.03986	3.68345	0.0549551	0.344191	FALSE	FALSE
LOC105376041	-1.12771	-0.784963	1.2704	0.259692	0.647627	FALSE	FALSE
LOC124903607	-1.12725	-2.15319	0.816884	0.366093	0.729	FALSE	FALSE
SPACA4	-1.12694	0.89578	4.41614	0.0356004	0.273124	FALSE	FALSE
LOC107985770	-1.12687	1.3225	2.26637	0.132209	0.502941	FALSE	FALSE
LOC105376718	-1.12404	0.809119	1.83249	0.175834	0.562987	FALSE	FALSE
LOC105377103	-1.12336	-0.69066	2.8532	0.0911922	0.4319	FALSE	FALSE
KLRC3	-1.12286	-1.60363	2.25224	0.133422	0.5039	FALSE	FALSE
GRIN2C	-1.12262	0.189979	2.8687	0.0903175	0.431459	FALSE	FALSE
LOC124904904	-1.12148	-1.0477	2.31838	0.127853	0.497066	FALSE	FALSE
LOC107985900	-1.12087	-1.3022	3.42539	0.064201	0.370217	FALSE	FALSE
CYP4F3	-1.12078	4.32802	10.6059	0.00112729	0.0249466	FALSE	FALSE
LRP5L	-1.12034	2.26085	8.67321	0.00322922	0.0565987	FALSE	FALSE
OXER1	-1.1186	2.13868	4.72651	0.0297011	0.246646	FALSE	FALSE
SLIT2	-1.11849	1.3565	3.44144	0.0635801	0.369111	FALSE	FALSE
NR2F1-AS1	-1.11847	0.351926	5.92202	0.0149528	0.166894	FALSE	FALSE
VWCE	-1.11667	0.00460676	5.24538	0.0220051	0.209314	FALSE	FALSE
IGLV10-54	-1.11653	-0.621212	0.782615	0.376343	0.73689	FALSE	FALSE
LOC643201	-1.11598	-1.93649	2.33496	0.126498	0.49492	FALSE	FALSE
LOC124901316	-1.11597	-0.171536	2.73512	0.098164	0.445745	FALSE	FALSE
EVI2A	-1.11578	-0.202338	3.16738	0.075123	0.395924	FALSE	FALSE
LOC107985416	-1.11476	-1.68325	1.95421	0.162134	0.545511	FALSE	FALSE
LOC124902387	-1.11253	-1.21293	2.7553	0.0969328	0.443797	FALSE	FALSE
NUDT10	-1.11206	-1.97562	2.19448	0.138506	0.511921	FALSE	FALSE
SNORD54	-1.1118	-1.29121	2.66306	0.102703	0.453285	FALSE	FALSE
USP12-AS1	-1.11113	-1.25345	1.19136	0.275056	0.65893	FALSE	FALSE
COL6A4P2	-1.11037	-0.537074	4.43665	0.0351752	0.271344	FALSE	FALSE
ADCY1	-1.11021	1.16221	3.2908	0.0696692	0.382714	FALSE	FALSE
LOC101927268	-1.1102	-0.020307	1.39805	0.23705	0.627488	FALSE	FALSE
CD302	-1.10936	4.2294	10.9977	0.000912245	0.0210862	FALSE	FALSE
OAS2	-1.10931	4.40586	6.68276	0.00973497	0.124337	FALSE	FALSE
STAT4	-1.10914	1.81377	6.37983	0.0115425	0.140139	FALSE	FALSE
LOC100129697	-1.10835	-2.25344	1.51485	0.2184	0.608418	FALSE	FALSE
HLA-DQB1-AS1_2	-1.1083	0.964831	2.58498	0.107882	0.463937	FALSE	FALSE
DPT	-1.1083	0.975463	1.72947	0.188478	0.578266	FALSE	FALSE
MED12L	-1.10786	-1.59511	3.47747	0.0622097	0.365194	FALSE	FALSE
NDST3	-1.10762	0.0607128	2.41966	0.119821	0.485112	FALSE	FALSE
LOC124903340	-1.10551	-1.82593	2.37099	0.123609	0.490322	FALSE	FALSE
PALMD	-1.10422	1.93282	7.89787	0.00494929	0.0770117	FALSE	FALSE
LOC124903855	-1.1042	-0.0878001	2.64727	0.103728	0.455774	FALSE	FALSE
RAB11FIP3	-1.10385	-0.537768	3.71368	0.0539684	0.341494	FALSE	FALSE
GUSBP2	-1.10385	-1.93412	3.43298	0.0639067	0.369839	FALSE	FALSE
CCDC154	-1.1036	-1.52718	4.46212	0.0346546	0.26921	FALSE	FALSE
FCGR2C	-1.10349	1.73375	4.86485	0.0274092	0.237538	FALSE	FALSE
APOBEC3H	-1.10335	-0.774845	5.2909	0.0214372	0.206972	FALSE	FALSE
LOC107986997	-1.10312	1.95464	6.35244	0.011722	0.14173	FALSE	FALSE
TMEM86B	-1.10158	1.34882	4.33441	0.0373494	0.279557	FALSE	FALSE
LOC105376892	-1.10151	-1.11318	2.19386	0.138562	0.511921	FALSE	FALSE
C11orf21	-1.10042	-0.120835	4.52004	0.0335	0.263546	FALSE	FALSE
HLA-DQB1_4	-1.10011	2.51035	3.80283	0.051166	0.33154	FALSE	FALSE
LOC124902856	-1.09994	-0.0435064	1.55308	0.212681	0.601241	FALSE	FALSE
LOC101927745	-1.09984	-1.20536	0.823717	0.364096	0.727886	FALSE	FALSE
GGT1	-1.09981	2.76046	8.97069	0.00274345	0.0497859	FALSE	FALSE
DGCR6	-1.09944	0.443232	4.14289	0.0418096	0.296447	FALSE	FALSE
NOS1AP	-1.09921	1.52177	5.48308	0.0192014	0.19377	FALSE	FALSE
SNORA57	-1.0982	0.741797	2.53138	0.111602	0.470546	FALSE	FALSE
VSIG10L	-1.09716	0.657288	7.06826	0.00784615	0.107145	FALSE	FALSE
VWDE	-1.09709	-2.09788	1.41247	0.234646	0.625642	FALSE	FALSE
XPNPEP2	-1.0969	3.69549	5.43106	0.0197817	0.197143	FALSE	FALSE
LOC105377016	-1.09683	0.848802	2.4346	0.118685	0.48386	FALSE	FALSE
KRT81	-1.09581	0.140347	4.21235	0.0401306	0.291082	FALSE	FALSE
LOC105370579	-1.09399	-1.61178	1.67278	0.195886	0.586031	FALSE	FALSE
CCDC81	-1.09377	-1.24543	3.32812	0.0681047	0.378526	FALSE	FALSE
FRRS1	-1.09306	2.318	6.57325	0.0103523	0.129245	FALSE	FALSE
SNORA44	-1.09281	-1.34416	3.35613	0.0669551	0.375884	FALSE	FALSE
DGCR5	-1.09214	-1.01936	4.74932	0.0293099	0.245287	FALSE	FALSE
LOC105375321	-1.09191	-1.25119	3.06035	0.0802242	0.408708	FALSE	FALSE
LOC105371493	-1.09151	0.47307	7.39873	0.006527	0.0942702	FALSE	FALSE
ANKRD44-IT1	-1.09076	-1.04447	2.23792	0.134662	0.505681	FALSE	FALSE
LOC105376116	-1.09033	-0.0789211	2.87567	0.0899277	0.430849	FALSE	FALSE
ANKRD18A	-1.08978	2.96855	1.90675	0.167324	0.552635	FALSE	FALSE
LOC729737	-1.08967	2.51984	6.21898	0.0126388	0.149347	FALSE	FALSE
LOC124900586	-1.08899	-0.567924	1.83615	0.175403	0.562773	FALSE	FALSE
SULT1A2	-1.08898	0.399566	5.41287	0.0199888	0.198531	FALSE	FALSE
LOC124903923	-1.08861	-1.77451	2.26088	0.132678	0.503587	FALSE	FALSE
LOC105378410	-1.08835	-1.26629	4.20155	0.0403871	0.291736	FALSE	FALSE
GIMAP7	-1.0882	2.84982	8.59058	0.00337906	0.0583926	FALSE	FALSE
SNORD47	-1.08816	2.90348	8.14433	0.00431959	0.0698437	FALSE	FALSE
SIRPG	-1.08754	0.0564969	4.97079	0.0257789	0.230153	FALSE	FALSE
ABAT	-1.087	4.43803	15.3594	8.88776e-05	0.00283535	FALSE	FALSE
NEURL3	-1.08653	-0.45682	2.76434	0.0963867	0.442354	FALSE	FALSE
C1orf127	-1.08567	-1.5794	1.68884	0.193755	0.583687	FALSE	FALSE
SMG7-AS1	-1.08559	-1.56432	3.09646	0.0784626	0.404363	FALSE	FALSE
LOC105376520	-1.0855	-0.980804	2.43339	0.118775	0.48386	FALSE	FALSE
EPHX1	-1.08481	4.52277	8.42221	0.00370664	0.0626031	FALSE	FALSE
LOC124902129	-1.08343	-1.96031	2.30009	0.129366	0.4991	FALSE	FALSE
LOC115308161	-1.08281	-1.49404	3.00453	0.0830319	0.415506	FALSE	FALSE
ZFPM2	-1.08202	0.249225	3.59903	0.0578133	0.353371	FALSE	FALSE
CATSPER1	-1.0803	-1.4454	2.60074	0.106814	0.462281	FALSE	FALSE
LOC105375059	-1.07977	-1.33121	4.36848	0.0366096	0.276917	FALSE	FALSE
MROCKI	-1.07941	1.26057	4.84985	0.0276485	0.238165	FALSE	FALSE
ZNF683	-1.07929	-0.939202	1.87318	0.171111	0.556649	FALSE	FALSE
MILR1	-1.07911	2.19476	10.8594	0.000982961	0.0224818	FALSE	FALSE
IGHV3-33_1	-1.07803	-1.79494	0.534955	0.464531	0.791753	FALSE	FALSE
SAMD3	-1.07798	2.33456	3.89266	0.0484975	0.322129	FALSE	FALSE
MLPH	-1.07785	4.81379	17.7548	2.51286e-05	0.000926816	FALSE	FALSE
LOC124905044	-1.07764	-1.24397	1.33428	0.248045	0.636371	FALSE	FALSE
UBXN11	-1.07744	4.04495	12.5699	0.000392013	0.0103944	FALSE	FALSE
MRS2P2	-1.07649	0.306864	1.81592	0.1778	0.565237	FALSE	FALSE
LOC124902372	-1.07647	-0.13029	2.51239	0.112954	0.473182	FALSE	FALSE
LOC124903738	-1.07645	0.466204	3.08773	0.0788849	0.405159	FALSE	FALSE
LOC124905036	-1.07528	-1.62919	1.11564	0.290859	0.671693	FALSE	FALSE
SLC23A2	-1.07505	3.39444	12.4821	0.000410874	0.0108105	FALSE	FALSE
[truncated: 18,472 more rows]

## Sheet: Methylation 
A
	Differential Gene Expression					Significantly enriched peaks 5hmC		5mC present in TC	5mC change in LT
gene	logFC	logCPM	LR	PValue	PAdj	TC	LT		LT
ABLIM1	0.512819	6.23576	2.5773	0.108406	0.465086	FALSE	TRUE	TRUE	FALSE
ABLIM3	-1.76319	3.20786	17.807	2.44e-05	0.000903354	FALSE	TRUE	TRUE	FALSE
ACSL1	-0.653813	4.92806	4.52319	0.0334384	0.263365	FALSE	TRUE	TRUE	FALSE
ACVR1	0.284377	3.69117	1.13447	0.286823	0.668222	FALSE	TRUE	TRUE	FALSE
ADAM19	0.205515	3.90986	0.363478	0.546581	0.83322	FALSE	TRUE	TRUE	FALSE
ADGRD1	-1.54898	-0.287811	4.72908	0.0296568	0.246578	FALSE	TRUE	TRUE	FALSE
AFF1	0.214736	4.53355	0.866537	0.351916	0.720011	FALSE	TRUE	TRUE	FALSE
ALDH1A1	-1.18802	5.78932	2.83687	0.0921238	0.43391	FALSE	TRUE	TRUE	FALSE
ALPL	-2.73644	3.20155	35.5977	2.43e-09	1.69e-07	FALSE	TRUE	TRUE	FALSE
ANAPC4	0.135221	3.95999	0.213314	0.644182	0.881005	FALSE	TRUE	TRUE	FALSE
ANK3	0.275699	3.83861	1.13331	0.28707	0.668222	FALSE	TRUE	TRUE	FALSE
ANKRD11	-0.275287	7.04624	0.434704	0.50969	0.815233	FALSE	TRUE	TRUE	FALSE
ANKRD12	-0.523286	7.22224	1.54855	0.21335	0.601879	FALSE	TRUE	TRUE	FALSE
ANO1	-0.152355	4.52722	0.126057	0.722556	0.911545	FALSE	TRUE	TRUE	FALSE
ANO7	0.173225	4.77348	0.312739	0.576004	0.850196	FALSE	TRUE	TRUE	FALSE
AOPEP	-0.371525	4.03566	1.17271	0.278844	0.662189	FALSE	TRUE	TRUE	FALSE
APBB1IP	-1.53052	2.3676	16.0825	6.06e-05	0.00203832	FALSE	TRUE	TRUE	FALSE
APBB2	-0.105043	4.3601	0.145311	0.703058	0.906574	FALSE	TRUE	TRUE	FALSE
APOL3	-0.25168	3.14797	0.399123	0.527543	0.823432	FALSE	TRUE	TRUE	FALSE
ARHGAP15	-0.926679	1.85998	5.27682	0.0216111	0.207885	FALSE	TRUE	TRUE	FALSE
ARHGEF7	0.0303047	5.3697	0.0148498	0.90301	0.972223	FALSE	TRUE	TRUE	FALSE
ASAH1	0.447735	5.56532	1.20806	0.271718	0.656285	FALSE	TRUE	TRUE	FALSE
ATIC	-0.297648	7.37697	0.891057	0.345191	0.716481	FALSE	TRUE	TRUE	FALSE
ATP13A3	0.410633	5.90271	3.15031	0.0759126	0.397707	FALSE	TRUE	TRUE	FALSE
ATP6V1H	0.383355	3.56532	1.00852	0.315257	0.692526	FALSE	TRUE	TRUE	FALSE
ATP9B	-0.329517	3.51924	1.31205	0.252024	0.640701	FALSE	TRUE	TRUE	FALSE
ATXN1	0.191932	3.87044	0.415555	0.519163	0.819753	FALSE	TRUE	TRUE	FALSE
B4GALT1	0.028048	5.64638	0.00927161	0.923291	0.97797	FALSE	TRUE	TRUE	FALSE
BACH1	0.703195	3.69788	6.60186	0.0101872	0.128091	FALSE	TRUE	TRUE	FALSE
BCOR	0.43337	4.09548	2.26786	0.132082	0.502941	FALSE	TRUE	TRUE	FALSE
BTBD1	0.424262	5.34364	1.68533	0.194218	0.584333	FALSE	TRUE	TRUE	FALSE
CA5A	-3.56332	-0.332237	18.3267	1.86e-05	0.00070147	FALSE	TRUE	TRUE	FALSE
CABLES1	-0.0984624	2.94013	0.0815779	0.77517	0.931752	FALSE	TRUE	TRUE	FALSE
CADM1	-1.22943	1.26634	9.10473	0.00254949	0.0473203	FALSE	TRUE	TRUE	FALSE
CAMK1D	0.0567779	4.21904	0.0311406	0.859927	0.957658	FALSE	TRUE	TRUE	FALSE
CCDC102B	-0.76157	1.9946	1.86516	0.17203	0.55781	FALSE	TRUE	TRUE	FALSE
CCDC92	-0.753084	2.39416	2.32617	0.127215	0.496205	FALSE	TRUE	TRUE	FALSE
CCT6P3	-0.657607	1.6919	2.29323	0.129939	0.499415	FALSE	TRUE	TRUE	FALSE
CDC73	0.448134	3.99512	2.08497	0.148755	0.524847	FALSE	TRUE	TRUE	FALSE
CDH2	-3.15951	1.56835	25.1583	5.28e-07	2.66e-05	FALSE	TRUE	TRUE	FALSE
CECR2	-2.79549	0.37792	28.7543	8.22e-08	4.65e-06	FALSE	TRUE	TRUE	FALSE
CHST15	-0.106277	3.02308	0.0880691	0.766646	0.928319	FALSE	TRUE	TRUE	FALSE
CLDN14-AS1	-0.330891	-0.903285	0.255547	0.613196	0.869381	FALSE	TRUE	TRUE	FALSE
CLIC4	0.970711	5.35962	6.21559	0.012663	0.149487	FALSE	TRUE	TRUE	FALSE
CLMN	-0.250288	4.529	0.842205	0.358767	0.724584	FALSE	TRUE	TRUE	FALSE
CMTM4	0.810401	5.14161	5.46344	0.0194184	0.194823	FALSE	TRUE	TRUE	FALSE
CNNM2	0.274334	5.1213	1.49257	0.221818	0.611366	FALSE	TRUE	TRUE	FALSE
COBLL1	0.151019	4.22094	0.333807	0.563426	0.842833	FALSE	TRUE	TRUE	FALSE
CPEB4	0.225799	3.11365	0.545675	0.46009	0.788445	FALSE	TRUE	TRUE	FALSE
CYP4V2	-0.0833768	4.19538	0.0928156	0.760628	0.926237	FALSE	TRUE	TRUE	FALSE
DAB2IP	0.343746	5.05873	1.75195	0.185632	0.574608	FALSE	TRUE	TRUE	FALSE
DAO	-6.49541	0.246604	55.5886	8.93e-14	9.57e-12	FALSE	TRUE	TRUE	FALSE
DAPK1	-1.512	2.68661	10.5613	0.00115483	0.0254187	FALSE	TRUE	TRUE	FALSE
DDX46	0.098538	6.33852	0.0731448	0.786812	0.935777	FALSE	TRUE	TRUE	FALSE
DGCR2	0.197932	4.91291	0.412453	0.520727	0.820958	FALSE	TRUE	TRUE	FALSE
DHRS3	-0.480421	5.6434	4.1313	0.0420971	0.297763	FALSE	TRUE	TRUE	FALSE
DIAPH1	0.517327	6.29024	3.13328	0.0767094	0.400265	FALSE	TRUE	TRUE	FALSE
DIP2C	0.00600089	2.8942	0.000241082	0.987612	0.996101	FALSE	TRUE	TRUE	FALSE
DLC1	0.95586	-1.03442	2.72255	0.0989399	0.446816	FALSE	TRUE	TRUE	FALSE
DLEU1	0.209739	3.40394	0.518967	0.471283	0.795127	FALSE	TRUE	TRUE	FALSE
DOCK1	0.22158	4.40998	0.57659	0.447652	0.782508	FALSE	TRUE	TRUE	FALSE
DOCK6	-0.177552	4.91598	0.431506	0.511251	0.815881	FALSE	TRUE	TRUE	FALSE
DOCK7	0.541355	3.90072	3.33897	0.0676569	0.377436	FALSE	TRUE	TRUE	FALSE
DPYS	-9.97834	2.29287	188.327	7.37e-43	2.36e-40	FALSE	TRUE	TRUE	FALSE
EGFR	0.0241665	5.04534	0.00830746	0.927377	0.978402	FALSE	TRUE	TRUE	FALSE
EHBP1	-0.115968	4.43605	0.243065	0.622001	0.872983	FALSE	TRUE	TRUE	FALSE
ELP3	0.389249	3.28259	1.76708	0.183744	0.572635	FALSE	TRUE	TRUE	FALSE
ENTPD1-AS1	0.457518	1.20685	1.06297	0.30254	0.682328	FALSE	TRUE	TRUE	FALSE
EPC1	0.102908	4.40942	0.207525	0.648715	0.88287	FALSE	TRUE	TRUE	FALSE
ERMAP	0.168755	3.19852	0.414082	0.519905	0.820481	FALSE	TRUE	TRUE	FALSE
ERN1	-0.399832	3.18483	1.95879	0.161643	0.545023	FALSE	TRUE	TRUE	FALSE
ESR1	-2.39723	0.822141	18.729	1.51e-05	0.000574361	FALSE	TRUE	TRUE	FALSE
FAM107B	-0.0254596	4.18923	0.0062824	0.936825	0.98066	FALSE	TRUE	TRUE	FALSE
FAM20A	-2.28853	2.0784	26.5735	2.54e-07	1.35e-05	FALSE	TRUE	TRUE	FALSE
FBXL5	-0.0355356	5.47178	0.0242293	0.876303	0.962645	FALSE	TRUE	TRUE	FALSE
FGFR1OP2	-0.121618	3.636	0.235769	0.627279	0.875305	FALSE	TRUE	TRUE	FALSE
FHIT	0.215443	2.64263	0.395799	0.529267	0.824387	FALSE	TRUE	TRUE	FALSE
FIGN	-1.8658	-0.269724	16.1379	5.89e-05	0.00198719	FALSE	TRUE	TRUE	FALSE
FMR1	0.264142	4.68106	1.11298	0.291435	0.67219	FALSE	TRUE	TRUE	FALSE
FN1	-1.42347	8.8362	5.5052	0.01896	0.192994	FALSE	TRUE	TRUE	FALSE
FOXK1	0.0420942	4.66237	0.0321679	0.85766	0.957019	FALSE	TRUE	TRUE	FALSE
FOXN2	0.415518	3.7091	2.29782	0.129556	0.4991	FALSE	TRUE	TRUE	FALSE
FOXN3	0.0963689	4.78503	0.177667	0.673386	0.893627	FALSE	TRUE	TRUE	FALSE
GALNT18	0.27093	3.95015	1.30277	0.253708	0.642826	FALSE	TRUE	TRUE	FALSE
GALNT2	0.308982	4.8858	1.28308	0.257327	0.646239	FALSE	TRUE	TRUE	FALSE
GANAB	0.425529	7.22242	1.44311	0.229637	0.620895	FALSE	TRUE	TRUE	FALSE
GFRA1	-1.31881	0.794967	3.51105	0.0609606	0.36191	FALSE	TRUE	TRUE	FALSE
GNAI1	0.993359	2.1504	6.99649	0.00816697	0.110264	FALSE	TRUE	TRUE	FALSE
GNAO1	-1.18802	0.754765	4.22684	0.0397895	0.290055	FALSE	TRUE	TRUE	FALSE
GNAQ	-0.0572141	5.91211	0.0551252	0.814374	0.944489	FALSE	TRUE	TRUE	FALSE
GNG12	0.743279	5.97929	7.71201	0.00548546	0.0826859	FALSE	TRUE	TRUE	FALSE
GNG12-AS1	0.103403	1.35453	0.0534278	0.817203	0.946054	FALSE	TRUE	TRUE	FALSE
GORAB	-0.058904	2.79312	0.0258229	0.872334	0.961069	FALSE	TRUE	TRUE	FALSE
GPCPD1	-0.312485	4.51448	1.20963	0.271405	0.656155	FALSE	TRUE	TRUE	FALSE
GPHN	-0.0550368	3.93318	0.0471438	0.82811	0.948724	FALSE	TRUE	TRUE	FALSE
GSE1	-0.00306016	5.89698	0.000124084	0.991112	0.997398	FALSE	TRUE	TRUE	FALSE
GSTA2	-3.47872	0.72005	13.3517	0.000258185	0.00725969	FALSE	TRUE	TRUE	FALSE
HLF	-2.60987	1.41612	26.9753	2.06e-07	1.11e-05	FALSE	TRUE	TRUE	FALSE
HNRNPC	0.081697	7.9717	0.101273	0.750307	0.921934	FALSE	TRUE	TRUE	FALSE
HNRNPM	0.660128	6.21577	7.16512	0.00743346	0.10341	FALSE	TRUE	TRUE	FALSE
HSPA8	0.730552	9.80855	1.58429	0.208144	0.596486	FALSE	TRUE	TRUE	FALSE
IARS2	0.781436	5.44672	3.772	0.0521173	0.334433	FALSE	TRUE	TRUE	FALSE
IL1R1	-0.493609	4.09953	1.57421	0.209597	0.597365	FALSE	TRUE	TRUE	FALSE
IL1RAP	-0.505548	3.03768	2.52852	0.111805	0.470879	FALSE	TRUE	TRUE	FALSE
IL6-AS1	1.98514	-0.708541	6.231	0.0125533	0.148879	FALSE	TRUE	TRUE	FALSE
INHBA	0.0322766	5.21529	0.00413867	0.948705	0.985084	FALSE	TRUE	TRUE	FALSE
IREB2	0.0869016	4.42717	0.130274	0.718148	0.909639	FALSE	TRUE	TRUE	FALSE
IRF2	0.38428	4.21095	2.14309	0.143213	0.517671	FALSE	TRUE	TRUE	FALSE
ITGB1	0.440698	7.61997	2.0644	0.150774	0.527917	FALSE	TRUE	TRUE	FALSE
ITSN1	-0.373869	4.63208	1.49319	0.221722	0.611221	FALSE	TRUE	TRUE	FALSE
JAK1	0.561655	6.3027	3.54137	0.0598561	0.35864	FALSE	TRUE	TRUE	FALSE
JAZF1	0.0376992	1.86277	0.00960586	0.921925	0.977763	FALSE	TRUE	TRUE	FALSE
KANK1	0.0110427	4.48082	0.00243557	0.960639	0.988269	FALSE	TRUE	TRUE	FALSE
KCNK10	-0.586249	0.495734	0.839725	0.359476	0.7249	FALSE	TRUE	TRUE	FALSE
KIDINS220	0.0686864	4.83191	0.0915195	0.762254	0.926889	FALSE	TRUE	TRUE	FALSE
KLF12	-0.0458683	3.31308	0.020198	0.886986	0.966985	FALSE	TRUE	TRUE	FALSE
KLF3-AS1	-0.0214145	1.86992	0.00321286	0.954798	0.986488	FALSE	TRUE	TRUE	FALSE
KLF9	-0.141152	3.05996	0.158066	0.690943	0.90174	FALSE	TRUE	TRUE	FALSE
LCP1	-0.194071	5.41128	0.211894	0.645287	0.881408	FALSE	TRUE	TRUE	FALSE
LIMS2	-0.206583	3.10878	0.206419	0.649589	0.883503	FALSE	TRUE	TRUE	FALSE
LIMS4	-0.621156	3.42465	2.85488	0.0910973	0.4319	FALSE	TRUE	TRUE	FALSE
LIN7A	-0.661069	2.39857	1.50164	0.22042	0.609728	FALSE	TRUE	TRUE	FALSE
LINC-PINT	-0.351379	2.9498	0.921074	0.337193	0.710478	FALSE	TRUE	TRUE	FALSE
LINC01348	-1.4524	1.0832	5.34746	0.0207524	0.20306	FALSE	TRUE	TRUE	FALSE
LNCATV	0.222587	-0.145888	0.29259	0.588565	0.855969	FALSE	TRUE	TRUE	FALSE
LOC101929140	0.135431	-0.897625	0.0730114	0.787002	0.935862	FALSE	TRUE	TRUE	FALSE
LOC124900647	-0.0172514	2.49403	0.00243382	0.960653	0.988269	FALSE	TRUE	TRUE	FALSE
LOC124903741	0.712854	0.47445	1.3648	0.242707	0.632509	FALSE	TRUE	TRUE	FALSE
LOC124904391	-0.0990534	0.715039	0.0569588	0.811369	0.943195	FALSE	TRUE	TRUE	FALSE
LOC124905135	-0.358765	1.06112	0.544548	0.460554	0.788445	FALSE	TRUE	TRUE	FALSE
LOC124909379	-0.145746	0.498464	0.0861658	0.769109	0.929453	FALSE	TRUE	TRUE	FALSE
LOC399975	-0.480966	1.78532	1.45822	0.227214	0.617857	FALSE	TRUE	TRUE	FALSE
LRCH1	-0.0603139	4.65408	0.0643464	0.799754	0.940103	FALSE	TRUE	TRUE	FALSE
LRRC28	-0.25737	3.41938	1.00172	0.316896	0.694254	FALSE	TRUE	TRUE	FALSE
LRRK2	0.121158	0.662448	0.0500908	0.822905	0.947346	FALSE	TRUE	TRUE	FALSE
MACF1	0.456369	5.79948	2.60827	0.106307	0.461237	FALSE	TRUE	TRUE	FALSE
MAP3K2	0.14088	4.96188	0.317423	0.57316	0.848637	FALSE	TRUE	TRUE	FALSE
MAPK1	0.40776	5.6514	1.66661	0.196713	0.586795	FALSE	TRUE	TRUE	FALSE
MAPK6	0.147156	5.16786	0.250872	0.616462	0.870574	FALSE	TRUE	TRUE	FALSE
MAPKAPK2	0.312275	5.23969	0.982299	0.321632	0.698552	FALSE	TRUE	TRUE	FALSE
MAPRE3	-0.580724	3.27672	2.6202	0.105511	0.459241	FALSE	TRUE	TRUE	FALSE
MAST4	0.0933408	3.3389	0.0832196	0.772981	0.930541	FALSE	TRUE	TRUE	FALSE
MED13L	0.443709	4.63198	2.15457	0.142146	0.516695	FALSE	TRUE	TRUE	FALSE
MEF2A	-0.0992371	4.31627	0.159651	0.689478	0.900969	FALSE	TRUE	TRUE	FALSE
MEMO1	0.172423	2.45335	0.29379	0.587802	0.855731	FALSE	TRUE	TRUE	FALSE
MGMT	0.119885	4.39732	0.122358	0.726491	0.913264	FALSE	TRUE	TRUE	FALSE
MICAL1	-0.532145	5.26428	4.58924	0.0321732	0.25716	FALSE	TRUE	TRUE	FALSE
MIR100HG	0.257498	1.81685	0.11978	0.729274	0.914189	FALSE	TRUE	TRUE	FALSE
MIR99AHG	-1.35741	-0.152128	3.32377	0.0682849	0.379114	FALSE	TRUE	TRUE	FALSE
MPHOSPH8	-0.23546	6.76573	0.461757	0.496804	0.809037	FALSE	TRUE	TRUE	FALSE
MPL	-0.047849	-0.749352	0.0106289	0.917886	0.976313	FALSE	TRUE	TRUE	FALSE
MRC2	-0.0129877	3.51411	0.00134705	0.970722	0.991403	FALSE	TRUE	TRUE	FALSE
MRTFA	-0.257241	3.74241	0.811193	0.367768	0.730539	FALSE	TRUE	TRUE	FALSE
MTHFS	-0.70295	3.31641	6.76632	0.00928943	0.120738	FALSE	TRUE	TRUE	FALSE
MTSS1	-0.844925	0.839685	2.40167	0.121206	0.486939	FALSE	TRUE	TRUE	FALSE
MYO1B	0.314654	6.05502	1.42861	0.231991	0.623373	FALSE	TRUE	TRUE	FALSE
MYOM1	-2.2022	2.52903	13.219	0.000277121	0.00766578	FALSE	TRUE	TRUE	FALSE
N4BP1	0.465031	4.36529	3.30853	0.068921	0.380811	FALSE	TRUE	TRUE	FALSE
N4BP2L1	-0.836051	3.81894	4.64326	0.0311757	0.253744	FALSE	TRUE	TRUE	FALSE
NCOA7	0.272656	5.74039	1.22289	0.268795	0.653352	FALSE	TRUE	TRUE	FALSE
NDFIP1	0.210279	5.69292	0.573199	0.44899	0.783265	FALSE	TRUE	TRUE	FALSE
NEK6	0.512233	5.11008	3.50043	0.0613528	0.363185	FALSE	TRUE	TRUE	FALSE
NFIA	-0.386946	5.2534	1.4005	0.23664	0.627057	FALSE	TRUE	TRUE	FALSE
NFIC	-0.179404	5.64	0.260981	0.609447	0.867068	FALSE	TRUE	TRUE	FALSE
NHSL1	0.083764	4.68699	0.0927167	0.760751	0.926278	FALSE	TRUE	TRUE	FALSE
NID1	0.207752	4.86688	0.440357	0.50695	0.813492	FALSE	TRUE	TRUE	FALSE
NPEPPS	0.219849	5.49121	0.811459	0.367689	0.730505	FALSE	TRUE	TRUE	FALSE
NPHP3-ACAD11	-0.621641	3.72821	3.54107	0.0598669	0.35864	FALSE	TRUE	TRUE	FALSE
NPLOC4	-0.0200454	5.51258	0.00584397	0.939064	0.981119	FALSE	TRUE	TRUE	FALSE
NRP1	-0.206426	4.19857	0.387728	0.533496	0.826528	FALSE	TRUE	TRUE	FALSE
NRP2	-0.259576	3.82825	0.398925	0.527645	0.823432	FALSE	TRUE	TRUE	FALSE
NSD1	0.578434	4.89724	5.73769	0.0166046	0.17805	FALSE	TRUE	TRUE	FALSE
NT5C2	0.398926	5.37973	3.00946	0.0827799	0.415116	FALSE	TRUE	TRUE	FALSE
PACS1	-0.0988633	4.79592	0.119779	0.729274	0.914189	FALSE	TRUE	TRUE	FALSE
PAG1	-0.263163	4.30426	1.01247	0.314311	0.692464	FALSE	TRUE	TRUE	FALSE
PALM2AKAP2	0.299912	5.19298	1.38336	0.23953	0.628973	FALSE	TRUE	TRUE	FALSE
PAPSS2	0.898951	5.06473	6.83833	0.00892221	0.117527	FALSE	TRUE	TRUE	FALSE
PAQR9	-5.67524	-0.735447	48.2697	3.71e-12	3.46e-10	FALSE	TRUE	TRUE	FALSE
PARD3	-0.11568	4.93241	0.206231	0.649737	0.883503	FALSE	TRUE	TRUE	FALSE
PBX3	0.0579036	2.4722	0.0293608	0.863949	0.95911	FALSE	TRUE	TRUE	FALSE
PCNX1	0.189478	4.0064	0.524526	0.468918	0.794379	FALSE	TRUE	TRUE	FALSE
PDPR2P	-0.228199	-0.261412	0.294025	0.587652	0.855731	FALSE	TRUE	TRUE	FALSE
PDS5A	0.473276	6.10759	3.68031	0.0550586	0.344242	FALSE	TRUE	TRUE	FALSE
PER2	-0.239397	3.88165	0.949217	0.329919	0.705568	FALSE	TRUE	TRUE	FALSE
PFDN1	0.268632	5.24477	0.935657	0.333397	0.707674	FALSE	TRUE	TRUE	FALSE
PGM1	0.418643	4.8501	0.605178	0.436609	0.775736	FALSE	TRUE	TRUE	FALSE
PGM3	0.149822	5.38218	0.330934	0.565109	0.843799	FALSE	TRUE	TRUE	FALSE
PICALM	0.256799	6.36076	1.10511	0.293148	0.674012	FALSE	TRUE	TRUE	FALSE
PIEZO2	-1.75527	1.27376	9.30128	0.00228994	0.0433323	FALSE	TRUE	TRUE	FALSE
PITPNB	0.201574	5.60016	0.587673	0.44332	0.779438	FALSE	TRUE	TRUE	FALSE
PLEKHA2	0.2684	4.66903	0.831155	0.361939	0.726958	FALSE	TRUE	TRUE	FALSE
PLG	-9.34422	4.45365	301.997	1.21e-67	6.88e-65	FALSE	TRUE	TRUE	FALSE
PMM2	0.327871	5.43529	1.44765	0.228905	0.619952	FALSE	TRUE	TRUE	FALSE
PNISR	-0.372801	7.1969	0.564137	0.452598	0.784678	FALSE	TRUE	TRUE	FALSE
POLR3B	0.218148	3.19943	0.612695	0.433775	0.774004	FALSE	TRUE	TRUE	FALSE
PPFIBP1	-0.0130205	4.16205	0.00252516	0.959922	0.988062	FALSE	TRUE	TRUE	FALSE
PPIL4	0.145074	4.3271	0.395175	0.529592	0.824514	FALSE	TRUE	TRUE	FALSE
PPP2R5C	0.207936	6.00105	0.721639	0.395607	0.750388	FALSE	TRUE	TRUE	FALSE
PPP3CC	0.186676	2.43561	0.24968	0.6173	0.871097	FALSE	TRUE	TRUE	FALSE
PPP6R1	-0.12778	5.64119	0.217912	0.640636	0.879549	FALSE	TRUE	TRUE	FALSE
PRKAG2	0.056877	3.75745	0.0531297	0.817704	0.946121	FALSE	TRUE	TRUE	FALSE
PRRC2C	-0.497573	8.37746	1.34521	0.246118	0.635011	FALSE	TRUE	TRUE	FALSE
PSAP	0.0517101	8.24602	0.0107225	0.917527	0.976313	FALSE	TRUE	TRUE	FALSE
PSD3	-0.0770877	3.31247	0.043504	0.834779	0.950438	FALSE	TRUE	TRUE	FALSE
PSMA3-AS1	-0.588571	4.77336	2.37515	0.123279	0.490258	FALSE	TRUE	TRUE	FALSE
PSMB1	0.559386	6.36752	2.62559	0.105154	0.458563	FALSE	TRUE	TRUE	FALSE
PSMB7	0.212345	6.1723	0.499788	0.479593	0.800822	FALSE	TRUE	TRUE	FALSE
PTPRD	0.762093	3.68165	1.58512	0.208024	0.596246	FALSE	TRUE	TRUE	FALSE
PYGL	-0.639147	3.89114	6.33043	0.0118684	0.143078	FALSE	TRUE	TRUE	FALSE
QKI	-0.548045	3.68285	2.79025	0.0948394	0.439421	FALSE	TRUE	TRUE	FALSE
RAI14	0.157296	4.34039	0.208066	0.648288	0.882693	FALSE	TRUE	TRUE	FALSE
RAPGEF6	0.751911	3.01607	7.47419	0.00625897	0.091909	FALSE	TRUE	TRUE	FALSE
RAPH1	0.0622792	4.17827	0.050807	0.821665	0.947293	FALSE	TRUE	TRUE	FALSE
RARRES1	-0.378162	2.51694	0.983702	0.321287	0.698167	FALSE	TRUE	TRUE	FALSE
RASL12	0.575227	1.73671	1.97492	0.159927	0.541984	FALSE	TRUE	TRUE	FALSE
RBM12B	0.395801	3.98816	2.5657	0.109204	0.466015	FALSE	TRUE	TRUE	FALSE
RBM33	-0.103384	4.57344	0.197245	0.656954	0.885996	FALSE	TRUE	TRUE	FALSE
RBPMS	-0.350935	6.0296	1.20477	0.27237	0.656935	FALSE	TRUE	TRUE	FALSE
RIOK3	0.273491	4.79283	1.14923	0.283709	0.665467	FALSE	TRUE	TRUE	FALSE
RNF144B	-0.620395	2.29786	3.35557	0.066978	0.375884	FALSE	TRUE	TRUE	FALSE
RNF149	-0.113685	5.87264	0.120794	0.728175	0.914128	FALSE	TRUE	TRUE	FALSE
RNF152	-0.84561	2.14801	4.37032	0.03657	0.276743	FALSE	TRUE	TRUE	FALSE
RSBN1L	-0.0293284	5.01134	0.0108227	0.917144	0.976284	FALSE	TRUE	TRUE	FALSE
SARDH	-3.58259	1.71491	64.503	9.64e-16	1.17e-13	FALSE	TRUE	TRUE	FALSE
SDC2	-0.287408	4.07485	0.587798	0.443272	0.779438	FALSE	TRUE	TRUE	FALSE
SEC24A	0.951042	3.87588	6.40207	0.0113987	0.138971	FALSE	TRUE	TRUE	FALSE
SERINC5	0.672955	5.41997	2.59162	0.10743	0.462967	FALSE	TRUE	TRUE	FALSE
SFPQ	0.16199	7.06652	0.335879	0.562218	0.842374	FALSE	TRUE	TRUE	FALSE
SFT2D2	0.33987	4.98341	1.14242	0.285142	0.666406	FALSE	TRUE	TRUE	FALSE
SFXN5	-0.536783	3.27544	2.88896	0.0891886	0.429465	FALSE	TRUE	TRUE	FALSE
SH3PXD2B	0.581259	4.38605	3.02684	0.0818972	0.412813	FALSE	TRUE	TRUE	FALSE
SHC2	-1.64824	3.07782	7.89127	0.0049674	0.0770908	FALSE	TRUE	TRUE	FALSE
SKI	0.315351	4.43551	1.80201	0.17947	0.566433	FALSE	TRUE	TRUE	FALSE
SLC15A4	0.124196	3.06111	0.167249	0.682569	0.897033	FALSE	TRUE	TRUE	FALSE
SLC1A7	-0.765259	-0.223636	1.05562	0.304217	0.683635	FALSE	TRUE	TRUE	FALSE
SLC20A2	0.280209	4.71192	1.32562	0.249587	0.637802	FALSE	TRUE	TRUE	FALSE
SLC25A32	0.301936	4.79434	1.14767	0.284037	0.665713	FALSE	TRUE	TRUE	FALSE
SLC25A36	0.0311997	5.54927	0.0102077	0.919524	0.976887	FALSE	TRUE	TRUE	FALSE
SLC25A37	0.214513	4.60988	0.266436	0.605733	0.864474	FALSE	TRUE	TRUE	FALSE
SLC30A5	0.667268	4.47457	5.61244	0.0178335	0.185023	FALSE	TRUE	TRUE	FALSE
SLC35B3	0.279978	4.23058	0.904085	0.341689	0.714021	FALSE	TRUE	TRUE	FALSE
SLC38A11	0.327157	1.4642	0.359729	0.548657	0.834399	FALSE	TRUE	TRUE	FALSE
SMAP1	0.140899	5.74728	0.241874	0.622856	0.873616	FALSE	TRUE	TRUE	FALSE
SMARCA2	0.300774	4.57951	1.60913	0.204614	0.59293	FALSE	TRUE	TRUE	FALSE
SNED1	-0.157975	3.34652	0.269653	0.603565	0.863441	FALSE	TRUE	TRUE	FALSE
SNRK	0.41405	3.99962	3.06402	0.0800433	0.408127	FALSE	TRUE	TRUE	FALSE
SNX14	0.535829	5.14842	4.7833	0.028737	0.243278	FALSE	TRUE	TRUE	FALSE
SNX18	0.177256	3.55305	0.376108	0.539694	0.829926	FALSE	TRUE	TRUE	FALSE
SNX9	0.283163	5.50493	1.44749	0.228931	0.619952	FALSE	TRUE	TRUE	FALSE
SOAT1	0.244823	3.56503	0.413152	0.520374	0.82062	FALSE	TRUE	TRUE	FALSE
SORBS1	0.228985	4.7406	0.763698	0.382174	0.740894	FALSE	TRUE	TRUE	FALSE
SORBS2	-0.36545	3.82279	1.37019	0.24178	0.631038	FALSE	TRUE	TRUE	FALSE
SORCS2	1.08272	-0.792583	2.62107	0.105453	0.459241	FALSE	TRUE	TRUE	FALSE
SPEN	0.105691	5.3177	0.19517	0.658648	0.88644	FALSE	TRUE	TRUE	FALSE
SPOP	-0.115454	4.94127	0.242002	0.622764	0.873568	FALSE	TRUE	TRUE	FALSE
SPSB1	-0.151185	3.86005	0.34588	0.556455	0.838723	FALSE	TRUE	TRUE	FALSE
SPTBN1	0.219756	7.83327	0.720606	0.395945	0.750463	FALSE	TRUE	TRUE	FALSE
SRGAP2B	-0.0343499	-0.224762	0.00438809	0.947185	0.984598	FALSE	TRUE	TRUE	FALSE
SS18	0.200757	4.86464	0.632441	0.426461	0.769243	FALSE	TRUE	TRUE	FALSE
ST6GAL1	-0.260345	6.25941	0.656098	0.417941	0.764408	FALSE	TRUE	TRUE	FALSE
STARD13	0.119293	3.57923	0.121944	0.726936	0.913467	FALSE	TRUE	TRUE	FALSE
STAT6	-0.254467	6.75459	1.06652	0.301733	0.681763	FALSE	TRUE	TRUE	FALSE
STX17	0.230803	4.74731	0.99553	0.318395	0.69502	FALSE	TRUE	TRUE	FALSE
STX18	-0.0772431	4.56223	0.113269	0.736452	0.916832	FALSE	TRUE	TRUE	FALSE
SUSD6	0.326483	4.10416	1.49971	0.220716	0.610137	FALSE	TRUE	TRUE	FALSE
SVOPL	0.187125	-1.29353	0.0734495	0.786379	0.935686	FALSE	TRUE	TRUE	FALSE
SYBU	-0.117882	3.73951	0.172806	0.67763	0.895602	FALSE	TRUE	TRUE	FALSE
TBC1D1	0.665049	4.5903	5.53375	0.0186531	0.191105	FALSE	TRUE	TRUE	FALSE
TBC1D19	0.00565637	2.98181	0.000173094	0.989503	0.996436	FALSE	TRUE	TRUE	FALSE
TCF12	0.208877	5.57697	0.635159	0.425469	0.769169	FALSE	TRUE	TRUE	FALSE
TEX2	0.30173	4.46957	1.07478	0.299868	0.68037	FALSE	TRUE	TRUE	FALSE
TEX30	0.136197	2.79809	0.189172	0.663607	0.88897	FALSE	TRUE	TRUE	FALSE
TFG	0.205854	6.33091	0.509141	0.475511	0.798125	FALSE	TRUE	TRUE	FALSE
TMEM167A	0.711529	4.75944	7.56556	0.00594943	0.088378	FALSE	TRUE	TRUE	FALSE
TOB2	0.0334841	4.75041	0.0171206	0.895897	0.970221	FALSE	TRUE	TRUE	FALSE
TPCN1	-0.210062	4.70562	0.869203	0.351176	0.719469	FALSE	TRUE	TRUE	FALSE
TRAM2	0.721556	3.71738	5.4011	0.020124	0.19924	FALSE	TRUE	TRUE	FALSE
TRIM24	-0.0741792	5.53989	0.102393	0.748977	0.921549	FALSE	TRUE	TRUE	FALSE
TRIOBP	-0.115073	5.06857	0.243396	0.621764	0.872983	FALSE	TRUE	TRUE	FALSE
TRIP12	0.382282	6.35438	2.64118	0.104126	0.45671	FALSE	TRUE	TRUE	FALSE
TRPM8	-5.45445	-0.411501	32.2551	1.35e-08	8.41e-07	FALSE	TRUE	TRUE	FALSE
TSPAN14	0.00549014	5.36155	0.000415986	0.983728	0.995415	FALSE	TRUE	TRUE	FALSE
UBAC2	0.368187	5.68806	1.34705	0.245794	0.634697	FALSE	TRUE	TRUE	FALSE
UBE2E2	-0.344124	1.8076	0.935877	0.33334	0.707674	FALSE	TRUE	TRUE	FALSE
UBE2K	0.393327	5.93897	2.8636	0.0906046	0.431739	FALSE	TRUE	TRUE	FALSE
USP48	0.256647	4.93882	1.02755	0.310735	0.688914	FALSE	TRUE	TRUE	FALSE
VAV2	0.105729	4.65212	0.170511	0.679658	0.896135	FALSE	TRUE	TRUE	FALSE
WAPL	0.469819	5.07934	4.32059	0.0376538	0.281304	FALSE	TRUE	TRUE	FALSE
WDFY2	-0.272319	3.14748	0.788309	0.374612	0.735518	FALSE	TRUE	TRUE	FALSE
WIPI2	0.205417	5.22535	0.615695	0.432652	0.77304	FALSE	TRUE	TRUE	FALSE
WWOX	0.383043	2.74766	1.41934	0.233512	0.624985	FALSE	TRUE	TRUE	FALSE
WWTR1	0.252942	3.50304	0.246381	0.619635	0.871807	FALSE	TRUE	TRUE	FALSE
XRN1	0.343878	3.62429	1.82316	0.176938	0.563986	FALSE	TRUE	TRUE	FALSE
XXYLT1	0.160086	2.84376	0.24759	0.618777	0.871259	FALSE	TRUE	TRUE	FALSE
YAP1	0.231918	5.63947	0.775166	0.378624	0.737926	FALSE	TRUE	TRUE	FALSE
YBX1	0.460098	7.83356	2.07271	0.149955	0.52664	FALSE	TRUE	TRUE	FALSE
YPEL2	-0.0437406	3.1999	0.0217089	0.882864	0.965078	FALSE	TRUE	TRUE	FALSE
ZBTB16	-2.09547	1.52448	15.6104	7.78e-05	0.00252471	FALSE	TRUE	TRUE	FALSE
ZBTB20	-0.412217	5.24892	1.91115	0.166835	0.552338	FALSE	TRUE	TRUE	FALSE
ZC3H4	-0.000729705	4.67002	8.05e-06	0.997737	0.998998	FALSE	TRUE	TRUE	FALSE
ZC3H6	-0.217707	4.27624	0.422595	0.515645	0.817715	FALSE	TRUE	TRUE	FALSE
ZCCHC14	0.174281	4.52025	0.512172	0.4742	0.797287	FALSE	TRUE	TRUE	FALSE
ZFAND3	0.278575	5.21089	0.753457	0.385384	0.742896	FALSE	TRUE	TRUE	FALSE
ZMYM2	0.159606	5.95933	0.419344	0.517265	0.818903	FALSE	TRUE	TRUE	FALSE
ZNF277	0.357348	4.54401	1.24845	0.263848	0.64939	FALSE	TRUE	TRUE	FALSE
ZNF438	-0.180766	2.67849	0.247608	0.618764	0.871259	FALSE	TRUE	TRUE	FALSE
ZNF618	-0.340168	2.24498	0.590048	0.442401	0.779082	FALSE	TRUE	TRUE	FALSE
ABCG8	-4.79055	1.13717	24.1884	8.74e-07	4.2e-05	FALSE	TRUE	FALSE	FALSE
ACACB	-0.1429	2.93225	0.252015	0.61566	0.870298	FALSE	TRUE	FALSE	FALSE
AP2A2	-0.165868	2.1058	0.202523	0.652692	0.884351	FALSE	TRUE	FALSE	FALSE
AQP9	-1.89253	3.93559	7.7456	0.00538437	0.0818248	FALSE	TRUE	FALSE	FALSE
CLIP1	-0.0638478	5.32918	0.0552956	0.814092	0.944376	FALSE	TRUE	FALSE	FALSE
CUX1	0.0512763	6.51516	0.0382532	0.844936	0.953972	FALSE	TRUE	FALSE	FALSE
CYP1B1	-2.19441	3.04052	11.2874	0.000780346	0.0185957	FALSE	TRUE	FALSE	FALSE
DGAT2	-0.293604	4.16885	1.24782	0.263969	0.649454	FALSE	TRUE	FALSE	FALSE
DTNB	-0.238175	2.87292	0.445429	0.504514	0.811581	FALSE	TRUE	FALSE	FALSE
EIF4G3	0.205178	4.8725	0.666127	0.414405	0.760932	FALSE	TRUE	FALSE	FALSE
GNB5	-0.0646179	2.2539	0.025127	0.874051	0.961852	FALSE	TRUE	FALSE	FALSE
GRIK1	-0.422759	-0.458714	0.290444	0.589936	0.856453	FALSE	TRUE	FALSE	FALSE
HELZ	-0.107963	3.96672	0.173667	0.676873	0.895253	FALSE	TRUE	FALSE	FALSE
IRF8	-0.167472	4.46066	0.226588	0.634065	0.878227	FALSE	TRUE	FALSE	FALSE
L3MBTL4	0.237558	1.68428	0.161491	0.687787	0.899847	FALSE	TRUE	FALSE	FALSE
LDLRAD4	0.142935	3.45331	0.147239	0.701188	0.906373	FALSE	TRUE	FALSE	FALSE
LINC02538	-0.586596	-0.665761	1.18343	0.276659	0.660222	FALSE	TRUE	FALSE	FALSE
LOC105373215	-4.77062	-1.23471	36.2659	1.72e-09	1.21e-07	FALSE	TRUE	FALSE	FALSE
LRRC8A	0.106335	4.30181	0.0872777	0.767667	0.92895	FALSE	TRUE	FALSE	FALSE
MTUS1	0.0742953	4.81213	0.0553292	0.814037	0.944376	FALSE	TRUE	FALSE	FALSE
MYLK	0.651802	5.34297	2.19056	0.138859	0.512151	FALSE	TRUE	FALSE	FALSE
MYLK4	0.474122	2.72905	1.13004	0.287767	0.668893	FALSE	TRUE	FALSE	FALSE
MYO9B	-0.0249524	5.04069	0.0116313	0.914116	0.975786	FALSE	TRUE	FALSE	FALSE
N6AMT1	0.164611	2.5998	0.255112	0.613498	0.869388	FALSE	TRUE	FALSE	FALSE
NCOA2	0.58189	3.86181	4.68055	0.030506	0.250194	FALSE	TRUE	FALSE	FALSE
NFIX	0.143402	5.66911	0.383142	0.535927	0.828081	FALSE	TRUE	FALSE	FALSE
PDLIM5	0.328028	5.93961	1.86011	0.172612	0.558658	FALSE	TRUE	FALSE	FALSE
RNF130	0.170149	5.42578	0.404887	0.524576	0.822652	FALSE	TRUE	FALSE	FALSE
SHPK	-0.322707	3.06922	1.15708	0.282072	0.664415	FALSE	TRUE	FALSE	FALSE
TAF1D	-0.396384	6.59809	1.21552	0.270242	0.654483	FALSE	TRUE	FALSE	FALSE
TAOK1	0.383283	4.80845	2.32839	0.127033	0.495781	FALSE	TRUE	FALSE	FALSE
THADA	0.14647	4.28905	0.356647	0.550375	0.835397	FALSE	TRUE	FALSE	FALSE
THUMPD3	0.317109	4.94149	1.75662	0.185046	0.574079	FALSE	TRUE	FALSE	FALSE
TMEM18	-0.276308	4.63448	0.815803	0.36641	0.729177	FALSE	TRUE	FALSE	FALSE
TOP2B	0.539196	6.0906	3.84052	0.0500279	0.327388	FALSE	TRUE	FALSE	FALSE
TRIO	0.235385	5.08953	0.456161	0.499424	0.809937	FALSE	TRUE	FALSE	FALSE
TSPAN9	0.232585	2.9935	0.590842	0.442094	0.779052	FALSE	TRUE	FALSE	FALSE
TUBE1	0.0667404	2.77502	0.047418	0.827619	0.948458	FALSE	TRUE	FALSE	FALSE
UACA	-0.47283	5.94339	1.69257	0.193262	0.583601	FALSE	TRUE	FALSE	FALSE
UBR5	0.218601	5.7541	0.807954	0.368726	0.731421	FALSE	TRUE	FALSE	FALSE
ZFHX3	-0.156333	4.84001	0.346986	0.555824	0.838509	FALSE	TRUE	FALSE	FALSE
ARHGAP35	0.394841	4.78415	1.65	0.198959	0.588301	FALSE	TRUE	TRUE	TRUE		16	Total TRUE LT 5hmC, TRUE LT5mC
ARHGEF10L	-0.221175	5.07456	0.623143	0.429882	0.771422	FALSE	TRUE	TRUE	TRUE
ARID1B	0.45954	4.79868	4.22617	0.0398051	0.290055	FALSE	TRUE	TRUE	TRUE
EPB41L2	0.499324	7.28921	2.68489	0.101304	0.451124	FALSE	TRUE	TRUE	TRUE
FOXP1	-0.221818	5.49519	0.530855	0.466248	0.79316	FALSE	TRUE	TRUE	TRUE
LARP4B	0.0231269	5.40445	0.00858508	0.926177	0.97797	FALSE	TRUE	TRUE	TRUE
LOC124904475	-1.38631	-1.14413	3.85087	0.0497201	0.326523	FALSE	TRUE	TRUE	TRUE
LPP	0.338054	7.06315	1.36186	0.243215	0.632863	FALSE	TRUE	TRUE	TRUE
PCCA	0.613574	4.83793	6.70566	0.00961075	0.123189	FALSE	TRUE	TRUE	TRUE
PTPN1	0.487008	4.69795	3.40486	0.0650045	0.372416	FALSE	TRUE	TRUE	TRUE
PXN	0.105332	5.98671	0.171481	0.678799	0.896119	FALSE	TRUE	TRUE	TRUE
RMND5A	0.364965	5.27161	2.1029	0.14702	0.522767	FALSE	TRUE	TRUE	TRUE
VPS54	0.150419	4.58586	0.402011	0.526053	0.82339	FALSE	TRUE	TRUE	TRUE
WASL	0.4552	5.73015	3.22568	0.0724918	0.389272	FALSE	TRUE	TRUE	TRUE
LIPC	-6.20384	2.28739	45.7303	1.36e-11	1.19e-09	FALSE	TRUE	FALSE	TRUE
MICAL2	0.65841	6.39347	6.59753	0.010212	0.128245	FALSE	TRUE	FALSE	TRUE
SYN3	-0.103707	0.887318	0.0485325	0.825637	0.947672	FALSE	TRUE	TRUE	FALSE
SGMS1	-0.101985	3.79909	0.10755	0.742951	0.919814	TRUE	TRUE	TRUE	FALSE
						1	366	323	16
						0.00273224	1	0.882514	0.0437158
