# Supplementary material for: Colorectal cancer progression to metastasis is associated with dynamic genome-wide biphasic 5-hydroxymethylcytosine accumulation
Source: BMC Biol. 2025 Apr 16;23:100. doi: 10.1186/s12915-025-02205-y (PMC12004686; doi:10.1186/s12915-025-02205-y)
Supplement: Supplementary file 4 — Additional file 4: Table S3 High DGE and 5hmC gain in LT. [file 12915_2025_2205_MOESM4_ESM.xlsx]

## Sheet: Sheet1
gene	logFC	logCPM	LR	PValue	PAdj	TC 5hmC enriched	LT 5hmC enriched
PLG	-9.34422	4.45365	301.997	1.20989e-67	6.87958e-65	FALSE	TRUE	UPREGULATED in METASTASIS
DPYS	-9.97834	2.29287	188.327	7.37008e-43	2.35727e-40	FALSE	TRUE
SARDH	-3.58259	1.71491	64.503	9.63862e-16	1.17442e-13	FALSE	TRUE
DAO	-6.49541	0.246604	55.5886	8.93396e-14	9.57477e-12	FALSE	TRUE
PAQR9	-5.67524	-0.735447	48.2697	3.71446e-12	3.45614e-10	FALSE	TRUE
LIPC	-6.20384	2.28739	45.7303	1.35711e-11	1.19227e-09	FALSE	TRUE
LOC105373215	-4.77062	-1.23471	36.2659	1.72146e-09	1.20679e-07	FALSE	TRUE
ALPL	-2.73644	3.20155	35.5977	2.42572e-09	1.68893e-07	FALSE	TRUE
TRPM8	-5.45445	-0.411501	32.2551	1.35205e-08	8.41228e-07	FALSE	TRUE
CECR2	-2.79549	0.37792	28.7543	8.21691e-08	4.64641e-06	FALSE	TRUE
HLF	-2.60987	1.41612	26.9753	2.06076e-07	1.1101e-05	FALSE	TRUE
FAM20A	-2.28853	2.0784	26.5735	2.53696e-07	1.34887e-05	FALSE	TRUE
CDH2	-3.15951	1.56835	25.1583	5.28111e-07	2.65612e-05	FALSE	TRUE
ABCG8	-4.79055	1.13717	24.1884	8.73549e-07	4.19755e-05	FALSE	TRUE
ESR1	-2.39723	0.822141	18.729	1.50675e-05	0.000574361	FALSE	TRUE
CA5A	-3.56332	-0.332237	18.3267	1.86076e-05	0.00070147	FALSE	TRUE
ABLIM3	-1.76319	3.20786	17.807	2.44484e-05	0.000903354	FALSE	TRUE
FIGN	-1.8658	-0.269724	16.1379	5.88929e-05	0.00198719	FALSE	TRUE
APBB1IP	-1.53052	2.3676	16.0825	6.06419e-05	0.00203832	FALSE	TRUE
ZBTB16	-2.09547	1.52448	15.6104	7.78258e-05	0.00252471	FALSE	TRUE
GSTA2	-3.47872	0.72005	13.3517	0.000258185	0.00725969	FALSE	TRUE
MYOM1	-2.2022	2.52903	13.219	0.000277121	0.00766578	FALSE	TRUE
CYP1B1	-2.19441	3.04052	11.2874	0.000780346	0.0185957	FALSE	TRUE
DAPK1	-1.512	2.68661	10.5613	0.00115483	0.0254187	FALSE	TRUE
PIEZO2	-1.75527	1.27376	9.30128	0.00228994	0.0433323	FALSE	TRUE
CADM1	-1.22943	1.26634	9.10473	0.00254949	0.0473203	FALSE	TRUE
SHC2	-1.64824	3.07782	7.89127	0.0049674	0.0770908	FALSE	TRUE
AQP9	-1.89253	3.93559	7.7456	0.00538437	0.0818248	FALSE	TRUE
FN1	-1.42347	8.8362	5.5052	0.01896	0.192994	FALSE	TRUE
LINC01348	-1.4524	1.0832	5.34746	0.0207524	0.20306	FALSE	TRUE
ADGRD1	-1.54898	-0.287811	4.72908	0.0296568	0.246578	FALSE	TRUE
GNAO1	-1.18802	0.754765	4.22684	0.0397895	0.290055	FALSE	TRUE
LOC124904475	-1.38631	-1.14413	3.85087	0.0497201	0.326523	FALSE	TRUE
GFRA1	-1.31881	0.794967	3.51105	0.0609606	0.36191	FALSE	TRUE
MIR99AHG	-1.35741	-0.152128	3.32377	0.0682849	0.379114	FALSE	TRUE
ALDH1A	-1.18802	5.78932	2.83687	0.0921238	0.43391	FALSE	TRUE
gene	logFC	logCPM	LR	PValue	PAdj	TC 5hmC enriched	LT 5hmC enriched	DOWN REGULATED IN METASTASIS
DLC1	0.95586	-1.03442	2.72255	0.0989399	0.446816	FALSE	TRUE
CLIC4	0.970711	5.35962	6.21559	0.012663	0.149487	FALSE	TRUE
GNAI1	0.993359	2.1504	6.99649	0.00816697	0.110264	FALSE	TRUE
SORCS2	1.08272	-0.792583	2.62107	0.105453	0.459241	FALSE	TRUE
IL6-AS1	1.98514	-0.708541	6.231	0.0125533	0.148879	FALSE	TRUE
