# Supplementary material for: Colorectal cancer progression to metastasis is associated with dynamic genome-wide biphasic 5-hydroxymethylcytosine accumulation
Source: BMC Biol. 2025 Apr 16;23:100. doi: 10.1186/s12915-025-02205-y (PMC12004686; doi:10.1186/s12915-025-02205-y)
Supplement: Supplementary file 5 — Additional file 5: Table S4 5hmC recover and spread peaks. [file 12915_2025_2205_MOESM5_ESM.xlsx]

## Sheet: NC filtered peaks
NC_000001.11	1566351	1570379
NC_000001.11	1571158	1572301
NC_000001.11	1687771	1689412
NC_000001.11	1693962	1695138
NC_000001.11	1740734	1742403
NC_000001.11	1766230	1767318
NC_000001.11	1807272	1808370
NC_000001.11	1818947	1819964
NC_000001.11	1865087	1866920
NC_000001.11	1869595	1872103
NC_000001.11	1879478	1881946
NC_000001.11	1883882	1889081
NC_000001.11	2240475	2242648
NC_000001.11	2259257	2261449
NC_000001.11	2262031	2264120
NC_000001.11	2295813	2297453
NC_000001.11	2309289	2310293
NC_000001.11	6615912	6617397
NC_000001.11	7785013	7786373
NC_000001.11	7941078	7942208
NC_000001.11	8095450	8096543
NC_000001.11	8341324	8342690
NC_000001.11	8402910	8404530
NC_000001.11	8416186	8417958
NC_000001.11	8498235	8499596
NC_000001.11	8620544	8621710
NC_000001.11	8623733	8624882
NC_000001.11	9235568	9237408
NC_000001.11	9312180	9313440
NC_000001.11	9329592	9331357
NC_000001.11	9558935	9559959
NC_000001.11	9799144	9801386
NC_000001.11	10229739	10232025
NC_000001.11	12406657	12408229
NC_000001.11	13758008	13759334
NC_000001.11	13764004	13765323
NC_000001.11	14138436	14139627
NC_000001.11	15830637	15833706
NC_000001.11	15851535	15852828
NC_000001.11	15884566	15885710
NC_000001.11	15887695	15891155
NC_000001.11	15963922	15965218
NC_000001.11	17541904	17542949
NC_000001.11	19411816	19413361
NC_000001.11	19430807	19431934
NC_000001.11	19432378	19433463
NC_000001.11	19442278	19443352
NC_000001.11	19446654	19447679
NC_000001.11	19456372	19457818
NC_000001.11	19465780	19467238
NC_000001.11	19471040	19472085
NC_000001.11	19486369	19488593
NC_000001.11	20783904	20785296
NC_000001.11	21765151	21766344
NC_000001.11	21771579	21772631
NC_000001.11	21915523	21917290
NC_000001.11	22054120	22055766
NC_000001.11	22057237	22059834
NC_000001.11	22061167	22062978
NC_000001.11	22063680	22068244
NC_000001.11	22547096	22548164
NC_000001.11	23119102	23120184
NC_000001.11	23699439	23701147
NC_000001.11	24725894	24727512
NC_000001.11	24746765	24749365
NC_000001.11	24750329	24751864
NC_000001.11	24794592	24796526
NC_000001.11	24815320	24816504
NC_000001.11	24823476	24824602
NC_000001.11	25245017	25246206
NC_000001.11	25860034	25861274
NC_000001.11	26715736	26716893
NC_000001.11	27418929	27420045
NC_000001.11	27429528	27430914
NC_000001.11	27441361	27443192
NC_000001.11	27458037	27459263
NC_000001.11	27460730	27461866
NC_000001.11	27462755	27464106
NC_000001.11	27465565	27466646
NC_000001.11	27468461	27470111
NC_000001.11	27471244	27473496
NC_000001.11	27477172	27479332
NC_000001.11	27485162	27487362
NC_000001.11	27771470	27772742
NC_000001.11	28374901	28376062
NC_000001.11	28554468	28555781
NC_000001.11	28746796	28748251
NC_000001.11	29174130	29176272
NC_000001.11	31008675	31009846
NC_000001.11	31032888	31033972
NC_000001.11	31037764	31039423
NC_000001.11	31044073	31045337
NC_000001.11	31051888	31053303
NC_000001.11	31918082	31919778
NC_000001.11	31921790	31923059
NC_000001.11	32018706	32020030
NC_000001.11	32021543	32022922
NC_000001.11	32031848	32033157
NC_000001.11	32109428	32110975
NC_000001.11	32113029	32114174
NC_000001.11	33336668	33337721
NC_000001.11	35187873	35190032
NC_000001.11	36249439	36251014
NC_000001.11	36251455	36252813
NC_000001.11	36257579	36258734
NC_000001.11	36464873	36465912
NC_000001.11	37926201	37927539
NC_000001.11	38857487	38858817
NC_000001.11	38993089	38994823
NC_000001.11	39028267	39029298
NC_000001.11	39272921	39273974
NC_000001.11	40042752	40043947
NC_000001.11	40053062	40054620
NC_000001.11	40176941	40178726
NC_000001.11	40375088	40376138
NC_000001.11	40690176	40691453
NC_000001.11	42689221	42690269
NC_000001.11	43904629	43906789
NC_000001.11	45488943	45490165
NC_000001.11	51251637	51254085
NC_000001.11	51730326	51732681
NC_000001.11	54302154	54304290
NC_000001.11	54351169	54352266
NC_000001.11	55212447	55213586
NC_000001.11	55216007	55217064
NC_000001.11	56478292	56479754
NC_000001.11	56571294	56572309
NC_000001.11	56573981	56575492
NC_000001.11	61051619	61053523
NC_000001.11	61087853	61089061
NC_000001.11	61090196	61091388
NC_000001.11	61124492	61125540
NC_000001.11	61153418	61154470
NC_000001.11	61197211	61199913
NC_000001.11	61255800	61257682
NC_000001.11	61264134	61265210
NC_000001.11	61446671	61448900
NC_000001.11	63920364	63921443
NC_000001.11	64526615	64527640
NC_000001.11	64895789	64897095
NC_000001.11	66368008	66369050
NC_000001.11	76155002	76156701
NC_000001.11	77971722	77972890
NC_000001.11	77976390	77977615
NC_000001.11	78044746	78045867
NC_000001.11	85277104	85278503
NC_000001.11	86394175	86395535
NC_000001.11	86707024	86708602
NC_000001.11	86904543	86905729
NC_000001.11	88868566	88869896
NC_000001.11	91802170	91803348
NC_000001.11	91826217	91827494
NC_000001.11	91838334	91839631
NC_000001.11	91881644	91882888
NC_000001.11	92782483	92783933
NC_000001.11	92962908	92964097
NC_000001.11	93086404	93087488
NC_000001.11	93614716	93616611
NC_000001.11	94533022	94534061
NC_000001.11	94960748	94962499
NC_000001.11	96725320	96727155
NC_000001.11	96742837	96744422
NC_000001.11	100361808	100363004
NC_000001.11	108571287	108572728
NC_000001.11	108659915	108661101
NC_000001.11	111646570	111647700
NC_000001.11	112399052	112400922
NC_000001.11	112621058	112622074
NC_000001.11	112641517	112643090
NC_000001.11	113079459	113080817
NC_000001.11	114503386	114504553
NC_000001.11	115977087	115978121
NC_000001.11	121208220	121210596
NC_000001.11	121234787	121235989
NC_000001.11	143995941	143998243
NC_000001.11	144022552	144023725
NC_000001.11	144571204	144572293
NC_000001.11	145016716	145017779
NC_000001.11	145018421	145019712
NC_000001.11	145069689	145072001
NC_000001.11	145991013	145992437
NC_000001.11	145999986	146001258
NC_000001.11	146039609	146040702
NC_000001.11	146150461	146151768
NC_000001.11	148387360	148388398
NC_000001.11	149237242	149238461
NC_000001.11	149634903	149636114
NC_000001.11	150569104	150570437
NC_000001.11	150570660	150572686
NC_000001.11	150877162	150878300
NC_000001.11	150924788	150925805
NC_000001.11	151196696	151197884
NC_000001.11	151211838	151213102
NC_000001.11	151445948	151447374
NC_000001.11	151986946	151988392
NC_000001.11	153635228	153637663
NC_000001.11	153885640	153886916
NC_000001.11	153902871	153904896
NC_000001.11	155683899	155684975
NC_000001.11	158024619	158025806
NC_000001.11	159013093	159014097
NC_000001.11	159020838	159022260
NC_000001.11	161177846	161178900
NC_000001.11	164651316	164652399
NC_000001.11	164753767	164754876
NC_000001.11	164784274	164785785
NC_000001.11	165694266	165696094
NC_000001.11	170665208	170666578
NC_000001.11	179143403	179144460
NC_000001.11	179322187	179323237
NC_000001.11	182840663	182842510
NC_000001.11	184421455	184423004
NC_000001.11	184573966	184575164
NC_000001.11	200750134	200751154
NC_000001.11	201641871	201643545
NC_000001.11	201914291	201915414
NC_000001.11	201923590	201924882
NC_000001.11	202808943	202809950
NC_000001.11	203309920	203311149
NC_000001.11	203624115	203625487
NC_000001.11	203631510	203632610
NC_000001.11	203657607	203658716
NC_000001.11	203691469	203692523
NC_000001.11	203768480	203769690
NC_000001.11	205282524	205283770
NC_000001.11	205627280	205630050
NC_000001.11	206226781	206228512
NC_000001.11	206253497	206254630
NC_000001.11	206273744	206274866
NC_000001.11	206280998	206282094
NC_000001.11	206717844	206719486
NC_000001.11	207807875	207809048
NC_000001.11	208646425	208647699
NC_000001.11	220877489	220878692
NC_000001.11	223835184	223836379
NC_000001.11	223839582	223840963
NC_000001.11	224184493	224186689
NC_000001.11	225712462	225713645
NC_000001.11	225781146	225782777
NC_000001.11	230125277	230127527
NC_000001.11	231415774	231416834
NC_000001.11	231602712	231603853
NC_000001.11	232436117	232437271
NC_000001.11	232575806	232576835
NC_000001.11	234517471	234518478
NC_000001.11	234617852	234619210
NC_000001.11	234976843	234978015
NC_000001.11	235125615	235126834
NC_000001.11	235501150	235502567
NC_000001.11	236683989	236686119
NC_000001.11	244209376	244210946
NC_000001.11	244360348	244361533
NC_000001.11	244663089	244664260
NC_000001.11	246725263	246726309
NC_000002.12	1012410	1014776
NC_000002.12	1632402	1633426
NC_000002.12	1644506	1645579
NC_000002.12	1699227	1701374
NC_000002.12	1706382	1707851
NC_000002.12	1741018	1742666
NC_000002.12	9001647	9002778
NC_000002.12	9261986	9263038
NC_000002.12	9264553	9265967
NC_000002.12	9419999	9421483
NC_000002.12	9602417	9604433
NC_000002.12	9607372	9609581
NC_000002.12	9627619	9628670
NC_000002.12	9991631	9992697
NC_000002.12	10041099	10042415
NC_000002.12	10045039	10047049
NC_000002.12	10446124	10447235
NC_000002.12	10802995	10804122
NC_000002.12	11256238	11257734
NC_000002.12	11464352	11465422
NC_000002.12	11480828	11481886
NC_000002.12	11750384	11752118
NC_000002.12	12430138	12431313
NC_000002.12	12463405	12464447
NC_000002.12	12730831	12732452
NC_000002.12	16625934	16627144
NC_000002.12	16632700	16633729
NC_000002.12	20343804	20346189
NC_000002.12	20445029	20446278
NC_000002.12	23941828	23943164
NC_000002.12	24356970	24358139
NC_000002.12	24360970	24362024
NC_000002.12	24489338	24490536
NC_000002.12	24496239	24497654
NC_000002.12	24766554	24767624
NC_000002.12	25249505	25250642
NC_000002.12	25303980	25305373
NC_000002.12	25321938	25323905
NC_000002.12	26246286	26247322
NC_000002.12	28092573	28093681
NC_000002.12	28275510	28276762
NC_000002.12	28340977	28341993
NC_000002.12	30148437	30150082
NC_000002.12	30270860	30272095
NC_000002.12	32278846	32280149
NC_000002.12	32364284	32365649
NC_000002.12	33106934	33108148
NC_000002.12	36563436	36564856
NC_000002.12	36594925	36597276
NC_000002.12	36732991	36734165
NC_000002.12	37653918	37655082
NC_000002.12	38366462	38368121
NC_000002.12	38597049	38598348
NC_000002.12	39414557	39415739
NC_000002.12	42599412	42601258
NC_000002.12	43427015	43428900
NC_000002.12	44172880	44175415
NC_000002.12	44176433	44177659
NC_000002.12	46332247	46334009
NC_000002.12	47163354	47165754
NC_000002.12	47270440	47272101
NC_000002.12	47784960	47786397
NC_000002.12	47805239	47806767
NC_000002.12	47861651	47863795
NC_000002.12	47885227	47887209
NC_000002.12	48321084	48322736
NC_000002.12	48357367	48358758
NC_000002.12	48537915	48538987
NC_000002.12	48544552	48545648
NC_000002.12	54394739	54396093
NC_000002.12	54477212	54478332
NC_000002.12	54505851	54507181
NC_000002.12	54507283	54508745
NC_000002.12	54523804	54525966
NC_000002.12	54574925	54576725
NC_000002.12	54604576	54606000
NC_000002.12	54606543	54607777
NC_000002.12	61423689	61425010
NC_000002.12	61466810	61469572
NC_000002.12	61886077	61887106
NC_000002.12	62194102	62195181
NC_000002.12	64007175	64008493
NC_000002.12	64109657	64110691
NC_000002.12	64137707	64138837
NC_000002.12	64642979	64644010
NC_000002.12	65105488	65106802
NC_000002.12	65107978	65110622
NC_000002.12	65120083	65121338
NC_000002.12	65122282	65124716
NC_000002.12	65125454	65126585
NC_000002.12	65228878	65230631
NC_000002.12	65235447	65236535
NC_000002.12	65260592	65261946
NC_000002.12	67515119	67516591
NC_000002.12	68189660	68190671
NC_000002.12	68200386	68203024
NC_000002.12	68239472	68241257
NC_000002.12	69162827	69163847
NC_000002.12	69379689	69381256
NC_000002.12	69383586	69385323
NC_000002.12	69769527	69771336
NC_000002.12	69902090	69903140
NC_000002.12	70069910	70070935
NC_000002.12	70107103	70108163
NC_000002.12	70122886	70123937
NC_000002.12	84996710	84998098
NC_000002.12	85143912	85145141
NC_000002.12	85612416	85613674
NC_000002.12	85797035	85798090
NC_000002.12	86948799	86950011
NC_000002.12	87469578	87471409
NC_000002.12	87501418	87502662
NC_000002.12	87509101	87510337
NC_000002.12	87512737	87514277
NC_000002.12	98729011	98730054
NC_000002.12	100821169	100822343
NC_000002.12	101296552	101298185
NC_000002.12	101309066	101310333
NC_000002.12	101780550	101781966
NC_000002.12	102030951	102032013
NC_000002.12	102056540	102058168
NC_000002.12	105396107	105397286
NC_000002.12	105747612	105749679
NC_000002.12	105754284	105755980
NC_000002.12	105799804	105800818
NC_000002.12	106463994	106465195
NC_000002.12	107830783	107831790
NC_000002.12	108618496	108620288
NC_000002.12	108722475	108723517
NC_000002.12	108725452	108726796
NC_000002.12	109795864	109796984
NC_000002.12	109798830	109799866
NC_000002.12	110571643	110572666
NC_000002.12	110574472	110575681
NC_000002.12	111428599	111429673
NC_000002.12	111447398	111449255
NC_000002.12	111451789	111453072
NC_000002.12	111463457	111465219
NC_000002.12	111491886	111493682
NC_000002.12	112272989	112275037
NC_000002.12	112426224	112428272
NC_000002.12	112429005	112430141
NC_000002.12	112430769	112432246
NC_000002.12	113438756	113439773
NC_000002.12	113582296	113583462
NC_000002.12	113892999	113894210
NC_000002.12	117076993	117078272
NC_000002.12	119305340	119306546
NC_000002.12	119761294	119762835
NC_000002.12	120014350	120016034
NC_000002.12	127362046	127363111
NC_000002.12	127383825	127385252
NC_000002.12	127669792	127670990
NC_000002.12	127804015	127805550
NC_000002.12	131541881	131542976
NC_000002.12	134295379	134296462
NC_000002.12	134923640	134924815
NC_000002.12	135745203	135746237
NC_000002.12	137966302	137967451
NC_000002.12	144333035	144334038
NC_000002.12	144383120	144384454
NC_000002.12	144385841	144390314
NC_000002.12	144399366	144400394
NC_000002.12	144403606	144404712
NC_000002.12	144412430	144413685
NC_000002.12	144417815	144419753
NC_000002.12	144446967	144448571
NC_000002.12	144450850	144451877
NC_000002.12	144462369	144463519
NC_000002.12	144465777	144466855
NC_000002.12	144481072	144482931
NC_000002.12	148646916	148648074
NC_000002.12	150172615	150174116
NC_000002.12	151287291	151289261
NC_000002.12	151820622	151821805
NC_000002.12	152469488	152470628
NC_000002.12	152491623	152493065
NC_000002.12	157790760	157791764
NC_000002.12	159284595	159285854
NC_000002.12	159713969	159715197
NC_000002.12	159718848	159720161
NC_000002.12	159723157	159724288
NC_000002.12	159775850	159776894
NC_000002.12	160270809	160272045
NC_000002.12	160395231	160397251
NC_000002.12	160397878	160399241
NC_000002.12	160409122	160410968
NC_000002.12	160477929	160479037
NC_000002.12	163737118	163738456
NC_000002.12	165665680	165667208
NC_000002.12	168577142	168578165
NC_000002.12	171526280	171527969
NC_000002.12	173937759	173938840
NC_000002.12	173940272	173941345
NC_000002.12	173950585	173951675
NC_000002.12	173959267	173961442
NC_000002.12	174585861	174588457
NC_000002.12	177214327	177215969
NC_000002.12	177243937	177245050
NC_000002.12	177258950	177260126
NC_000002.12	187562263	187563371
NC_000002.12	189563470	189564767
NC_000002.12	190406476	190407489
NC_000002.12	190652811	190653934
NC_000002.12	191305753	191307302
NC_000002.12	191835155	191836611
NC_000002.12	196164466	196165715
NC_000002.12	197427641	197429905
NC_000002.12	197430784	197432135
NC_000002.12	197519175	197520531
NC_000002.12	200853671	200854857
NC_000002.12	200855304	200857133
NC_000002.12	200858771	200860846
NC_000002.12	202272034	202273105
NC_000002.12	202372720	202374869
NC_000002.12	202642088	202643294
NC_000002.12	203580514	203582082
NC_000002.12	204108812	204110161
NC_000002.12	207150305	207151519
NC_000002.12	207159627	207160675
NC_000002.12	207531934	207533015
NC_000002.12	207534279	207536126
NC_000002.12	207549487	207550660
NC_000002.12	207556665	207558816
NC_000002.12	207771397	207773761
NC_000002.12	218223096	218225500
NC_000002.12	222907782	222908925
NC_000002.12	223941323	223942563
NC_000002.12	224546183	224547533
NC_000002.12	224580167	224583683
NC_000002.12	230794623	230795655
NC_000002.12	231122787	231124143
NC_000002.12	231660843	231661950
NC_000002.12	231662779	231665006
NC_000002.12	234955063	234956502
NC_000002.12	235581616	235582871
NC_000002.12	235676840	235678523
NC_000002.12	235734666	235735670
NC_000002.12	237728503	237729951
NC_000002.12	237730737	237733883
NC_000002.12	239219641	239221331
NC_000002.12	239357632	239359421
NC_000002.12	241320498	241321694
NC_000002.12	241322366	241323429
NC_000003.12	4515806	4517429
NC_000003.12	4826900	4828273
NC_000003.12	5162859	5164163
NC_000003.12	5189336	5190597
NC_000003.12	8529465	8530519
NC_000003.12	9403203	9404443
NC_000003.12	9423855	9425984
NC_000003.12	10142431	10143888
NC_000003.12	10165806	10167617
NC_000003.12	11580098	11581520
NC_000003.12	11605854	11607098
NC_000003.12	11608790	11611516
NC_000003.12	11621238	11622377
NC_000003.12	11629627	11632514
NC_000003.12	11633627	11634640
NC_000003.12	12319262	12320385
NC_000003.12	12405127	12406174
NC_000003.12	12625786	12626897
NC_000003.12	12660698	12661722
NC_000003.12	13868494	13869709
NC_000003.12	15293695	15295035
NC_000003.12	16370765	16372151
NC_000003.12	16425558	16426756
NC_000003.12	17739271	17740504
NC_000003.12	19966763	19967997
NC_000003.12	19970383	19971411
NC_000003.12	23629935	23630997
NC_000003.12	27480713	27482917
NC_000003.12	30604327	30606027
NC_000003.12	30607857	30609500
NC_000003.12	30628810	30630081
NC_000003.12	30635366	30637110
NC_000003.12	30651030	30652290
NC_000003.12	30687023	30688336
NC_000003.12	31540440	31541933
NC_000003.12	31563822	31564967
NC_000003.12	31891806	31893049
NC_000003.12	31894073	31895351
NC_000003.12	31932086	31933559
NC_000003.12	31973918	31975490
NC_000003.12	32402130	32403214
NC_000003.12	33427033	33429071
NC_000003.12	36913092	36914243
NC_000003.12	41208423	41210180
NC_000003.12	42018655	42019667
NC_000003.12	42113595	42115597
NC_000003.12	45655667	45656761
NC_000003.12	47153831	47155020
NC_000003.12	48062345	48063399
NC_000003.12	48066463	48067832
NC_000003.12	48471383	48472508
NC_000003.12	48703091	48705067
NC_000003.12	49018875	49020047
NC_000003.12	49090999	49092330
NC_000003.12	49295568	49296611
NC_000003.12	49380869	49382333
NC_000003.12	49382880	49384418
NC_000003.12	49386349	49387757
NC_000003.12	49397212	49401610
NC_000003.12	49402304	49403797
NC_000003.12	49404231	49405925
NC_000003.12	49406763	49409516
NC_000003.12	49945489	49947263
NC_000003.12	51612789	51613952
NC_000003.12	51972491	51973542
NC_000003.12	52273196	52275285
NC_000003.12	57589011	57592674
NC_000003.12	57593624	57595745
NC_000003.12	58049988	58051040
NC_000003.12	61565350	61566512
NC_000003.12	61677994	61679104
NC_000003.12	61849377	61850426
NC_000003.12	64537470	64538752
NC_000003.12	64765939	64767016
NC_000003.12	66417782	66419304
NC_000003.12	66429816	66431117
NC_000003.12	66483722	66484753
NC_000003.12	66487536	66488652
NC_000003.12	66495310	66496439
NC_000003.12	70957248	70958422
NC_000003.12	70988093	70989306
NC_000003.12	71007197	71008602
NC_000003.12	71017943	71019185
NC_000003.12	71020709	71021997
NC_000003.12	71032019	71033317
NC_000003.12	71054578	71057021
NC_000003.12	71069667	71070759
NC_000003.12	71086309	71087630
NC_000003.12	71132886	71133978
NC_000003.12	71169807	71170876
NC_000003.12	71483178	71484357
NC_000003.12	72443688	72445339
NC_000003.12	73003022	73004170
NC_000003.12	73011260	73012800
NC_000003.12	73531920	73533106
NC_000003.12	96673013	96674024
NC_000003.12	98894153	98895156
NC_000003.12	105862093	105863108
NC_000003.12	112336596	112338236
NC_000003.12	112993390	112994521
NC_000003.12	119499144	119500197
NC_000003.12	120079409	120080558
NC_000003.12	122481412	122482970
NC_000003.12	124881899	124883248
NC_000003.12	125043652	125045354
NC_000003.12	125142391	125144093
NC_000003.12	127725148	127726688
NC_000003.12	127749561	127750656
NC_000003.12	127754785	127755871
NC_000003.12	127779254	127780411
NC_000003.12	127817787	127819207
NC_000003.12	128699041	128700715
NC_000003.12	128728357	128729606
NC_000003.12	129171437	129172569
NC_000003.12	129174186	129175846
NC_000003.12	133414058	133415267
NC_000003.12	133415831	133418060
NC_000003.12	134228267	134229415
NC_000003.12	136154006	136155521
NC_000003.12	136158089	136159621
NC_000003.12	136161886	136163031
NC_000003.12	136171973	136173804
NC_000003.12	136179854	136181623
NC_000003.12	136183844	136184872
NC_000003.12	136187019	136188450
NC_000003.12	136189046	136190161
NC_000003.12	136719784	136720861
NC_000003.12	136753268	136754281
NC_000003.12	136863638	136864908
NC_000003.12	141368563	141369831
NC_000003.12	141903473	141904536
NC_000003.12	142444164	142446354
NC_000003.12	149084458	149085584
NC_000003.12	149130329	149131462
NC_000003.12	149592914	149594097
NC_000003.12	150702170	150703465
NC_000003.12	152275476	152276902
NC_000003.12	152287514	152288527
NC_000003.12	152315087	152316301
NC_000003.12	152374959	152375963
NC_000003.12	153171940	153173036
NC_000003.12	154321932	154322991
NC_000003.12	156676558	156677720
NC_000003.12	168844994	168846462
NC_000003.12	169768146	169769191
NC_000003.12	170152188	170153366
NC_000003.12	170358801	170359946
NC_000003.12	170908897	170910010
NC_000003.12	171807313	171809135
NC_000003.12	172042002	172043413
NC_000003.12	172049401	172051313
NC_000003.12	172062245	172063673
NC_000003.12	172075059	172076242
NC_000003.12	172106974	172108506
NC_000003.12	172124677	172125929
NC_000003.12	172130290	172131438
NC_000003.12	172153931	172154941
NC_000003.12	172189924	172190955
NC_000003.12	172194015	172195072
NC_000003.12	172209526	172210662
NC_000003.12	172281292	172282553
NC_000003.12	172315009	172316228
NC_000003.12	172563814	172564930
NC_000003.12	176768864	176769906
NC_000003.12	177052932	177054267
NC_000003.12	177103989	177105431
NC_000003.12	177106129	177107947
NC_000003.12	177119683	177120778
NC_000003.12	177127740	177129065
NC_000003.12	177146177	177147281
NC_000003.12	177159661	177161093
NC_000003.12	177172972	177174508
NC_000003.12	177179127	177180585
NC_000003.12	177187184	177188264
NC_000003.12	177193180	177195038
NC_000003.12	177199236	177200682
NC_000003.12	177358090	177359241
NC_000003.12	177448866	177450007
NC_000003.12	177450848	177451863
NC_000003.12	177476523	177477778
NC_000003.12	182803019	182804638
NC_000003.12	183699193	183701347
NC_000003.12	185145566	185146677
NC_000003.12	185925213	185926748
NC_000003.12	185938314	185939962
NC_000003.12	186787666	186789450
NC_000003.12	188156565	188157592
NC_000003.12	188230476	188232499
NC_000003.12	188267872	188268886
NC_000003.12	188272203	188273397
NC_000003.12	188293849	188295091
NC_000003.12	188298444	188299595
NC_000003.12	188305586	188306786
NC_000003.12	188355772	188356967
NC_000003.12	188358256	188359579
NC_000003.12	188581635	188583373
NC_000003.12	194001395	194002763
NC_000003.12	194004005	194005281
NC_000003.12	194132602	194133752
NC_000003.12	194299575	194301070
NC_000003.12	195178048	195179374
NC_000003.12	195205176	195206436
NC_000003.12	195425747	195426765
NC_000003.12	195583199	195584370
NC_000003.12	195905125	195906209
NC_000003.12	196285805	196286982
NC_000003.12	196419535	196420779
NC_000003.12	196428931	196430868
NC_000003.12	196495548	196496601
NC_000003.12	196499812	196501240
NC_000003.12	196741858	196743001
NC_000003.12	196745036	196746192
NC_000003.12	196749125	196750545
NC_000003.12	196763365	196765091
NC_000003.12	196775004	196776603
NC_000003.12	197299457	197300474
NC_000003.12	197951610	197952638
NC_000003.12	197958453	197959791
NC_000004.12	747929	749313
NC_000004.12	750584	751599
NC_000004.12	1198022	1199058
NC_000004.12	1427446	1429463
NC_000004.12	1434343	1435907
NC_000004.12	2254275	2255389
NC_000004.12	2472862	2474382
NC_000004.12	2538058	2539226
NC_000004.12	2548367	2549621
NC_000004.12	2572061	2573711
NC_000004.12	2574468	2575566
NC_000004.12	2601868	2602898
NC_000004.12	2606919	2608182
NC_000004.12	2846898	2848305
NC_000004.12	2854665	2855844
NC_000004.12	3489996	3491572
NC_000004.12	6784159	6785574
NC_000004.12	6788111	6789230
NC_000004.12	6795192	6796983
NC_000004.12	6952784	6955534
NC_000004.12	7789523	7790618
NC_000004.12	7878552	7879594
NC_000004.12	7889448	7890491
NC_000004.12	7933850	7935032
NC_000004.12	7965476	7966513
NC_000004.12	8392514	8393763
NC_000004.12	16816432	16817438
NC_000004.12	19674197	19675287
NC_000004.12	24549990	24551393
NC_000004.12	26214108	26215394
NC_000004.12	26353854	26354893
NC_000004.12	38702283	38703661
NC_000004.12	39738762	39740091
NC_000004.12	41358981	41360069
NC_000004.12	55854936	55856107
NC_000004.12	57077197	57078603
NC_000004.12	70836090	70837792
NC_000004.12	70893096	70894454
NC_000004.12	77069681	77071268
NC_000004.12	77789797	77790843
NC_000004.12	80009359	80010389
NC_000004.12	80015705	80016846
NC_000004.12	82425432	82426604
NC_000004.12	82883488	82884610
NC_000004.12	82887669	82888768
NC_000004.12	84962283	84963299
NC_000004.12	86938042	86939213
NC_000004.12	86973674	86975223
NC_000004.12	87021901	87023003
NC_000004.12	88005910	88007088
NC_000004.12	88380490	88381816
NC_000004.12	89305984	89307109
NC_000004.12	98913827	98915506
NC_000004.12	99060293	99061335
NC_000004.12	102810933	102812016
NC_000004.12	102818934	102820904
NC_000004.12	102821554	102823049
NC_000004.12	113744007	113745288
NC_000004.12	121686156	121687333
NC_000004.12	123392096	123394407
NC_000004.12	123407950	123409160
NC_000004.12	123415230	123416822
NC_000004.12	128063020	128064315
NC_000004.12	128813427	128816118
NC_000004.12	140093014	140094610
NC_000004.12	140728397	140729404
NC_000004.12	141637964	141639430
NC_000004.12	145617114	145618214
NC_000004.12	147729990	147731123
NC_000004.12	147797998	147799236
NC_000004.12	148058430	148059488
NC_000004.12	148060089	148061126
NC_000004.12	153240687	153241932
NC_000004.12	153476500	153477980
NC_000004.12	153486742	153488285
NC_000004.12	153498989	153500157
NC_000004.12	153521160	153522630
NC_000004.12	153526697	153528819
NC_000004.12	153540026	153541117
NC_000004.12	158784664	158785782
NC_000004.12	159278395	159279465
NC_000004.12	168836021	168837685
NC_000004.12	176327272	176328372
NC_000004.12	182833153	182834794
NC_000004.12	183096274	183097366
NC_000004.12	184396346	184397563
NC_000004.12	184429585	184430605
NC_000004.12	184437570	184439048
NC_000004.12	184447521	184448691
NC_000004.12	184475671	184476843
NC_000004.12	185202302	185203312
NC_000004.12	185393450	185395104
NC_000004.12	185531844	185533121
NC_000004.12	186681451	186682743
NC_000004.12	186684397	186685484
NC_000004.12	186692160	186694368
NC_000004.12	186698277	186700561
NC_000004.12	186705496	186706660
NC_000004.12	186712726	186714635
NC_000004.12	188153620	188154656
NC_000005.10	1326353	1328616
NC_000005.10	9264262	9265295
NC_000005.10	10376763	10377850
NC_000005.10	10568747	10570053
NC_000005.10	14158813	14159908
NC_000005.10	14205583	14206640
NC_000005.10	14415347	14416413
NC_000005.10	14437991	14439105
NC_000005.10	15503571	15504579
NC_000005.10	21340052	21341190
NC_000005.10	32095150	32096169
NC_000005.10	32131160	32132537
NC_000005.10	32139957	32141212
NC_000005.10	32150614	32152593
NC_000005.10	32156503	32158879
NC_000005.10	32171197	32172287
NC_000005.10	32439363	32441603
NC_000005.10	32595579	32596694
NC_000005.10	37249754	37251058
NC_000005.10	42798737	42799907
NC_000005.10	44688197	44689224
NC_000005.10	50964735	50966696
NC_000005.10	54531340	54532450
NC_000005.10	54647050	54648117
NC_000005.10	55462646	55464515
NC_000005.10	55529837	55530932
NC_000005.10	55984970	55986012
NC_000005.10	56835530	56836760
NC_000005.10	57177181	57178499
NC_000005.10	57180155	57181612
NC_000005.10	57182601	57183681
NC_000005.10	57184650	57186255
NC_000005.10	57192569	57193867
NC_000005.10	57199877	57200948
NC_000005.10	57207565	57208844
NC_000005.10	57215877	57217543
NC_000005.10	57219148	57220310
NC_000005.10	59353518	59354646
NC_000005.10	61336090	61337375
NC_000005.10	62327675	62328679
NC_000005.10	65967700	65969107
NC_000005.10	65984936	65985988
NC_000005.10	69843028	69844058
NC_000005.10	70718056	70719118
NC_000005.10	72152169	72153281
NC_000005.10	72830162	72831177
NC_000005.10	72856711	72857728
NC_000005.10	74636182	74637184
NC_000005.10	76360249	76361384
NC_000005.10	81788805	81790807
NC_000005.10	81852960	81854382
NC_000005.10	84258091	84259262
NC_000005.10	88839963	88841347
NC_000005.10	90475380	90476532
NC_000005.10	93586903	93587909
NC_000005.10	95812267	95813625
NC_000005.10	95819667	95821030
NC_000005.10	95962390	95963750
NC_000005.10	96671512	96672550
NC_000005.10	96932126	96933360
NC_000005.10	109325402	109326505
NC_000005.10	109386142	109387451
NC_000005.10	109395204	109396678
NC_000005.10	109403054	109404058
NC_000005.10	113218389	113220179
NC_000005.10	115843618	115845011
NC_000005.10	124722927	124724248
NC_000005.10	125039412	125040791
NC_000005.10	125409557	125410578
NC_000005.10	125482387	125484214
NC_000005.10	126368626	126369729
NC_000005.10	131789631	131790675
NC_000005.10	132416607	132417645
NC_000005.10	132555241	132556857
NC_000005.10	134216193	134217337
NC_000005.10	134847340	134849380
NC_000005.10	136143197	136144261
NC_000005.10	138027566	138029213
NC_000005.10	138030716	138031727
NC_000005.10	138462399	138463581
NC_000005.10	138490288	138491565
NC_000005.10	138838619	138839663
NC_000005.10	139295857	139297443
NC_000005.10	139303116	139304392
NC_000005.10	139310696	139312003
NC_000005.10	139345320	139347506
NC_000005.10	139352120	139353148
NC_000005.10	139516815	139517817
NC_000005.10	139563524	139564537
NC_000005.10	139567712	139568929
NC_000005.10	139579139	139582594
NC_000005.10	139589646	139591371
NC_000005.10	139591830	139593341
NC_000005.10	140637898	140638943
NC_000005.10	142974099	142975217
NC_000005.10	143105565	143106795
NC_000005.10	143309034	143310295
NC_000005.10	143357747	143359093
NC_000005.10	143374288	143375619
NC_000005.10	149534049	149536122
NC_000005.10	149547731	149549284
NC_000005.10	150494400	150495678
NC_000005.10	151025093	151026098
NC_000005.10	151775898	151777476
NC_000005.10	157542498	157543556
NC_000005.10	157544556	157545733
NC_000005.10	157569136	157570391
NC_000005.10	157571906	157573662
NC_000005.10	158929020	158930374
NC_000005.10	160103833	160104945
NC_000005.10	160287951	160289056
NC_000005.10	163510798	163512089
NC_000005.10	171841145	171842246
NC_000005.10	172749396	172750730
NC_000005.10	173058168	173059468
NC_000005.10	176036928	176038117
NC_000005.10	176985232	176986367
NC_000005.10	177173007	177174694
NC_000005.10	177218434	177219667
NC_000005.10	180798149	180799163
NC_000005.10	181279832	181280978
NC_000006.12	294631	296023
NC_000006.12	501801	503188
NC_000006.12	601186	602554
NC_000006.12	624601	625825
NC_000006.12	1251949	1253340
NC_000006.12	2109897	2111366
NC_000006.12	3158589	3160500
NC_000006.12	3752940	3754031
NC_000006.12	7050026	7051079
NC_000006.12	7125925	7127311
NC_000006.12	7130194	7131857
NC_000006.12	7154578	7155729
NC_000006.12	7173348	7174456
NC_000006.12	11473675	11474686
NC_000006.12	11771239	11772379
NC_000006.12	12025482	12026769
NC_000006.12	13421506	13422603
NC_000006.12	13462005	13463024
NC_000006.12	13705004	13706017
NC_000006.12	15250715	15252206
NC_000006.12	15266027	15267148
NC_000006.12	15271871	15273400
NC_000006.12	15294301	15296583
NC_000006.12	15343080	15344502
NC_000006.12	15401553	15404148
NC_000006.12	15449558	15452358
NC_000006.12	15522822	15524233
NC_000006.12	15660883	15662041
NC_000006.12	16320659	16321664
NC_000006.12	16750020	16751131
NC_000006.12	17279253	17280441
NC_000006.12	17701196	17703278
NC_000006.12	17703826	17705027
NC_000006.12	17868786	17870147
NC_000006.12	20998146	20999403
NC_000006.12	21754377	21755669
NC_000006.12	22031017	22032243
NC_000006.12	25124640	25125793
NC_000006.12	34340136	34341295
NC_000006.12	34344540	34346172
NC_000006.12	34350855	34352117
NC_000006.12	34374890	34376099
NC_000006.12	34389685	34390695
NC_000006.12	35093389	35094597
NC_000006.12	36449741	36450774
NC_000006.12	36600907	36601950
NC_000006.12	37136203	37137549
NC_000006.12	37820995	37822573
NC_000006.12	37823747	37824751
NC_000006.12	42785091	42786117
NC_000006.12	45482062	45483071
NC_000006.12	52518213	52519327
NC_000006.12	52547456	52548658
NC_000006.12	52560034	52561517
NC_000006.12	53055567	53057026
NC_000006.12	73449771	73451054
NC_000006.12	73462542	73463909
NC_000006.12	73523962	73525043
NC_000006.12	75603688	75604975
NC_000006.12	75616953	75618417
NC_000006.12	87163876	87164990
NC_000006.12	87692664	87693827
NC_000006.12	89085622	89087549
NC_000006.12	99422575	99423685
NC_000006.12	105487002	105488043
NC_000006.12	106109938	106111480
NC_000006.12	108617764	108618834
NC_000006.12	108737457	108738849
NC_000006.12	109456453	109457651
NC_000006.12	109478092	109480008
NC_000006.12	109481216	109482455
NC_000006.12	110356371	110357379
NC_000006.12	110877275	110878383
NC_000006.12	111429862	111430911
NC_000006.12	111446325	111447345
NC_000006.12	111804260	111805638
NC_000006.12	111836943	111838065
NC_000006.12	112184150	112185184
NC_000006.12	116372098	116373654
NC_000006.12	121449695	121451320
NC_000006.12	122463551	122464705
NC_000006.12	122794243	122795520
NC_000006.12	125987127	125988263
NC_000006.12	129680309	129681395
NC_000006.12	129685798	129687098
NC_000006.12	130034189	130035227
NC_000006.12	130979896	130980974
NC_000006.12	131047982	131049176
NC_000006.12	131136863	131138188
NC_000006.12	136107814	136108966
NC_000006.12	136286578	136288123
NC_000006.12	136785365	136787032
NC_000006.12	138982918	138984252
NC_000006.12	139137454	139138902
NC_000006.12	139322572	139323577
NC_000006.12	142935139	142936212
NC_000006.12	143741009	143742477
NC_000006.12	143746000	143747146
NC_000006.12	144148241	144149874
NC_000006.12	144319300	144320406
NC_000006.12	144353746	144355222
NC_000006.12	144363199	144364281
NC_000006.12	144401922	144403327
NC_000006.12	148379262	148380386
NC_000006.12	148494412	148495437
NC_000006.12	150601912	150603970
NC_000006.12	150812313	150813368
NC_000006.12	151242111	151243182
NC_000006.12	151393662	151394963
NC_000006.12	151650103	151651135
NC_000006.12	154485501	154486543
NC_000006.12	154501352	154503147
NC_000006.12	154758221	154759370
NC_000006.12	156783285	156784418
NC_000006.12	156806402	156808269
NC_000006.12	156822246	156823881
NC_000006.12	156844941	156846313
NC_000006.12	156849335	156851198
NC_000006.12	156880052	156881084
NC_000006.12	156882635	156883761
NC_000006.12	156888545	156889872
NC_000006.12	156962110	156963214
NC_000006.12	156986299	156987641
NC_000006.12	157018875	157019972
NC_000006.12	157143500	157145182
NC_000006.12	157824859	157826588
NC_000006.12	157848617	157850636
NC_000006.12	157880425	157881481
NC_000006.12	158619226	158621042
NC_000006.12	158642695	158643732
NC_000006.12	159735065	159736209
NC_000006.12	161018877	161019906
NC_000006.12	163421639	163422951
NC_000006.12	163423969	163425472
NC_000006.12	163443124	163444582
NC_000006.12	163445525	163447170
NC_000006.12	163489013	163490482
NC_000006.12	163492084	163493140
NC_000006.12	167840897	167841977
NC_000006.12	168032666	168033936
NC_000006.12	168152904	168153955
NC_000006.12	168450702	168451888
NC_000006.12	170494784	170496765
NC_000007.14	813845	815659
NC_000007.14	821405	823159
NC_000007.14	830763	831766
NC_000007.14	832414	833449
NC_000007.14	2731836	2733890
NC_000007.14	2820927	2822269
NC_000007.14	4259625	4260649
NC_000007.14	4611825	4612913
NC_000007.14	4686310	4687584
NC_000007.14	4689310	4691680
NC_000007.14	4701137	4702561
NC_000007.14	4703985	4705961
NC_000007.14	4706111	4707614
NC_000007.14	4712361	4715299
NC_000007.14	4720697	4721816
NC_000007.14	4738144	4739831
NC_000007.14	4743340	4744665
NC_000007.14	5350840	5352135
NC_000007.14	5367747	5369588
NC_000007.14	5378154	5379869
NC_000007.14	5386413	5387680
NC_000007.14	5404854	5405915
NC_000007.14	5411505	5412673
NC_000007.14	5415317	5416554
NC_000007.14	5522670	5523965
NC_000007.14	5776148	5777182
NC_000007.14	6055155	6056546
NC_000007.14	6241568	6242646
NC_000007.14	6267455	6268577
NC_000007.14	6283951	6285048
NC_000007.14	6376141	6377786
NC_000007.14	6378614	6380199
NC_000007.14	6381207	6384587
NC_000007.14	6390753	6392925
NC_000007.14	6394655	6399596
NC_000007.14	6402254	6403949
NC_000007.14	6478746	6482254
NC_000007.14	17304742	17305772
NC_000007.14	17309034	17310846
NC_000007.14	18508752	18509892
NC_000007.14	23528055	23530025
NC_000007.14	26194037	26195097
NC_000007.14	27129065	27130074
NC_000007.14	27896360	27897799
NC_000007.14	30142649	30143665
NC_000007.14	32879928	32881168
NC_000007.14	32955680	32956972
NC_000007.14	36301804	36303058
NC_000007.14	39678315	39679371
NC_000007.14	39976776	39978358
NC_000007.14	47554674	47555752
NC_000007.14	47572133	47573714
NC_000007.14	47691586	47692789
NC_000007.14	48089872	48091215
NC_000007.14	50670460	50671948
NC_000007.14	50790348	50791444
NC_000007.14	55056591	55058494
NC_000007.14	55550422	55551587
NC_000007.14	66148851	66150051
NC_000007.14	66931873	66933010
NC_000007.14	73190949	73192064
NC_000007.14	73984193	73985981
NC_000007.14	74186488	74187855
NC_000007.14	74270761	74272129
NC_000007.14	74370668	74371817
NC_000007.14	74481095	74483035
NC_000007.14	74659369	74663534
NC_000007.14	74666005	74667292
NC_000007.14	74668622	74669748
NC_000007.14	74674263	74675492
NC_000007.14	74686797	74687895
NC_000007.14	74766170	74767175
NC_000007.14	74768611	74769979
NC_000007.14	74842750	74843896
NC_000007.14	74847812	74849815
NC_000007.14	75054468	75055799
NC_000007.14	75094471	75096464
NC_000007.14	75739934	75741786
NC_000007.14	75819919	75821058
NC_000007.14	75916473	75917623
NC_000007.14	76350652	76352494
NC_000007.14	76354123	76355348
NC_000007.14	76464695	76465782
NC_000007.14	76584481	76585498
NC_000007.14	76962719	76963896
NC_000007.14	77426341	77427582
NC_000007.14	77693832	77695182
NC_000007.14	77795780	77796822
NC_000007.14	80185397	80186808
NC_000007.14	80919484	80921140
NC_000007.14	83462486	83463692
NC_000007.14	90152948	90154102
NC_000007.14	92830879	92832105
NC_000007.14	99080153	99081337
NC_000007.14	99086652	99088546
NC_000007.14	99132991	99134330
NC_000007.14	99140229	99141235
NC_000007.14	99375818	99377019
NC_000007.14	100336965	100338727
NC_000007.14	101125128	101126188
NC_000007.14	101817881	101819181
NC_000007.14	101822711	101824008
NC_000007.14	101881278	101882640
NC_000007.14	104954288	104955504
NC_000007.14	104986678	104987795
NC_000007.14	105000870	105002372
NC_000007.14	105004806	105006181
NC_000007.14	105007989	105009643
NC_000007.14	105028796	105029822
NC_000007.14	105330170	105331415
NC_000007.14	105389513	105390606
NC_000007.14	106107148	106108151
NC_000007.14	107940394	107942106
NC_000007.14	111280124	111281405
NC_000007.14	116459173	116460436
NC_000007.14	128594805	128595837
NC_000007.14	129943408	129944459
NC_000007.14	130894736	130896447
NC_000007.14	130924986	130926642
NC_000007.14	130993932	130995036
NC_000007.14	131012439	131015210
NC_000007.14	131025618	131027040
NC_000007.14	131032754	131034395
NC_000007.14	131034585	131036463
NC_000007.14	131043551	131044830
NC_000007.14	131055813	131057022
NC_000007.14	131094280	131095457
NC_000007.14	131096505	131099189
NC_000007.14	132561503	132564523
NC_000007.14	139099695	139100961
NC_000007.14	139654528	139655678
NC_000007.14	139754111	139756194
NC_000007.14	139771042	139772747
NC_000007.14	140063448	140064583
NC_000007.14	140161458	140163294
NC_000007.14	140172278	140173348
NC_000007.14	140173793	140175016
NC_000007.14	140642142	140643160
NC_000007.14	148703450	148704508
NC_000007.14	148719599	148720916
NC_000007.14	151103745	151104884
NC_000007.14	151504905	151506168
NC_000007.14	151511286	151512704
NC_000007.14	151515933	151517963
NC_000007.14	151630428	151631558
NC_000007.14	152360625	152361722
NC_000007.14	152426923	152428726
NC_000007.14	155000177	155001689
NC_000007.14	155656385	155657441
NC_000007.14	157338996	157340103
NC_000007.14	157341041	157343140
NC_000007.14	157343651	157344906
NC_000007.14	157346819	157349065
NC_000007.14	157351718	157353752
NC_000007.14	157354700	157355979
NC_000007.14	157357158	157358782
NC_000007.14	157380091	157381941
NC_000007.14	157764826	157765850
NC_000007.14	158801123	158802584
NC_000007.14	158807031	158808886
NC_000007.14	158812600	158814077
NC_000007.14	158815860	158817101
NC_000007.14	158825733	158827701
NC_000008.11	542640	543836
NC_000008.11	704007	705766
NC_000008.11	1825922	1826952
NC_000008.11	13102581	13103793
NC_000008.11	13114573	13115903
NC_000008.11	13203078	13204430
NC_000008.11	13547736	13548738
NC_000008.11	17691784	17693117
NC_000008.11	17797447	17798753
NC_000008.11	17925481	17931579
NC_000008.11	18080118	18081257
NC_000008.11	18862206	18863392
NC_000008.11	19239684	19240961
NC_000008.11	22439179	22440339
NC_000008.11	22445200	22447375
NC_000008.11	22651027	22652186
NC_000008.11	25447814	25448937
NC_000008.11	26190430	26191677
NC_000008.11	26301278	26302631
NC_000008.11	26306225	26307510
NC_000008.11	26337529	26338993
NC_000008.11	26575401	26576489
NC_000008.11	26597368	26599168
NC_000008.11	26601158	26602494
NC_000008.11	26617161	26619012
NC_000008.11	26660431	26661571
NC_000008.11	27918346	27919404
NC_000008.11	28412613	28414929
NC_000008.11	29260197	29261876
NC_000008.11	30080141	30081299
NC_000008.11	30401599	30402607
NC_000008.11	30417733	30418898
NC_000008.11	30424429	30425801
NC_000008.11	30436784	30438005
NC_000008.11	30442549	30443829
NC_000008.11	30455516	30456964
NC_000008.11	30489443	30490766
NC_000008.11	30503326	30504974
NC_000008.11	30805089	30806479
NC_000008.11	30809522	30811881
NC_000008.11	33514967	33516045
NC_000008.11	37545527	37546754
NC_000008.11	38180910	38182092
NC_000008.11	38372291	38373532
NC_000008.11	38899250	38900513
NC_000008.11	38923964	38925339
NC_000008.11	41576463	41577553
NC_000008.11	42033430	42034541
NC_000008.11	42039694	42040848
NC_000008.11	42041058	42042376
NC_000008.11	42044729	42046464
NC_000008.11	42048334	42049692
NC_000008.11	42052706	42054067
NC_000008.11	42150873	42152087
NC_000008.11	42451102	42452785
NC_000008.11	42957619	42958632
NC_000008.11	47393596	47394706
NC_000008.11	47657833	47658944
NC_000008.11	48515419	48516451
NC_000008.11	48678399	48680303
NC_000008.11	51895603	51896608
NC_000008.11	56984314	56985352
NC_000008.11	58139661	58141048
NC_000008.11	58804601	58805724
NC_000008.11	59067436	59068608
NC_000008.11	60518424	60519820
NC_000008.11	60522987	60524276
NC_000008.11	63196152	63197788
NC_000008.11	64540072	64541253
NC_000008.11	66661912	66663274
NC_000008.11	70244676	70245735
NC_000008.11	70404585	70405922
NC_000008.11	73867543	73868568
NC_000008.11	80489491	80491474
NC_000008.11	80499806	80500892
NC_000008.11	80981748	80982952
NC_000008.11	86344928	86346640
NC_000008.11	89900644	89901864
NC_000008.11	91459555	91460577
NC_000008.11	93923371	93924669
NC_000008.11	95144705	95145732
NC_000008.11	96925637	96926887
NC_000008.11	97129453	97130559
NC_000008.11	100302701	100304692
NC_000008.11	100718050	100719337
NC_000008.11	100934321	100935417
NC_000008.11	100939220	100940492
NC_000008.11	100941397	100944451
NC_000008.11	100946349	100947451
NC_000008.11	101701821	101703051
NC_000008.11	102393225	102394359
NC_000008.11	102407015	102408388
NC_000008.11	103065938	103067688
NC_000008.11	115449935	115451425
NC_000008.11	115648622	115649802
NC_000008.11	115661519	115662855
NC_000008.11	117968973	117970046
NC_000008.11	121614261	121615494
NC_000008.11	122834486	122836015
NC_000008.11	124639510	124641685
NC_000008.11	124653524	124654714
NC_000008.11	127852948	127854122
NC_000008.11	127920470	127921530
NC_000008.11	129917845	129919102
NC_000008.11	130245292	130246799
NC_000008.11	130277060	130279931
NC_000008.11	133236385	133237677
NC_000008.11	133440800	133441896
NC_000008.11	133504632	133505922
NC_000008.11	133531746	133532791
NC_000008.11	134828344	134830153
NC_000008.11	140583896	140585162
NC_000008.11	140591414	140592454
NC_000008.11	140611300	140613482
NC_000008.11	140615245	140616511
NC_000008.11	140631325	140632394
NC_000008.11	140686427	140687481
NC_000008.11	140995156	140996247
NC_000008.11	141093912	141095087
NC_000008.11	141152329	141153350
NC_000009.12	723788	724923
NC_000009.12	2155720	2157287
NC_000009.12	4172869	4174060
NC_000009.12	4739054	4740109
NC_000009.12	14294622	14296131
NC_000009.12	14296858	14298019
NC_000009.12	14299882	14301387
NC_000009.12	14306135	14307460
NC_000009.12	16413369	16414621
NC_000009.12	16505960	16507479
NC_000009.12	19376251	19377538
NC_000009.12	27338491	27339497
NC_000009.12	27370824	27372469
NC_000009.12	33076943	33078312
NC_000009.12	33135915	33137019
NC_000009.12	33826936	33828878
NC_000009.12	34120518	34122209
NC_000009.12	34180246	34183014
NC_000009.12	34205895	34207275
NC_000009.12	35176395	35178189
NC_000009.12	35493512	35494791
NC_000009.12	36478161	36479258
NC_000009.12	36484166	36485594
NC_000009.12	40196992	40198126
NC_000009.12	42643311	42644436
NC_000009.12	42826346	42827403
NC_000009.12	62450884	62451906
NC_000009.12	70533429	70535083
NC_000009.12	75916481	75917578
NC_000009.12	77962876	77964450
NC_000009.12	78024077	78025576
NC_000009.12	81672281	81673299
NC_000009.12	83973027	83974122
NC_000009.12	87500483	87501694
NC_000009.12	89438311	89440013
NC_000009.12	89493527	89494569
NC_000009.12	91302569	91303587
NC_000009.12	91837001	91838129
NC_000009.12	93135665	93136712
NC_000009.12	93469704	93471760
NC_000009.12	93503985	93505500
NC_000009.12	93511265	93512751
NC_000009.12	94555051	94556550
NC_000009.12	94872077	94873192
NC_000009.12	95021671	95023259
NC_000009.12	95045515	95046722
NC_000009.12	95073322	95074694
NC_000009.12	95087134	95088500
NC_000009.12	95092611	95094346
NC_000009.12	95314437	95315448
NC_000009.12	95424873	95426050
NC_000009.12	95814343	95816005
NC_000009.12	96029271	96031061
NC_000009.12	96167755	96168916
NC_000009.12	96451799	96453391
NC_000009.12	96617009	96618456
NC_000009.12	96653151	96654367
NC_000009.12	97004753	97005836
NC_000009.12	97991392	97992577
NC_000009.12	107296561	107298547
NC_000009.12	107315909	107317218
NC_000009.12	107485744	107486791
NC_000009.12	110078786	110080962
NC_000009.12	110252071	110253249
NC_000009.12	110552951	110554214
NC_000009.12	112312283	112314091
NC_000009.12	112380879	112382179
NC_000009.12	112755125	112756647
NC_000009.12	113377449	113378582
NC_000009.12	114374686	114375815
NC_000009.12	114589804	114591274
NC_000009.12	114609620	114611066
NC_000009.12	122943464	122945157
NC_000009.12	124283860	124285276
NC_000009.12	127577434	127578790
NC_000009.12	127901397	127903225
NC_000009.12	128070371	128071777
NC_000009.12	128109617	128110622
NC_000009.12	128704134	128705255
NC_000009.12	129669024	129670346
NC_000009.12	129700976	129702525
NC_000009.12	129931251	129933029
NC_000009.12	130006575	130007914
NC_000009.12	130019648	130020907
NC_000009.12	130730066	130731080
NC_000009.12	130841056	130842162
NC_000009.12	130848726	130850064
NC_000009.12	131399233	131402342
NC_000009.12	131410418	131412953
NC_000009.12	132352744	132353843
NC_000009.12	132355699	132357040
NC_000009.12	133563605	133565374
NC_000009.12	133988744	133989791
NC_000009.12	134323250	134324574
NC_000009.12	137450267	137452353
NC_000010.11	72218	73397
NC_000010.11	314660	316464
NC_000010.11	323878	324998
NC_000010.11	449086	450442
NC_000010.11	604333	605805
NC_000010.11	3069351	3070589
NC_000010.11	3464438	3466666
NC_000010.11	3484989	3485994
NC_000010.11	3774409	3775778
NC_000010.11	3776645	3778470
NC_000010.11	3781050	3782365
NC_000010.11	3786756	3788201
NC_000010.11	3941017	3942951
NC_000010.11	4048913	4050374
NC_000010.11	4117133	4118196
NC_000010.11	5041047	5042066
NC_000010.11	5626726	5627984
NC_000010.11	5971082	5973121
NC_000010.11	6175376	6176542
NC_000010.11	6195656	6197093
NC_000010.11	6274834	6276096
NC_000010.11	10793380	10794646
NC_000010.11	10870793	10871954
NC_000010.11	11003422	11004632
NC_000010.11	11021999	11023220
NC_000010.11	11026949	11028432
NC_000010.11	11202316	11203654
NC_000010.11	11204753	11205949
NC_000010.11	11234839	11236874
NC_000010.11	11256230	11258727
NC_000010.11	11328852	11330640
NC_000010.11	11826000	11827765
NC_000010.11	12219761	12221148
NC_000010.11	12353659	12354750
NC_000010.11	12699247	12700650
NC_000010.11	13104721	13105740
NC_000010.11	13300660	13301778
NC_000010.11	13812781	13813979
NC_000010.11	14558834	14560175
NC_000010.11	14577326	14579488
NC_000010.11	14590618	14591856
NC_000010.11	14597810	14598866
NC_000010.11	15323967	15325071
NC_000010.11	16966872	16968156
NC_000010.11	17000015	17001193
NC_000010.11	17669194	17670285
NC_000010.11	21553637	21555049
NC_000010.11	22435295	22436707
NC_000010.11	22535947	22537315
NC_000010.11	23067271	23068367
NC_000010.11	23437394	23438596
NC_000010.11	27150764	27151983
NC_000010.11	27541473	27542631
NC_000010.11	28557740	28560585
NC_000010.11	28574616	28576263
NC_000010.11	29429695	29431193
NC_000010.11	29919045	29920112
NC_000010.11	30431703	30432955
NC_000010.11	31317207	31318219
NC_000010.11	31526775	31528009
NC_000010.11	31755390	31757146
NC_000010.11	31915938	31917349
NC_000010.11	32293687	32294780
NC_000010.11	32297195	32300396
NC_000010.11	32317996	32319026
NC_000010.11	32323784	32324934
NC_000010.11	32342710	32343886
NC_000010.11	32348001	32349195
NC_000010.11	32929634	32930746
NC_000010.11	32936596	32937749
NC_000010.11	32950699	32951952
NC_000010.11	33236081	33237504
NC_000010.11	33274051	33275599
NC_000010.11	33290631	33292095
NC_000010.11	34633493	34634509
NC_000010.11	34733591	34734682
NC_000010.11	35412824	35413993
NC_000010.11	35637099	35638321
NC_000010.11	43402294	43403463
NC_000010.11	43404080	43405932
NC_000010.11	43419215	43420231
NC_000010.11	43435043	43436301
NC_000010.11	46021586	46022910
NC_000010.11	48799397	48800405
NC_000010.11	49104581	49105584
NC_000010.11	49488074	49489202
NC_000010.11	59903001	59905057
NC_000010.11	61925039	61926150
NC_000010.11	62018329	62019650
NC_000010.11	62087010	62088097
NC_000010.11	62097810	62099357
NC_000010.11	63218705	63220181
NC_000010.11	63311079	63312305
NC_000010.11	63433906	63435897
NC_000010.11	63492422	63493446
NC_000010.11	63592715	63593770
NC_000010.11	67886604	67887726
NC_000010.11	69126406	69127659
NC_000010.11	69324220	69325336
NC_000010.11	71836877	71837906
NC_000010.11	71848513	71850036
NC_000010.11	72220138	72221176
NC_000010.11	72242513	72243720
NC_000010.11	72296107	72297264
NC_000010.11	72318290	72319373
NC_000010.11	72786406	72787489
NC_000010.11	73411570	73412801
NC_000010.11	74000381	74001807
NC_000010.11	74004644	74005796
NC_000010.11	75143914	75145139
NC_000010.11	75497204	75498276
NC_000010.11	75645323	75646850
NC_000010.11	76034478	76036027
NC_000010.11	77670161	77671239
NC_000010.11	79315328	79316374
NC_000010.11	79698033	79699072
NC_000010.11	80180689	80181990
NC_000010.11	80198391	80199510
NC_000010.11	80200456	80201763
NC_000010.11	84356342	84357754
NC_000010.11	86762301	86764037
NC_000010.11	86766391	86767455
NC_000010.11	86791185	86792290
NC_000010.11	86876436	86877443
NC_000010.11	86971875	86974845
NC_000010.11	87657582	87658660
NC_000010.11	94413787	94414825
NC_000010.11	94417020	94418053
NC_000010.11	95291354	95292499
NC_000010.11	96834020	96835383
NC_000010.11	96841759	96842854
NC_000010.11	96855245	96856536
NC_000010.11	96877829	96879041
NC_000010.11	101802128	101804727
NC_000010.11	101811434	101812479
NC_000010.11	101814323	101815745
NC_000010.11	102053592	102055436
NC_000010.11	102745334	102746509
NC_000010.11	102814218	102815461
NC_000010.11	103180899	103182288
NC_000010.11	103185891	103186978
NC_000010.11	104335006	104336057
NC_000010.11	110020171	110021440
NC_000010.11	110028120	110029351
NC_000010.11	110082369	110083706
NC_000010.11	110426843	110427993
NC_000010.11	110881183	110882865
NC_000010.11	112530687	112531716
NC_000010.11	112813691	112815783
NC_000010.11	112946122	112947472
NC_000010.11	112957261	112958410
NC_000010.11	112960629	112961962
NC_000010.11	112979206	112980934
NC_000010.11	113012796	113013914
NC_000010.11	113033947	113035147
NC_000010.11	113060709	113062487
NC_000010.11	113117319	113118358
NC_000010.11	113122719	113123976
NC_000010.11	113124716	113126260
NC_000010.11	113733912	113735004
NC_000010.11	113956670	113957857
NC_000010.11	118740786	118741851
NC_000010.11	119073584	119075209
NC_000010.11	119075669	119077956
NC_000010.11	119236103	119237516
NC_000010.11	119238386	119239475
NC_000010.11	119378486	119379781
NC_000010.11	119394722	119396331
NC_000010.11	119532818	119534055
NC_000010.11	119866470	119867637
NC_000010.11	122147285	122148387
NC_000010.11	122164311	122165903
NC_000010.11	124082329	124083406
NC_000010.11	124710311	124711901
NC_000010.11	124919215	124920366
NC_000010.11	124954095	124955265
NC_000010.11	125062284	125063963
NC_000010.11	125092159	125093183
NC_000010.11	125103967	125105055
NC_000010.11	125124283	125125970
NC_000010.11	126909638	126910934
NC_000010.11	127193240	127194406
NC_000010.11	129529370	129530521
NC_000010.11	129604800	129606822
NC_000010.11	131385412	131386834
NC_000010.11	132329413	132330556
NC_000010.11	132582965	132584165
NC_000010.11	132586719	132588060
NC_000010.11	132886957	132888209
NC_000011.10	175275	176330
NC_000011.10	911897	912936
NC_000011.10	927137	928214
NC_000011.10	1154607	1156559
NC_000011.10	1892708	1893875
NC_000011.10	2041778	2043452
NC_000011.10	2054634	2056188
NC_000011.10	2674567	2675712
NC_000011.10	3894810	3896576
NC_000011.10	6388526	6389831
NC_000011.10	8700380	8701990
NC_000011.10	9400024	9401302
NC_000011.10	9675479	9676503
NC_000011.10	10256628	10257926
NC_000011.10	11859715	11861367
NC_000011.10	12683090	12684383
NC_000011.10	12697216	12698359
NC_000011.10	13670004	13671328
NC_000011.10	14641886	14643067
NC_000011.10	16740238	16741292
NC_000011.10	18010955	18012456
NC_000011.10	33272157	33273351
NC_000011.10	33282492	33283501
NC_000011.10	34057652	34058772
NC_000011.10	34064890	34067707
NC_000011.10	34472783	34473858
NC_000011.10	44782523	44783745
NC_000011.10	46116692	46117960
NC_000011.10	46301159	46302243
NC_000011.10	46591624	46592775
NC_000011.10	47509769	47510771
NC_000011.10	47511540	47512646
NC_000011.10	47547425	47548592
NC_000011.10	57767581	57768849
NC_000011.10	59198761	59199917
NC_000011.10	59553870	59554947
NC_000011.10	61430815	61431940
NC_000011.10	61968670	61969685
NC_000011.10	62495793	62497136
NC_000011.10	62515526	62517336
NC_000011.10	63669143	63670263
NC_000011.10	63724504	63725813
NC_000011.10	63852590	63853661
NC_000011.10	64867477	64868635
NC_000011.10	64874248	64875712
NC_000011.10	65437425	65439648
NC_000011.10	65440566	65443274
NC_000011.10	65495443	65496628
NC_000011.10	65508666	65510532
NC_000011.10	65710001	65711186
NC_000011.10	68200354	68202112
NC_000011.10	68206916	68208624
NC_000011.10	68210300	68211463
NC_000011.10	68338860	68339926
NC_000011.10	68466948	68468034
NC_000011.10	68470663	68472705
NC_000011.10	68477897	68479560
NC_000011.10	68489449	68490838
NC_000011.10	68496616	68497660
NC_000011.10	69006662	69007741
NC_000011.10	69917119	69918237
NC_000011.10	73755105	73757092
NC_000011.10	75576160	75577255
NC_000011.10	75964581	75965668
NC_000011.10	77633760	77634875
NC_000011.10	78414762	78416119
NC_000011.10	83162649	83164314
NC_000011.10	83167118	83168658
NC_000011.10	85853471	85854596
NC_000011.10	93738168	93739787
NC_000011.10	93786777	93787926
NC_000011.10	94787470	94788612
NC_000011.10	96326506	96327711
NC_000011.10	100685788	100686847
NC_000011.10	107855361	107857967
NC_000011.10	114181762	114182844
NC_000011.10	114229465	114230611
NC_000011.10	116930973	116932584
NC_000011.10	116993842	116995166
NC_000011.10	117080407	117081786
NC_000011.10	117145870	117147370
NC_000011.10	117148855	117151157
NC_000011.10	118578562	118579777
NC_000011.10	118769598	118770994
NC_000011.10	118772884	118774258
NC_000011.10	118782673	118785116
NC_000011.10	118786352	118789398
NC_000011.10	119268489	119269635
NC_000011.10	122095746	122096870
NC_000011.10	122666145	122667490
NC_000011.10	123068243	123069368
NC_000011.10	126283811	126284971
NC_000011.10	126399052	126400105
NC_000011.10	128464836	128465843
NC_000011.10	128513691	128515621
NC_000011.10	129276844	129277851
NC_000011.10	129998996	130001221
NC_000011.10	130071460	130072650
NC_000011.10	130101204	130102220
NC_000011.10	130103547	130104548
NC_000011.10	130239713	130240803
NC_000012.12	643852	645870
NC_000012.12	757292	758628
NC_000012.12	911720	912845
NC_000012.12	1121682	1122900
NC_000012.12	1577473	1579766
NC_000012.12	2891795	2893502
NC_000012.12	6182680	6183920
NC_000012.12	6207900	6209638
NC_000012.12	6214052	6215156
NC_000012.12	6627193	6628285
NC_000012.12	7968798	7970385
NC_000012.12	8706848	8708049
NC_000012.12	10215149	10217104
NC_000012.12	11655257	11657188
NC_000012.12	11711439	11712580
NC_000012.12	12923584	12925071
NC_000012.12	14256203	14257292
NC_000012.12	14258097	14260052
NC_000012.12	14376688	14377711
NC_000012.12	14768387	14769434
NC_000012.12	19446060	19448057
NC_000012.12	19452768	19453833
NC_000012.12	19454406	19455755
NC_000012.12	19476304	19477379
NC_000012.12	20473292	20474681
NC_000012.12	22542215	22543398
NC_000012.12	24379189	24380376
NC_000012.12	27527572	27528801
NC_000012.12	27783112	27784371
NC_000012.12	31964943	31966442
NC_000012.12	31967631	31968808
NC_000012.12	32401307	32402392
NC_000012.12	32520431	32521581
NC_000012.12	32538500	32539626
NC_000012.12	32540280	32541796
NC_000012.12	32559628	32560976
NC_000012.12	42417062	42418156
NC_000012.12	45982297	45983676
NC_000012.12	48351943	48353135
NC_000012.12	49133722	49134794
NC_000012.12	49262909	49264304
NC_000012.12	49265778	49267635
NC_000012.12	49745692	49747053
NC_000012.12	50113089	50114472
NC_000012.12	50165035	50166454
NC_000012.12	50214605	50216353
NC_000012.12	50239602	50240948
NC_000012.12	50260203	50261274
NC_000012.12	50761160	50763177
NC_000012.12	53388308	53390694
NC_000012.12	53391250	53392457
NC_000012.12	54129079	54130297
NC_000012.12	55722093	55723145
NC_000012.12	56216947	56218000
NC_000012.12	56674869	56677373
NC_000012.12	56681176	56686254
NC_000012.12	57517756	57518977
NC_000012.12	57829314	57831358
NC_000012.12	64607463	64608715
NC_000012.12	64611718	64612869
NC_000012.12	64622099	64624184
NC_000012.12	66187658	66188913
NC_000012.12	66191710	66193197
NC_000012.12	67275377	67276558
NC_000012.12	68615364	68616885
NC_000012.12	68618067	68619283
NC_000012.12	68626670	68627739
NC_000012.12	68641848	68643079
NC_000012.12	68809302	68810403
NC_000012.12	69244122	69245432
NC_000012.12	76762032	76763568
NC_000012.12	76767489	76768733
NC_000012.12	79909375	79912036
NC_000012.12	89354714	89356009
NC_000012.12	89520428	89521466
NC_000012.12	91983427	91984520
NC_000012.12	92135041	92136601
NC_000012.12	92925211	92926883
NC_000012.12	93411560	93412811
NC_000012.12	93742969	93744209
NC_000012.12	94208410	94209577
NC_000012.12	96236229	96237446
NC_000012.12	96369492	96371014
NC_000012.12	96394073	96395248
NC_000012.12	98517528	98519105
NC_000012.12	98520637	98522024
NC_000012.12	104301867	104302913
NC_000012.12	104481194	104482228
NC_000012.12	104576982	104578547
NC_000012.12	104651742	104653391
NC_000012.12	104671373	104672414
NC_000012.12	105225102	105226168
NC_000012.12	106237484	106238498
NC_000012.12	106304676	106305706
NC_000012.12	108719839	108720875
NC_000012.12	108836870	108838294
NC_000012.12	110285520	110286966
NC_000012.12	110307892	110308937
NC_000012.12	110312442	110313532
NC_000012.12	110578222	110581555
NC_000012.12	110734306	110736733
NC_000012.12	110745942	110747019
NC_000012.12	110795644	110797096
NC_000012.12	111415493	111416511
NC_000012.12	111587696	111589244
NC_000012.12	112378091	112379393
NC_000012.12	116160601	116161762
NC_000012.12	116170583	116171902
NC_000012.12	116185059	116186272
NC_000012.12	116231607	116232760
NC_000012.12	116233636	116234964
NC_000012.12	116253174	116254350
NC_000012.12	116258578	116259659
NC_000012.12	116269983	116271606
NC_000012.12	116318397	116319474
NC_000012.12	116507028	116508152
NC_000012.12	118052879	118054026
NC_000012.12	120253878	120255524
NC_000012.12	120470794	120471852
NC_000012.12	120833676	120834793
NC_000012.12	120904721	120905728
NC_000012.12	121208271	121209861
NC_000012.12	121465057	121466348
NC_000012.12	122103543	122104862
NC_000012.12	122118492	122119587
NC_000012.12	122498673	122499908
NC_000012.12	122872479	122873615
NC_000012.12	122874335	122875353
NC_000012.12	122885557	122886656
NC_000012.12	122887216	122888658
NC_000012.12	122897126	122898219
NC_000012.12	123234394	123235709
NC_000012.12	123236612	123237724
NC_000012.12	123458955	123460254
NC_000012.12	123969964	123971724
NC_000012.12	124560299	124561866
NC_000012.12	124607341	124608880
NC_000012.12	124827973	124829555
NC_000012.12	124910881	124913652
NC_000012.12	124937391	124938446
NC_000012.12	128821503	128822787
NC_000012.12	131923449	131925722
NC_000012.12	132240854	132243512
NC_000012.12	132376784	132378591
NC_000012.12	132766991	132768160
NC_000013.11	18903653	18904865
NC_000013.11	19734899	19736170
NC_000013.11	21018919	21020100
NC_000013.11	21056826	21057887
NC_000013.11	21058773	21060033
NC_000013.11	21062055	21063073
NC_000013.11	23713670	23714724
NC_000013.11	24268034	24269821
NC_000013.11	28140519	28141648
NC_000013.11	29557525	29559532
NC_000013.11	30408758	30410694
NC_000013.11	30674846	30675977
NC_000013.11	32046720	32047977
NC_000013.11	40617864	40619645
NC_000013.11	40627489	40628582
NC_000013.11	40660503	40662260
NC_000013.11	42108683	42109800
NC_000013.11	42990329	42991502
NC_000013.11	43043762	43045639
NC_000013.11	46557755	46558790
NC_000013.11	46659933	46661177
NC_000013.11	48231270	48232663
NC_000013.11	48530714	48531757
NC_000013.11	49325835	49326888
NC_000013.11	50010202	50012062
NC_000013.11	50118519	50119588
NC_000013.11	50127858	50129444
NC_000013.11	52195868	52197937
NC_000013.11	80129188	80130331
NC_000013.11	97235652	97236870
NC_000013.11	97278838	97279963
NC_000013.11	98225137	98227251
NC_000013.11	98309134	98310292
NC_000013.11	98448142	98449410
NC_000013.11	98489693	98490943
NC_000013.11	98505969	98507277
NC_000013.11	98509871	98512355
NC_000013.11	98520677	98522268
NC_000013.11	98541834	98543414
NC_000013.11	98561279	98562532
NC_000013.11	98566023	98567178
NC_000013.11	98569294	98571116
NC_000013.11	98573931	98575446
NC_000013.11	99229442	99230508
NC_000013.11	102774412	102775456
NC_000013.11	110231283	110232287
NC_000013.11	110242918	110244092
NC_000013.11	110248293	110249838
NC_000013.11	110255991	110257568
NC_000013.11	110258212	110259241
NC_000013.11	110275251	110277241
NC_000013.11	110279854	110280999
NC_000013.11	110295421	110296666
NC_000013.11	110339385	110340450
NC_000013.11	110357247	110358433
NC_000013.11	110394505	110396847
NC_000013.11	110422684	110425703
NC_000013.11	111177657	111179140
NC_000013.11	111186336	111187838
NC_000013.11	111214607	111215785
NC_000013.11	112749570	112750766
NC_000013.11	113186395	113187426
NC_000014.9	21220908	21223048
NC_000014.9	21230847	21232671
NC_000014.9	21233870	21235206
NC_000014.9	21243892	21246668
NC_000014.9	21247199	21250961
NC_000014.9	21253236	21255109
NC_000014.9	21256193	21258387
NC_000014.9	21264758	21267252
NC_000014.9	29928275	29929313
NC_000014.9	30972067	30973097
NC_000014.9	30989414	30990508
NC_000014.9	31185022	31186242
NC_000014.9	31411758	31413756
NC_000014.9	31417357	31418487
NC_000014.9	35399729	35401812
NC_000014.9	39098041	39099609
NC_000014.9	39100257	39101368
NC_000014.9	39168007	39169008
NC_000014.9	49618222	49619368
NC_000014.9	49898653	49900797
NC_000014.9	50793829	50796616
NC_000014.9	50941207	50942914
NC_000014.9	51241551	51242936
NC_000014.9	52789650	52790884
NC_000014.9	52915761	52917328
NC_000014.9	52944928	52946130
NC_000014.9	55053095	55054375
NC_000014.9	55130286	55131434
NC_000014.9	55281451	55282465
NC_000014.9	58783414	58784811
NC_000014.9	61701373	61702616
NC_000014.9	61710164	61711211
NC_000014.9	63269821	63270890
NC_000014.9	68359127	68360309
NC_000014.9	68680105	68682319
NC_000014.9	68953752	68954784
NC_000014.9	69108315	69109444
NC_000014.9	73059891	73061333
NC_000014.9	73067014	73068890
NC_000014.9	73748597	73749957
NC_000014.9	73769220	73770623
NC_000014.9	74553691	74554824
NC_000014.9	75163240	75164478
NC_000014.9	75282605	75283801
NC_000014.9	75451286	75452326
[truncated: 933 more rows]

## Sheet: TC filtered peaks
NC_000001.11	1566446	1568330
NC_000001.11	1686275	1687315
NC_000001.11	1840846	1842920
NC_000001.11	1853971	1855813
NC_000001.11	1869556	1872110
NC_000001.11	1878675	1881540
NC_000001.11	1883820	1884923
NC_000001.11	1885304	1886793
NC_000001.11	1887518	1889090
NC_000001.11	2241997	2244013
NC_000001.11	2259206	2261401
NC_000001.11	6808389	6809434
NC_000001.11	6810507	6811915
NC_000001.11	8282311	8284437
NC_000001.11	8369558	8370733
NC_000001.11	8418843	8419892
NC_000001.11	8459429	8460470
NC_000001.11	8603286	8604448
NC_000001.11	8623743	8624891
NC_000001.11	8678509	8680096
NC_000001.11	8685284	8687250
NC_000001.11	9320465	9322695
NC_000001.11	9327085	9331921
NC_000001.11	9811146	9812259
NC_000001.11	9821450	9822498
NC_000001.11	10229873	10231305
NC_000001.11	10672311	10673744
NC_000001.11	10680508	10681716
NC_000001.11	10789429	10791438
NC_000001.11	12476283	12477633
NC_000001.11	12530083	12531104
NC_000001.11	12598061	12599249
NC_000001.11	13754513	13755884
NC_000001.11	15087763	15089201
NC_000001.11	15370354	15371473
NC_000001.11	15429736	15431033
NC_000001.11	15622786	15624065
NC_000001.11	15831954	15833771
NC_000001.11	15851491	15852730
NC_000001.11	15858700	15859813
NC_000001.11	15884561	15885672
NC_000001.11	19089290	19090408
NC_000001.11	19360966	19361970
NC_000001.11	19437251	19438545
NC_000001.11	19439647	19441155
NC_000001.11	19456411	19457984
NC_000001.11	19471006	19472300
NC_000001.11	19481933	19483192
NC_000001.11	19863322	19864544
NC_000001.11	20783542	20784914
NC_000001.11	21083028	21084147
NC_000001.11	21904259	21905566
NC_000001.11	21915891	21917310
NC_000001.11	22054083	22055609
NC_000001.11	22056414	22058647
NC_000001.11	22063483	22067573
NC_000001.11	22763666	22764695
NC_000001.11	23119087	23120229
NC_000001.11	23149554	23151205
NC_000001.11	23957713	23958784
NC_000001.11	23976666	23977703
NC_000001.11	24746771	24748153
NC_000001.11	27480724	27481809
NC_000001.11	27486289	27487310
NC_000001.11	28511320	28513247
NC_000001.11	28734483	28735949
NC_000001.11	29177154	29179198
NC_000001.11	31025262	31026333
NC_000001.11	31033005	31034067
NC_000001.11	31044281	31045367
NC_000001.11	31051930	31053117
NC_000001.11	31057487	31059427
NC_000001.11	31061366	31063229
NC_000001.11	31534714	31536275
NC_000001.11	31918199	31919875
NC_000001.11	31921847	31923500
NC_000001.11	31929899	31931390
NC_000001.11	31932944	31934357
NC_000001.11	32015728	32016931
NC_000001.11	32018647	32020955
NC_000001.11	32021592	32022752
NC_000001.11	32031829	32033097
NC_000001.11	32762470	32763590
NC_000001.11	32905520	32908400
NC_000001.11	33384589	33385649
NC_000001.11	35187887	35189527
NC_000001.11	36260664	36261767
NC_000001.11	37470881	37471906
NC_000001.11	37926225	37927686
NC_000001.11	39220467	39221651
NC_000001.11	40690218	40691331
NC_000001.11	42688683	42690279
NC_000001.11	43648200	43649390
NC_000001.11	43651417	43652794
NC_000001.11	43904639	43906737
NC_000001.11	45647094	45648633
NC_000001.11	45664432	45666110
NC_000001.11	45683163	45684196
NC_000001.11	45977662	45978915
NC_000001.11	47357021	47358113
NC_000001.11	53184622	53185664
NC_000001.11	54280386	54281640
NC_000001.11	54341839	54343709
NC_000001.11	55212299	55213984
NC_000001.11	56566963	56568347
NC_000001.11	58881277	58884036
NC_000001.11	58899573	58900578
NC_000001.11	58904357	58905769
NC_000001.11	59141696	59143073
NC_000001.11	59433597	59435219
NC_000001.11	59672992	59674183
NC_000001.11	61446532	61447934
NC_000001.11	64895634	64897363
NC_000001.11	64910646	64911728
NC_000001.11	64944833	64946153
NC_000001.11	65629786	65631507
NC_000001.11	67634519	67635988
NC_000001.11	76155148	76156470
NC_000001.11	77971830	77972856
NC_000001.11	77976434	77977717
NC_000001.11	84362497	84364130
NC_000001.11	84502080	84503348
NC_000001.11	86394151	86395438
NC_000001.11	86706956	86708561
NC_000001.11	92782485	92783859
NC_000001.11	92962973	92964114
NC_000001.11	93450763	93452040
NC_000001.11	93504322	93506079
NC_000001.11	93580577	93581757
NC_000001.11	93604946	93606074
NC_000001.11	94020986	94022131
NC_000001.11	94960793	94962081
NC_000001.11	107656863	107658254
NC_000001.11	107746442	107747472
NC_000001.11	108645261	108646335
NC_000001.11	109422338	109423785
NC_000001.11	109891834	109893114
NC_000001.11	112627585	112629292
NC_000001.11	112641544	112643018
NC_000001.11	113804314	113805533
NC_000001.11	115645762	115647131
NC_000001.11	117371354	117372425
NC_000001.11	117610400	117611944
NC_000001.11	117622864	117624754
NC_000001.11	145991091	145992420
NC_000001.11	147625106	147626977
NC_000001.11	148451074	148452519
NC_000001.11	150475487	150476881
NC_000001.11	150564223	150565331
NC_000001.11	150569041	150570374
NC_000001.11	150571405	150572927
NC_000001.11	150924257	150925653
NC_000001.11	151375292	151376392
NC_000001.11	151981091	151982203
NC_000001.11	161177777	161178967
NC_000001.11	164684037	164685211
NC_000001.11	169114411	169115519
NC_000001.11	172180185	172181718
NC_000001.11	176203480	176205143
NC_000001.11	178050177	178051946
NC_000001.11	178053871	178054958
NC_000001.11	178727154	178728236
NC_000001.11	182290230	182291330
NC_000001.11	184561503	184562693
NC_000001.11	201641860	201643376
NC_000001.11	202028538	202029727
NC_000001.11	202103788	202105190
NC_000001.11	203273939	203275155
NC_000001.11	203303443	203304869
NC_000001.11	203309825	203311087
NC_000001.11	204091106	204092113
NC_000001.11	204453183	204454529
NC_000001.11	205312689	205314951
NC_000001.11	205627299	205630018
NC_000001.11	206708050	206709701
NC_000001.11	206716410	206719535
NC_000001.11	208204401	208206468
NC_000001.11	209673878	209675023
NC_000001.11	213687016	213688220
NC_000001.11	223731268	223732596
NC_000001.11	223835362	223836457
NC_000001.11	225871714	225872803
NC_000001.11	226183168	226184861
NC_000001.11	226985903	226987940
NC_000001.11	228086085	228087402
NC_000001.11	228767748	228769131
NC_000001.11	228838800	228840267
NC_000001.11	230143589	230144690
NC_000001.11	230216143	230217433
NC_000001.11	230266803	230268093
NC_000001.11	230283600	230284983
NC_000001.11	232574966	232576171
NC_000001.11	232590230	232591239
NC_000001.11	232618810	232620147
NC_000001.11	232679087	232680273
NC_000001.11	233114011	233115246
NC_000001.11	234708761	234709852
NC_000001.11	234720200	234721323
NC_000001.11	234745768	234747285
NC_000001.11	234869297	234870847
NC_000001.11	234874903	234876348
NC_000001.11	234915823	234918728
NC_000001.11	234971668	234973386
NC_000001.11	234976350	234978658
NC_000001.11	236143817	236144975
NC_000001.11	239316284	239317922
NC_000001.11	241640774	241642133
NC_000001.11	244348882	244350639
NC_000001.11	244682558	244683816
NC_000002.12	1012477	1014686
NC_000002.12	8117516	8119557
NC_000002.12	8255811	8256927
NC_000002.12	8478431	8480332
NC_000002.12	8490881	8491942
NC_000002.12	8998558	8999688
NC_000002.12	9247148	9249857
NC_000002.12	9250951	9252260
NC_000002.12	9304555	9305917
NC_000002.12	9610380	9612251
NC_000002.12	9627655	9628906
NC_000002.12	9800804	9802407
NC_000002.12	10335585	10336694
NC_000002.12	10376921	10379242
NC_000002.12	10452818	10454073
NC_000002.12	10802179	10803720
NC_000002.12	11292862	11293990
NC_000002.12	11346932	11348029
NC_000002.12	11389124	11390660
NC_000002.12	11464438	11465486
NC_000002.12	12430263	12431298
NC_000002.12	15767019	15768506
NC_000002.12	20042880	20043952
NC_000002.12	20343764	20349048
NC_000002.12	23942111	23943195
NC_000002.12	24356708	24358130
NC_000002.12	24360965	24362108
NC_000002.12	24488563	24490430
NC_000002.12	24906888	24909254
NC_000002.12	28084643	28085663
NC_000002.12	28163635	28165350
NC_000002.12	28274936	28276931
NC_000002.12	28398096	28400011
NC_000002.12	28624278	28625838
NC_000002.12	28643839	28644843
NC_000002.12	28748737	28749801
NC_000002.12	28769261	28770859
NC_000002.12	30247604	30248861
NC_000002.12	32007486	32008610
NC_000002.12	36411661	36413735
NC_000002.12	36455662	36456838
NC_000002.12	36562896	36564615
NC_000002.12	36964081	36965146
NC_000002.12	37780958	37783283
NC_000002.12	38596668	38598023
NC_000002.12	39061018	39062362
NC_000002.12	39411490	39412818
NC_000002.12	42059135	42060336
NC_000002.12	42100065	42101141
NC_000002.12	42185270	42186415
NC_000002.12	42196279	42197476
NC_000002.12	42567160	42568211
NC_000002.12	43046559	43047815
NC_000002.12	43137084	43138535
NC_000002.12	43195385	43197824
NC_000002.12	43254367	43256428
NC_000002.12	43482239	43483299
NC_000002.12	44170867	44171970
NC_000002.12	44189943	44191629
NC_000002.12	46006587	46007924
NC_000002.12	46319582	46320943
NC_000002.12	46323348	46324370
NC_000002.12	47162687	47165087
NC_000002.12	47218748	47220221
NC_000002.12	47270474	47272034
NC_000002.12	47361501	47362711
NC_000002.12	47382284	47384299
NC_000002.12	47790036	47791141
NC_000002.12	48321323	48322713
NC_000002.12	54566093	54567377
NC_000002.12	54574939	54576735
NC_000002.12	54581679	54583363
NC_000002.12	54585702	54588008
NC_000002.12	54613125	54614791
NC_000002.12	55045052	55046084
NC_000002.12	60478622	60479718
NC_000002.12	61423678	61425459
NC_000002.12	61467731	61469106
NC_000002.12	61886392	61887445
NC_000002.12	62204943	62206303
NC_000002.12	64006619	64008192
NC_000002.12	64125713	64126924
NC_000002.12	64938034	64939556
NC_000002.12	65025439	65026565
NC_000002.12	65107709	65110670
NC_000002.12	65120892	65128173
NC_000002.12	65228894	65230553
NC_000002.12	65404705	65405813
NC_000002.12	67515061	67516187
NC_000002.12	68238918	68241153
NC_000002.12	69376381	69377588
NC_000002.12	69379691	69381287
NC_000002.12	69383176	69385269
NC_000002.12	69796754	69797775
NC_000002.12	70069805	70070863
NC_000002.12	70123014	70124108
NC_000002.12	70125459	70126809
NC_000002.12	70244663	70246806
NC_000002.12	74032237	74033438
NC_000002.12	74173395	74174524
NC_000002.12	74837565	74839435
NC_000002.12	74839896	74841015
NC_000002.12	74868020	74869086
NC_000002.12	84856648	84857797
NC_000002.12	84975032	84976649
NC_000002.12	84986264	84987288
NC_000002.12	85003067	85004789
NC_000002.12	85019843	85021904
NC_000002.12	85427993	85429300
NC_000002.12	85535739	85537479
NC_000002.12	86624227	86625318
NC_000002.12	86727116	86729155
NC_000002.12	87067976	87069657
NC_000002.12	87081250	87082314
NC_000002.12	87497714	87499096
NC_000002.12	87501529	87502604
NC_000002.12	87508804	87510381
NC_000002.12	87534062	87535530
NC_000002.12	88057121	88058619
NC_000002.12	88624432	88625625
NC_000002.12	96764561	96766061
NC_000002.12	96806284	96807431
NC_000002.12	96963823	96965228
NC_000002.12	98651267	98652401
NC_000002.12	98706946	98708633
NC_000002.12	99471624	99473115
NC_000002.12	100781467	100783274
NC_000002.12	100902815	100904195
NC_000002.12	101024731	101025920
NC_000002.12	101255592	101257256
NC_000002.12	101309069	101310389
NC_000002.12	101743177	101744276
NC_000002.12	101746526	101747591
NC_000002.12	101991552	101992722
NC_000002.12	105374554	105376270
NC_000002.12	105380504	105382587
NC_000002.12	105386372	105388125
NC_000002.12	105394960	105396365
NC_000002.12	105746855	105748665
NC_000002.12	105749170	105751076
NC_000002.12	105754157	105755970
NC_000002.12	105759043	105760529
NC_000002.12	105779562	105781935
NC_000002.12	105785766	105787172
NC_000002.12	105791168	105793350
NC_000002.12	105795535	105796798
NC_000002.12	105799006	105801475
NC_000002.12	105851673	105852769
NC_000002.12	108577183	108578631
NC_000002.12	108592440	108593512
NC_000002.12	108608102	108609142
NC_000002.12	108619206	108621549
NC_000002.12	109688592	109690507
NC_000002.12	109692631	109693919
NC_000002.12	109700189	109701843
NC_000002.12	109795814	109796916
NC_000002.12	110450001	110451344
NC_000002.12	110571616	110572662
NC_000002.12	111451818	111453169
NC_000002.12	111491819	111493606
NC_000002.12	112426205	112427214
NC_000002.12	112647134	112648254
NC_000002.12	112865453	112866462
NC_000002.12	113650541	113651965
NC_000002.12	113893081	113894805
NC_000002.12	113900106	113901467
NC_000002.12	113901992	113904262
NC_000002.12	113909449	113910489
NC_000002.12	114548121	114549974
NC_000002.12	117076771	117078178
NC_000002.12	119432339	119433570
NC_000002.12	119764149	119765186
NC_000002.12	120014328	120015918
NC_000002.12	120106584	120107622
NC_000002.12	120270149	120271267
NC_000002.12	121270285	121271760
NC_000002.12	121275012	121276103
NC_000002.12	127804910	127807266
NC_000002.12	128168865	128169945
NC_000002.12	131091200	131092284
NC_000002.12	134126007	134127975
NC_000002.12	134153489	134155303
NC_000002.12	134176972	134178802
NC_000002.12	137966364	137967480
NC_000002.12	142419772	142420969
NC_000002.12	144388812	144390283
NC_000002.12	151287301	151288479
NC_000002.12	151820618	151821854
NC_000002.12	152491715	152493049
NC_000002.12	157486131	157487372
NC_000002.12	159123091	159124501
NC_000002.12	159714569	159715761
NC_000002.12	159893219	159894240
NC_000002.12	160270589	160272030
NC_000002.12	165665730	165667215
NC_000002.12	168519494	168521290
NC_000002.12	168545913	168547340
NC_000002.12	168576983	168577989
NC_000002.12	168612300	168613410
NC_000002.12	168634545	168635958
NC_000002.12	172232090	172233327
NC_000002.12	172332356	172333567
NC_000002.12	172451434	172453405
NC_000002.12	172457504	172458717
NC_000002.12	172557899	172559306
NC_000002.12	173074393	173075481
NC_000002.12	173224503	173225825
NC_000002.12	173264336	173265567
NC_000002.12	173352062	173353435
NC_000002.12	173937842	173938909
NC_000002.12	173958307	173961573
NC_000002.12	174584701	174586134
NC_000002.12	177214425	177215903
NC_000002.12	177243957	177245072
NC_000002.12	177252549	177253800
NC_000002.12	177258944	177260051
NC_000002.12	189575181	189576204
NC_000002.12	190410341	190411350
NC_000002.12	190456759	190458269
NC_000002.12	197423692	197426112
NC_000002.12	197428452	197429822
NC_000002.12	197430436	197432995
NC_000002.12	197457781	197459393
NC_000002.12	199382156	199383418
NC_000002.12	199431066	199432258
NC_000002.12	200944443	200945633
NC_000002.12	201213619	201214745
NC_000002.12	202272067	202273201
NC_000002.12	202642067	202643513
NC_000002.12	203329233	203330468
NC_000002.12	203580830	203582029
NC_000002.12	207074561	207075762
NC_000002.12	207133429	207134538
NC_000002.12	207531890	207533008
NC_000002.12	207811281	207812700
NC_000002.12	207938118	207939340
NC_000002.12	218223099	218225122
NC_000002.12	222650086	222651260
NC_000002.12	222806249	222807300
NC_000002.12	222907774	222909129
NC_000002.12	224580256	224583725
NC_000002.12	226692824	226694338
NC_000002.12	226995587	226996638
NC_000002.12	227474980	227475993
NC_000002.12	227484315	227485344
NC_000002.12	227506728	227507733
NC_000002.12	227759000	227760307
NC_000002.12	227762477	227763556
NC_000002.12	227860667	227861704
NC_000002.12	229205790	229206822
NC_000002.12	230794541	230795633
NC_000002.12	231299066	231300237
NC_000002.12	231646309	231648155
NC_000002.12	231663442	231664945
NC_000002.12	231681874	231682910
NC_000002.12	233420438	233421817
NC_000002.12	234958639	234961108
NC_000002.12	234984518	234987618
NC_000002.12	234993193	234994203
NC_000002.12	234997503	234998870
NC_000002.12	235052605	235053687
NC_000002.12	235500700	235502993
NC_000002.12	235520377	235521990
NC_000002.12	235534096	235535991
NC_000002.12	235536671	235538029
NC_000002.12	235694414	235695628
NC_000002.12	236081856	236083501
NC_000002.12	236116221	236118421
NC_000002.12	237731057	237734531
NC_000002.12	239229566	239230908
NC_000002.12	239285808	239286897
NC_000002.12	241320520	241321812
NC_000002.12	241778594	241779841
NC_000003.12	4826856	4828339
NC_000003.12	4906730	4907807
NC_000003.12	5014109	5016265
NC_000003.12	9390244	9391298
NC_000003.12	9403212	9404453
NC_000003.12	11580308	11581627
NC_000003.12	11592961	11594118
NC_000003.12	11620289	11621823
NC_000003.12	11623617	11625098
NC_000003.12	11629603	11631376
NC_000003.12	11633628	11634728
NC_000003.12	11637798	11639246
NC_000003.12	12307560	12308590
NC_000003.12	12350435	12351939
NC_000003.12	12371313	12372789
NC_000003.12	12406323	12407632
NC_000003.12	12442542	12443824
NC_000003.12	12471990	12473395
NC_000003.12	13868415	13869726
NC_000003.12	14425009	14426384
NC_000003.12	15776526	15778253
NC_000003.12	18579114	18580281
NC_000003.12	24366314	24367418
NC_000003.12	27480719	27482848
NC_000003.12	30610236	30611836
NC_000003.12	30686974	30688554
NC_000003.12	30770177	30771179
NC_000003.12	31563797	31564914
NC_000003.12	31974493	31975519
NC_000003.12	32402120	32403130
NC_000003.12	33427512	33429040
NC_000003.12	37988109	37989647
NC_000003.12	39148624	39149805
NC_000003.12	41208347	41211406
NC_000003.12	45131046	45132338
NC_000003.12	46972893	46975376
NC_000003.12	47776022	47777190
NC_000003.12	48704003	48705184
NC_000003.12	48719083	48721154
NC_000003.12	48740849	48742181
NC_000003.12	49386091	49387241
NC_000003.12	49399156	49400250
NC_000003.12	49404301	49405994
NC_000003.12	49407168	49409495
NC_000003.12	50172822	50174068
NC_000003.12	57586164	57587421
NC_000003.12	57590235	57592710
NC_000003.12	57593598	57595778
NC_000003.12	58049923	58052134
NC_000003.12	63577489	63578620
NC_000003.12	65869738	65870747
NC_000003.12	66469762	66470785
NC_000003.12	66485182	66486958
NC_000003.12	66807890	66808925
NC_000003.12	67896971	67898035
NC_000003.12	71055182	71056278
NC_000003.12	71077665	71079037
NC_000003.12	71086377	71088452
NC_000003.12	71105020	71106081
NC_000003.12	71117395	71118556
NC_000003.12	71120652	71121788
NC_000003.12	71123142	71124167
NC_000003.12	71246572	71247598
NC_000003.12	71455064	71456070
NC_000003.12	71564141	71565428
NC_000003.12	72443725	72445374
NC_000003.12	72888962	72890366
NC_000003.12	73011300	73012507
NC_000003.12	73050799	73051847
NC_000003.12	99849675	99850688
NC_000003.12	118541341	118542614
NC_000003.12	120011679	120013294
NC_000003.12	120078235	120080548
NC_000003.12	124983754	124985918
NC_000003.12	127727564	127728787
NC_000003.12	127734902	127736801
NC_000003.12	129178675	129180309
NC_000003.12	133413995	133418214
NC_000003.12	136154152	136155184
NC_000003.12	136172090	136173860
NC_000003.12	136180126	136182828
NC_000003.12	136189029	136190148
NC_000003.12	141510651	141511930
NC_000003.12	142026510	142027816
NC_000003.12	149615357	149616540
NC_000003.12	149815876	149817001
NC_000003.12	154319807	154320893
NC_000003.12	168845017	168846348
NC_000003.12	170041024	170042443
NC_000003.12	170050877	170053028
NC_000003.12	170054448	170056895
NC_000003.12	170358956	170360304
NC_000003.12	172041336	172043416
NC_000003.12	172071789	172073006
NC_000003.12	172075055	172076274
NC_000003.12	172084255	172085555
NC_000003.12	172098376	172100067
NC_000003.12	172123948	172125953
NC_000003.12	172131924	172133034
NC_000003.12	172138072	172139079
NC_000003.12	172155724	172156958
NC_000003.12	172173336	172175784
NC_000003.12	172212281	172213509
NC_000003.12	172315030	172316171
NC_000003.12	176768895	176769907
NC_000003.12	177104210	177105453
NC_000003.12	177118099	177120806
NC_000003.12	177133759	177134953
NC_000003.12	177151655	177153958
NC_000003.12	177162756	177164753
NC_000003.12	177170170	177171261
NC_000003.12	177173947	177175820
NC_000003.12	177176663	177177673
NC_000003.12	177178733	177181983
NC_000003.12	177186742	177188130
NC_000003.12	177193190	177195216
NC_000003.12	177198450	177200603
NC_000003.12	177280669	177281884
NC_000003.12	177292736	177293776
NC_000003.12	177448258	177449565
NC_000003.12	177476659	177477738
NC_000003.12	183258672	183259694
NC_000003.12	183268282	183269722
NC_000003.12	183274233	183275334
NC_000003.12	183366148	183367435
NC_000003.12	183637468	183639228
NC_000003.12	183699375	183701023
NC_000003.12	185559987	185561070
NC_000003.12	185701392	185702485
NC_000003.12	187043919	187045272
NC_000003.12	187811918	187813003
NC_000003.12	188178629	188180262
NC_000003.12	188206470	188207535
NC_000003.12	188581565	188583412
NC_000003.12	189945863	189947358
NC_000003.12	193826557	193829001
NC_000003.12	193963387	193964618
NC_000003.12	194105143	194106155
NC_000003.12	194474722	194475882
NC_000003.12	194620687	194621849
NC_000003.12	195102203	195103304
NC_000003.12	195204234	195205637
NC_000003.12	195905177	195906217
NC_000003.12	196219857	196220980
NC_000003.12	196429644	196430846
NC_000003.12	196748221	196749503
NC_000003.12	196773783	196774853
NC_000003.12	197253472	197255140
NC_000004.12	709613	711012
NC_000004.12	721104	722472
NC_000004.12	726071	729204
NC_000004.12	915663	917808
NC_000004.12	919493	920673
NC_000004.12	1218470	1219934
NC_000004.12	1427456	1429411
NC_000004.12	3489968	3491549
NC_000004.12	6794568	6796261
NC_000004.12	6797889	6798991
NC_000004.12	6954268	6957622
NC_000004.12	7923664	7924665
NC_000004.12	7933118	7935073
NC_000004.12	7965325	7966483
NC_000004.12	8009746	8010855
NC_000004.12	16193837	16194839
NC_000004.12	24563536	24564548
NC_000004.12	24580429	24581758
NC_000004.12	24639516	24640674
NC_000004.12	26317435	26318851
NC_000004.12	26324236	26325366
NC_000004.12	38073587	38075129
NC_000004.12	38080294	38081675
NC_000004.12	38104009	38106127
NC_000004.12	38615768	38616954
NC_000004.12	38661801	38662906
NC_000004.12	38676865	38678788
NC_000004.12	39559103	39560175
NC_000004.12	40490513	40492667
NC_000004.12	40510935	40512205
NC_000004.12	40515950	40517018
NC_000004.12	40530606	40532024
NC_000004.12	41156209	41157329
NC_000004.12	48614304	48615378
NC_000004.12	48632920	48634584
NC_000004.12	48639698	48640885
NC_000004.12	48670877	48672395
NC_000004.12	48673373	48675380
NC_000004.12	48676005	48677816
NC_000004.12	70836159	70837816
NC_000004.12	75920520	75922016
NC_000004.12	76205797	76206877
NC_000004.12	76591474	76592878
NC_000004.12	77010841	77011938
NC_000004.12	82883608	82884644
NC_000004.12	86890637	86891748
NC_000004.12	86938118	86939198
NC_000004.12	87057980	87059047
NC_000004.12	88844044	88845705
NC_000004.12	98573307	98574454
NC_000004.12	98913860	98915449
NC_000004.12	98997857	98999041
NC_000004.12	99060194	99061386
NC_000004.12	102575270	102576708
NC_000004.12	102818984	102820592
NC_000004.12	107717682	107718692
NC_000004.12	113744143	113745273
NC_000004.12	123408008	123409777
NC_000004.12	140135602	140137399
NC_000004.12	140236058	140237399
NC_000004.12	143377858	143378877
NC_000004.12	145176195	145177241
NC_000004.12	152945565	152947280
NC_000004.12	153063625	153064655
NC_000004.12	153220839	153223726
NC_000004.12	153228468	153230043
NC_000004.12	153238979	153241157
NC_000004.12	153266821	153268046
NC_000004.12	159278443	159279642
NC_000004.12	168692669	168693989
NC_000004.12	176321511	176322695
NC_000004.12	184329158	184330378
NC_000004.12	184349343	184350384
NC_000004.12	185201613	185202834
NC_000004.12	185393433	185395032
NC_000004.12	186592585	186593981
NC_000004.12	186651495	186653079
NC_000004.12	186678987	186682155
NC_000004.12	186684293	186685466
NC_000004.12	186697877	186701257
NC_000004.12	186702375	186704243
NC_000004.12	186704883	186707737
NC_000004.12	186711667	186713858
NC_000004.12	186716848	186718996
NC_000004.12	186900803	186902248
NC_000005.10	1607558	1609095
NC_000005.10	14147258	14148855
NC_000005.10	14158651	14160525
NC_000005.10	14166510	14167553
NC_000005.10	14173178	14174880
NC_000005.10	14179269	14180342
NC_000005.10	14181552	14185084
NC_000005.10	14186876	14188103
NC_000005.10	14200162	14203864
NC_000005.10	14209229	14211067
NC_000005.10	14215490	14218027
NC_000005.10	14222092	14223868
NC_000005.10	14244952	14246200
NC_000005.10	14423178	14424389
NC_000005.10	14556917	14558068
NC_000005.10	14584304	14585933
NC_000005.10	14773587	14774669
NC_000005.10	14959098	14960117
NC_000005.10	16528676	16530100
NC_000005.10	16733667	16735015
NC_000005.10	16808990	16810500
NC_000005.10	16885362	16887439
NC_000005.10	16923191	16925018
NC_000005.10	16926396	16928575
NC_000005.10	32139548	32141724
NC_000005.10	32146856	32148416
NC_000005.10	32151159	32154291
NC_000005.10	32156602	32158697
NC_000005.10	32439437	32440480
NC_000005.10	32587111	32588829
NC_000005.10	52727742	52728892
NC_000005.10	54531267	54532411
NC_000005.10	57177129	57178499
NC_000005.10	57179495	57180608
NC_000005.10	57189450	57190632
NC_000005.10	59559469	59560491
NC_000005.10	61336111	61337413
NC_000005.10	61379929	61381393
NC_000005.10	67998587	67999631
NC_000005.10	76492177	76493278
NC_000005.10	78283108	78284146
NC_000005.10	78573983	78575051
NC_000005.10	80191511	80194231
NC_000005.10	80217977	80220281
NC_000005.10	96932832	96933886
NC_000005.10	115621501	115622846
NC_000005.10	116454304	116455393
NC_000005.10	116558721	116559783
NC_000005.10	123997717	123999225
NC_000005.10	124653714	124655284
NC_000005.10	124738749	124740157
NC_000005.10	126367512	126369073
NC_000005.10	126671514	126672641
NC_000005.10	127859794	127861229
NC_000005.10	128130463	128132540
NC_000005.10	131266338	131267384
NC_000005.10	131271508	131272864
NC_000005.10	131794579	131795642
NC_000005.10	134848213	134849359
NC_000005.10	136141388	136142544
NC_000005.10	138755154	138757495
NC_000005.10	138763401	138764427
NC_000005.10	139295829	139297470
NC_000005.10	139298202	139299472
NC_000005.10	139310665	139312148
NC_000005.10	139567017	139568036
NC_000005.10	140266899	140267943
NC_000005.10	142191980	142193031
NC_000005.10	142221403	142222690
NC_000005.10	142247618	142248839
NC_000005.10	147832948	147834489
NC_000005.10	149532364	149536066
NC_000005.10	149545568	149546640
NC_000005.10	150144975	150145999
NC_000005.10	150211938	150213477
NC_000005.10	151099527	151100633
NC_000005.10	154758781	154760502
NC_000005.10	160472529	160474133
NC_000005.10	160770082	160771095
NC_000005.10	172380170	172381337
NC_000005.10	175493463	175494669
NC_000006.12	1047627	1048819
NC_000006.12	1081848	1083021
NC_000006.12	1199830	1200956
NC_000006.12	1286460	1287794
NC_000006.12	1678982	1681154
NC_000006.12	1689635	1690821
NC_000006.12	1864808	1866557
NC_000006.12	1870485	1873412
NC_000006.12	1873937	1875046
NC_000006.12	2145538	2146627
NC_000006.12	2229164	2230549
NC_000006.12	2239791	2241761
NC_000006.12	2253055	2254309
NC_000006.12	2819127	2821431
NC_000006.12	2828689	2829765
NC_000006.12	2854476	2855582
NC_000006.12	2958687	2961217
NC_000006.12	3134579	3138089
NC_000006.12	3269265	3271058
NC_000006.12	3385921	3387089
NC_000006.12	3403729	3405675
NC_000006.12	4791612	4792859
NC_000006.12	4805516	4808851
NC_000006.12	4840259	4841352
NC_000006.12	4904194	4906852
NC_000006.12	4922405	4925405
NC_000006.12	5786900	5787996
NC_000006.12	6724944	6726350
NC_000006.12	7118599	7120888
NC_000006.12	7125672	7128947
NC_000006.12	7129481	7132737
NC_000006.12	7141599	7142696
NC_000006.12	7147158	7149988
NC_000006.12	7153226	7156388
NC_000006.12	7160439	7162446
NC_000006.12	7163508	7166656
NC_000006.12	7240001	7241586
NC_000006.12	7539994	7541047
NC_000006.12	7544471	7546465
NC_000006.12	7591163	7593013
NC_000006.12	7879987	7881976
NC_000006.12	7900341	7901483
NC_000006.12	7907667	7908894
NC_000006.12	11196818	11199305
NC_000006.12	11202995	11204624
NC_000006.12	11213551	11215100
NC_000006.12	11215741	11216807
NC_000006.12	11227734	11230062
NC_000006.12	11233378	11234469
NC_000006.12	11271766	11274099
NC_000006.12	11365642	11367058
NC_000006.12	11769763	11771792
NC_000006.12	12369733	12371226
NC_000006.12	13512226	13514621
NC_000006.12	14216747	14218004
NC_000006.12	14713203	14714221
NC_000006.12	14815264	14817948
NC_000006.12	14819046	14820289
NC_000006.12	14827038	14828590
NC_000006.12	15250661	15252117
NC_000006.12	15256085	15257926
NC_000006.12	15283169	15284255
NC_000006.12	15324570	15325895
NC_000006.12	15362332	15363892
NC_000006.12	15402177	15403856
NC_000006.12	15421028	15422308
NC_000006.12	15449648	15452155
NC_000006.12	15455676	15456698
NC_000006.12	15479039	15480332
NC_000006.12	15580052	15581272
NC_000006.12	15994600	15995630
NC_000006.12	16146463	16148030
NC_000006.12	16523646	16524748
NC_000006.12	16725082	16726912
NC_000006.12	18244717	18246267
NC_000006.12	18258836	18259897
NC_000006.12	21754445	21755781
NC_000006.12	21773714	21774768
NC_000006.12	21848848	21850450
NC_000006.12	21899510	21900662
NC_000006.12	21912461	21914203
NC_000006.12	22031017	22032224
NC_000006.12	22710494	22711749
NC_000006.12	25276303	25277349
NC_000006.12	25326780	25328306
NC_000006.12	25329237	25330475
NC_000006.12	25334904	25336163
NC_000006.12	25342854	25345011
NC_000006.12	27772207	27773588
NC_000006.12	33880828	33882385
NC_000006.12	34290800	34291966
NC_000006.12	34340314	34342041
NC_000006.12	34345919	34346970
NC_000006.12	34374549	34376127
NC_000006.12	35025295	35026832
NC_000006.12	35418519	35419562
NC_000006.12	35470976	35472047
NC_000006.12	36033184	36034243
NC_000006.12	36049695	36052341
NC_000006.12	36523326	36526268
NC_000006.12	36527321	36528631
NC_000006.12	36600874	36602375
NC_000006.12	37136593	37137967
NC_000006.12	38018313	38019354
NC_000006.12	39216081	39217976
NC_000006.12	39229798	39230969
NC_000006.12	39263332	39265982
NC_000006.12	41036896	41038292
NC_000006.12	41549982	41551964
NC_000006.12	42199822	42201031
NC_000006.12	42566304	42567338
NC_000006.12	42784542	42787968
NC_000006.12	43841568	43842852
NC_000006.12	44114539	44116227
NC_000006.12	46649610	46650720
NC_000006.12	47075031	47076155
NC_000006.12	47301444	47302607
NC_000006.12	47480907	47482792
NC_000006.12	47651189	47652239
NC_000006.12	52546960	52548805
NC_000006.12	52550391	52551445
NC_000006.12	52560566	52562061
NC_000006.12	53055892	53057322
NC_000006.12	53541095	53542248
NC_000006.12	53713231	53714312
NC_000006.12	54309839	54311057
NC_000006.12	56729260	56731063
NC_000006.12	73513458	73514847
NC_000006.12	75603744	75606015
NC_000006.12	87570314	87571396
NC_000006.12	89085748	89086810
NC_000006.12	105487004	105488008
NC_000006.12	105780051	105781166
NC_000006.12	106090733	106092512
NC_000006.12	106110079	106111481
NC_000006.12	107665851	107667275
NC_000006.12	108940114	108941238
NC_000006.12	108945985	108947260
NC_000006.12	109090581	109091618
NC_000006.12	109237134	109238338
NC_000006.12	112184242	112185386
NC_000006.12	125987146	125988225
NC_000006.12	129683153	129685190
NC_000006.12	131047464	131049141
NC_000006.12	131058885	131060241
NC_000006.12	135255087	135256421
NC_000006.12	135258345	135259564
NC_000006.12	136286514	136288172
NC_000006.12	136767162	136768412
NC_000006.12	136785256	136786560
NC_000006.12	137214251	137215338
NC_000006.12	137870197	137871722
NC_000006.12	138101772	138103505
NC_000006.12	138569177	138570180
NC_000006.12	139136506	139137740
NC_000006.12	139169762	139171127
NC_000006.12	139586475	139587698
NC_000006.12	143685490	143687051
NC_000006.12	143741913	143742937
NC_000006.12	147229983	147231002
NC_000006.12	149350140	149351189
NC_000006.12	150702755	150703777
NC_000006.12	150738800	150740965
NC_000006.12	154441275	154442300
NC_000006.12	154512561	154513770
NC_000006.12	154592420	154593479
NC_000006.12	156795063	156796146
NC_000006.12	156822267	156824596
NC_000006.12	156878803	156880892
NC_000006.12	157825054	157826512
NC_000006.12	157848662	157850595
NC_000006.12	157880484	157881533
NC_000006.12	157940354	157941387
NC_000006.12	158000099	158001207
NC_000006.12	158008412	158009799
NC_000006.12	158790808	158792027
NC_000006.12	158802409	158803434
NC_000006.12	158848205	158849394
NC_000006.12	159729694	159731661
NC_000006.12	159732630	159734264
NC_000006.12	159735032	159736146
NC_000006.12	163492004	163493148
NC_000006.12	167700119	167701408
NC_000006.12	167798864	167800309
NC_000006.12	167804984	167806061
NC_000006.12	167930235	167931917
NC_000006.12	167966606	167967902
NC_000006.12	168018418	168019551
NC_000006.12	168024880	168026424
NC_000006.12	168152696	168153850
NC_000006.12	168168390	168170019
NC_000006.12	168312551	168316203
NC_000006.12	170027869	170029475
NC_000006.12	170495279	170496802
NC_000007.14	283212	284609
NC_000007.14	704280	706300
NC_000007.14	814591	815641
NC_000007.14	821257	823049
NC_000007.14	928640	929968
NC_000007.14	1011286	1012388
NC_000007.14	1026079	1027540
NC_000007.14	1925910	1928308
NC_000007.14	2062407	2063544
NC_000007.14	2156863	2158274
NC_000007.14	2357118	2358177
NC_000007.14	2813487	2815540
NC_000007.14	2834664	2835828
NC_000007.14	2838228	2839483
NC_000007.14	4684720	4686139
NC_000007.14	4689312	4692612
NC_000007.14	4711241	4712740
NC_000007.14	5353352	5354414
NC_000007.14	5367692	5369511
NC_000007.14	5378118	5379910
NC_000007.14	5395463	5396542
NC_000007.14	5399119	5401142
NC_000007.14	5403924	5406399
NC_000007.14	5408063	5409628
NC_000007.14	5430742	5431857
NC_000007.14	5527337	5528687
NC_000007.14	6056962	6058021
NC_000007.14	6267403	6268575
NC_000007.14	6283813	6285072
NC_000007.14	6372514	6374137
NC_000007.14	6376049	6380249
NC_000007.14	6381159	6384521
NC_000007.14	6390197	6393222
NC_000007.14	6395357	6397031
NC_000007.14	6398176	6399388
NC_000007.14	6402173	6403885
NC_000007.14	6479286	6482247
NC_000007.14	7184795	7185906
NC_000007.14	7510925	7511994
NC_000007.14	8259454	8260582
NC_000007.14	16678085	16679212
NC_000007.14	16815883	16816950
NC_000007.14	16926490	16927613
NC_000007.14	17304446	17305825
NC_000007.14	20355073	20356273
NC_000007.14	20395220	20396525
NC_000007.14	22268203	22269352
NC_000007.14	22323835	22324919
NC_000007.14	23528108	23530147
NC_000007.14	25849996	25851730
NC_000007.14	27115862	27117006
NC_000007.14	27123410	27124795
NC_000007.14	27144106	27145168
NC_000007.14	29441890	29442958
NC_000007.14	30030492	30031960
NC_000007.14	30141247	30143604
NC_000007.14	30295693	30296815
NC_000007.14	30301694	30303383
NC_000007.14	30310989	30312467
NC_000007.14	30466372	30467676
NC_000007.14	30769837	30771062
NC_000007.14	32496962	32498421
NC_000007.14	32888500	32889541
NC_000007.14	33034915	33036045
NC_000007.14	35809641	35810955
NC_000007.14	36635266	36636518
NC_000007.14	39678326	39679399
NC_000007.14	39684391	39685586
NC_000007.14	43629708	43631084
NC_000007.14	43639561	43640667
NC_000007.14	44620555	44622151
NC_000007.14	47372988	47374457
NC_000007.14	47455864	47458403
NC_000007.14	47465941	47467073
NC_000007.14	47472343	47473601
NC_000007.14	47475618	47477254
NC_000007.14	47480668	47484065
NC_000007.14	47486996	47489391
NC_000007.14	47511815	47512839
NC_000007.14	47513612	47514665
NC_000007.14	47534394	47536532
NC_000007.14	47565451	47566467
NC_000007.14	47572195	47573725
NC_000007.14	47574717	47575982
NC_000007.14	48089846	48091186
NC_000007.14	50670465	50672040
NC_000007.14	50739209	50740824
NC_000007.14	55128030	55129456
NC_000007.14	55550394	55551968
NC_000007.14	55555681	55557016
NC_000007.14	55567458	55568465
NC_000007.14	55965483	55967239
NC_000007.14	66925712	66927623
NC_000007.14	66932613	66934158
NC_000007.14	68954501	68955569
NC_000007.14	70719144	70720375
NC_000007.14	73770960	73772922
NC_000007.14	74181399	74182591
NC_000007.14	74185973	74187035
NC_000007.14	74482565	74483962
NC_000007.14	74576978	74579043
NC_000007.14	74643030	74644339
NC_000007.14	74658911	74665041
NC_000007.14	74673420	74674619
NC_000007.14	74848396	74850267
NC_000007.14	75093920	75095658
NC_000007.14	75740184	75741203
NC_000007.14	76338622	76339916
NC_000007.14	76347480	76352555
NC_000007.14	76354023	76355399
NC_000007.14	76962256	76964429
NC_000007.14	77680109	77681771
NC_000007.14	77693936	77695354
NC_000007.14	77717907	77719115
NC_000007.14	77720208	77723101
NC_000007.14	77733796	77734996
NC_000007.14	80882387	80883422
NC_000007.14	80919832	80922447
NC_000007.14	92728807	92730674
NC_000007.14	94512395	94513417
NC_000007.14	98108315	98110534
NC_000007.14	98121464	98123542
NC_000007.14	98343067	98344281
NC_000007.14	98368309	98369985
NC_000007.14	99078310	99079629
NC_000007.14	99089979	99091140
NC_000007.14	99133006	99134562
NC_000007.14	99376303	99378913
NC_000007.14	99422104	99423288
NC_000007.14	100004925	100007855
NC_000007.14	100017893	100020788
NC_000007.14	100139850	100141274
NC_000007.14	101817838	101819117
NC_000007.14	101837770	101839229
NC_000007.14	101866483	101867801
NC_000007.14	101875518	101877857
NC_000007.14	102119612	102120778
NC_000007.14	102150466	102151504
NC_000007.14	102168727	102170289
NC_000007.14	104175640	104176709
NC_000007.14	104986592	104987766
NC_000007.14	104990719	104992373
NC_000007.14	105000769	105002342
NC_000007.14	105004676	105006249
NC_000007.14	105007195	105010449
NC_000007.14	105028860	105029862
NC_000007.14	105678205	105679381
NC_000007.14	106112836	106114158
NC_000007.14	107995901	107997664
NC_000007.14	112629512	112630571
NC_000007.14	117553896	117554946
NC_000007.14	117669823	117671765
NC_000007.14	120959368	120960766
NC_000007.14	123727345	123728986
NC_000007.14	130104945	130106198
NC_000007.14	130893764	130897549
NC_000007.14	130904852	130906244
NC_000007.14	130909545	130910903
NC_000007.14	130924573	130926515
NC_000007.14	130931967	130933116
NC_000007.14	131097118	131098395
NC_000007.14	131103787	131105339
NC_000007.14	132113394	132114426
NC_000007.14	132561597	132563429
NC_000007.14	137940520	137941521
NC_000007.14	137949056	137953620
NC_000007.14	137989144	137990270
NC_000007.14	138475729	138476914
NC_000007.14	139043962	139045395
NC_000007.14	139654332	139655598
NC_000007.14	139697518	139698778
NC_000007.14	139725002	139726629
NC_000007.14	139771290	139772602
NC_000007.14	140058581	140059920
NC_000007.14	140060617	140061786
NC_000007.14	140160910	140162389
NC_000007.14	140172455	140174777
NC_000007.14	140228387	140229559
NC_000007.14	140314760	140316393
NC_000007.14	140347676	140349599
NC_000007.14	140396221	140397457
NC_000007.14	140474297	140475384
NC_000007.14	142119759	142120877
NC_000007.14	144833598	144834857
NC_000007.14	148696721	148697978
NC_000007.14	148704927	148706155
NC_000007.14	148708247	148709386
NC_000007.14	149025480	149026810
NC_000007.14	149204295	149205733
NC_000007.14	150797093	150799367
NC_000007.14	151511395	151512678
NC_000007.14	151925378	151926417
NC_000007.14	152178199	152179203
NC_000007.14	152394386	152395441
NC_000007.14	155684672	155685723
NC_000007.14	156436859	156438088
NC_000007.14	156604034	156606805
NC_000007.14	157338527	157340578
NC_000007.14	157342834	157344993
NC_000007.14	157346846	157349705
NC_000007.14	157351813	157353849
NC_000007.14	157354838	157358807
NC_000007.14	157764908	157766143
NC_000007.14	158588361	158590652
NC_000007.14	158733789	158734851
NC_000007.14	158776742	158777902
NC_000007.14	158815971	158817065
NC_000008.11	6561391	6563091
NC_000008.11	6747144	6748681
NC_000008.11	8868989	8870766
NC_000008.11	17607729	17608877
NC_000008.11	17793644	17794648
NC_000008.11	17797456	17798726
NC_000008.11	17927635	17929678
NC_000008.11	18080021	18081272
NC_000008.11	18922042	18923047
NC_000008.11	22352697	22355139
NC_000008.11	22453157	22455262
NC_000008.11	22645426	22646434
NC_000008.11	23063498	23064638
NC_000008.11	25190187	25191380
NC_000008.11	25480764	25481779
NC_000008.11	26313706	26314760
NC_000008.11	26598749	26602284
NC_000008.11	26613963	26615256
NC_000008.11	26617041	26618542
NC_000008.11	28374632	28376156
NC_000008.11	28412508	28414198
NC_000008.11	29125604	29126684
NC_000008.11	29198832	29199895
NC_000008.11	29251280	29252427
NC_000008.11	29259491	29261027
NC_000008.11	29976573	29977588
NC_000008.11	30079786	30081830
NC_000008.11	30525274	30526334
NC_000008.11	30544115	30545603
NC_000008.11	30806681	30808498
NC_000008.11	30809585	30811905
NC_000008.11	33486045	33487329
NC_000008.11	37560558	37561729
NC_000008.11	37606023	37607351
NC_000008.11	37767705	37768714
NC_000008.11	37880907	37882441
NC_000008.11	37894703	37896225
NC_000008.11	38757979	38758995
NC_000008.11	41929435	41930472
NC_000008.11	41984821	41986134
NC_000008.11	42033440	42034604
NC_000008.11	42451245	42452670
NC_000008.11	42456439	42457721
NC_000008.11	42891797	42892990
NC_000008.11	47658687	47659972
NC_000008.11	51743992	51745061
NC_000008.11	52405161	52406669
NC_000008.11	53730320	53731562
NC_000008.11	56984266	56985355
NC_000008.11	59390318	59391573
NC_000008.11	60518332	60520855
NC_000008.11	60523058	60524254
NC_000008.11	60561681	60562831
NC_000008.11	60583134	60584544
NC_000008.11	60689664	60690973
NC_000008.11	60693569	60695248
NC_000008.11	60734559	60736135
NC_000008.11	60750845	60752406
NC_000008.11	60766825	60767932
NC_000008.11	60787953	60789001
NC_000008.11	60899693	60902156
NC_000008.11	60921246	60922680
NC_000008.11	66561029	66562213
NC_000008.11	66661752	66663183
NC_000008.11	67738585	67739690
NC_000008.11	70220892	70222162
NC_000008.11	70244670	70245731
NC_000008.11	70315767	70317208
NC_000008.11	74299059	74300475
NC_000008.11	80082406	80084175
NC_000008.11	80151969	80153490
NC_000008.11	80349111	80350338
NC_000008.11	80489528	80491135
NC_000008.11	86344933	86346617
NC_000008.11	86350070	86351397
NC_000008.11	94194909	94196070
NC_000008.11	94244042	94245281
NC_000008.11	97645780	97646987
NC_000008.11	98222568	98223808
NC_000008.11	100510947	100512113
NC_000008.11	100718063	100719376
NC_000008.11	100924737	100926735
NC_000008.11	100939308	100940394
NC_000008.11	100942902	100944306
NC_000008.11	100946256	100947362
NC_000008.11	101010385	101012048
NC_000008.11	101608888	101610151
NC_000008.11	116865152	116866818
NC_000008.11	117968957	117969970
NC_000008.11	118016248	118017262
NC_000008.11	118025255	118026281
NC_000008.11	118093945	118094954
NC_000008.11	118898051	118899113
NC_000008.11	119970363	119971785
NC_000008.11	121614032	121615430
NC_000008.11	123525439	123527162
NC_000008.11	123769256	123770388
NC_000008.11	124669124	124670275
NC_000008.11	124689558	124691570
NC_000008.11	125278278	125279570
NC_000008.11	125435618	125437365
NC_000008.11	125641474	125643081
NC_000008.11	127205798	127207823
NC_000008.11	127257132	127258645
NC_000008.11	127293462	127294940
NC_000008.11	127895283	127896321
NC_000008.11	127897320	127898497
NC_000008.11	127920482	127921590
NC_000008.11	130245267	130246721
NC_000008.11	130277774	130278821
NC_000008.11	133234970	133237674
NC_000008.11	135645694	135646859
NC_000008.11	140567113	140568514
NC_000008.11	140583912	140585849
NC_000008.11	140615261	140616486
NC_000008.11	141233978	141236033
NC_000008.11	141286223	141287274
NC_000009.12	514889	516027
NC_000009.12	3906522	3907596
NC_000009.12	4110008	4111150
NC_000009.12	4243254	4244267
NC_000009.12	4496159	4497250
NC_000009.12	4737416	4739434
NC_000009.12	6782029	6783232
NC_000009.12	6790007	6791707
NC_000009.12	14294691	14295885
NC_000009.12	15214008	15215250
NC_000009.12	20431444	20432800
NC_000009.12	20477811	20478919
NC_000009.12	27367987	27370157
NC_000009.12	33753796	33755702
NC_000009.12	33831354	33833423
NC_000009.12	35176246	35178168
NC_000009.12	36327215	36328245
NC_000009.12	36396997	36398722
NC_000009.12	38051200	38052546
NC_000009.12	39526979	39528109
NC_000009.12	40197177	40198333
NC_000009.12	67711955	67713012
NC_000009.12	68737875	68739158
NC_000009.12	68747184	68748362
NC_000009.12	68827655	68828721
NC_000009.12	70422163	70423236
NC_000009.12	76465503	76467249
NC_000009.12	76596069	76597097
NC_000009.12	76617671	76619004
NC_000009.12	77962953	77964395
NC_000009.12	78015956	78017112
NC_000009.12	78024138	78026070
NC_000009.12	81561140	81562491
NC_000009.12	83705093	83706437
NC_000009.12	83970794	83972243
NC_000009.12	86078225	86079644
NC_000009.12	86094531	86096016
NC_000009.12	88424571	88425935
NC_000009.12	89524753	89525836
NC_000009.12	89648330	89649357
NC_000009.12	90000459	90001685
NC_000009.12	93117939	93118954
NC_000009.12	93461927	93463162
NC_000009.12	93469638	93471670
NC_000009.12	93504038	93506172
NC_000009.12	93509926	93512547
NC_000009.12	94172662	94173716
NC_000009.12	94555358	94556411
NC_000009.12	94914875	94916344
NC_000009.12	95021517	95023432
NC_000009.12	95023933	95024969
NC_000009.12	95025517	95026877
NC_000009.12	95027840	95029022
NC_000009.12	95037787	95039165
NC_000009.12	95045664	95046672
NC_000009.12	95057112	95058136
NC_000009.12	95074905	95076081
NC_000009.12	95092750	95094520
NC_000009.12	95223746	95224755
NC_000009.12	95318198	95319327
NC_000009.12	95502405	95503514
NC_000009.12	95735196	95736988
NC_000009.12	96167993	96169097
NC_000009.12	97985714	97988716
NC_000009.12	97991834	97993305
NC_000009.12	101481011	101482397
NC_000009.12	105321507	105323761
NC_000009.12	107294624	107295788
NC_000009.12	107485509	107488260
NC_000009.12	108192254	108194059
NC_000009.12	108395267	108396379
NC_000009.12	109108603	109109630
NC_000009.12	109308633	109309664
NC_000009.12	110252118	110254685
NC_000009.12	111662506	111663564
NC_000009.12	111900185	111901789
NC_000009.12	111908231	111911367
NC_000009.12	112155054	112156132
NC_000009.12	112171379	112172674
NC_000009.12	112312276	112315159
NC_000009.12	112320567	112321609
NC_000009.12	112324467	112326491
NC_000009.12	112380814	112382402
NC_000009.12	112755146	112756149
NC_000009.12	112772290	112773581
NC_000009.12	112838710	112840217
NC_000009.12	114075824	114077369
NC_000009.12	114328242	114329790
NC_000009.12	122387187	122388250
NC_000009.12	122942231	122945181
NC_000009.12	124264655	124266256
NC_000009.12	124282741	124285248
NC_000009.12	124386095	124387183
NC_000009.12	125238468	125239610
NC_000009.12	125888148	125889275
NC_000009.12	126298920	126300032
NC_000009.12	127031852	127032877
NC_000009.12	127546266	127548651
NC_000009.12	127562071	127563283
NC_000009.12	128142429	128144066
NC_000009.12	128150286	128152224
NC_000009.12	129593949	129595675
NC_000009.12	130778436	130779866
NC_000009.12	130839602	130842983
NC_000009.12	130843580	130844587
NC_000009.12	130845221	130846923
NC_000009.12	131398073	131400605
NC_000009.12	131403264	131404834
NC_000009.12	131406546	131412635
NC_000009.12	131420682	131423823
NC_000009.12	131657141	131658339
NC_000009.12	131661210	131662427
NC_000009.12	131732280	131733312
NC_000009.12	133136120	133137260
NC_000009.12	133895421	133896767
NC_000009.12	133967279	133968491
NC_000009.12	134323519	134324586
NC_000009.12	136066099	136067511
NC_000009.12	136540400	136541483
NC_000009.12	137268618	137269950
NC_000009.12	137450152	137451830
NC_000009.12	137681102	137682121
NC_000009.12	137789451	137790630
NC_000010.11	2991216	2992520
NC_000010.11	3422182	3424382
NC_000010.11	3484110	3485942
NC_000010.11	3755616	3756655
NC_000010.11	3774492	3775881
NC_000010.11	3776742	3782487
NC_000010.11	3786316	3788287
NC_000010.11	3933912	3935467
NC_000010.11	3941033	3942501
NC_000010.11	4053334	4054518
NC_000010.11	4063349	4064434
NC_000010.11	4117016	4118755
NC_000010.11	4121299	4122723
NC_000010.11	5291477	5292745
NC_000010.11	5444369	5445384
NC_000010.11	5645716	5646958
NC_000010.11	5778884	5780409
NC_000010.11	5971127	5973234
NC_000010.11	6299945	6301017
NC_000010.11	11019555	11021769
NC_000010.11	11026887	11028140
NC_000010.11	11235005	11236438
NC_000010.11	11593567	11594758
NC_000010.11	11598758	11600593
NC_000010.11	11689281	11690423
NC_000010.11	11824244	11826626
NC_000010.11	12040269	12041299
NC_000010.11	12352153	12354056
NC_000010.11	12418735	12420412
NC_000010.11	12448775	12450469
NC_000010.11	12566572	12567850
NC_000010.11	12707855	12709100
NC_000010.11	14625080	14626148
NC_000010.11	15324799	15326089
NC_000010.11	15720421	15721630
NC_000010.11	15814512	15815818
NC_000010.11	16966914	16968070
NC_000010.11	18660819	18662558
NC_000010.11	24643451	24644727
NC_000010.11	24716182	24717340
NC_000010.11	26712025	26713686
NC_000010.11	28558180	28560688
NC_000010.11	28574686	28576219
NC_000010.11	29535911	29537464
NC_000010.11	29620225	29623112
NC_000010.11	29628219	29629908
NC_000010.11	29633400	29634814
NC_000010.11	29919023	29920048
NC_000010.11	31757549	31758826
NC_000010.11	32049200	32050965
NC_000010.11	32180412	32181598
NC_000010.11	32318005	32319073
NC_000010.11	32323961	32325031
NC_000010.11	32347986	32349231
NC_000010.11	32352322	32353384
NC_000010.11	32950675	32951881
NC_000010.11	34732675	34734475
NC_000010.11	35128169	35129281
NC_000010.11	43402206	43403471
NC_000010.11	46021508	46022869
NC_000010.11	59903129	59905066
NC_000010.11	60281887	60283360
NC_000010.11	61952874	61953935
NC_000010.11	61961319	61963779
NC_000010.11	62018344	62019548
NC_000010.11	62033183	62034614
NC_000010.11	62097935	62099359
NC_000010.11	63238896	63239931
NC_000010.11	63286804	63287915
NC_000010.11	63434863	63435911
NC_000010.11	63594168	63595187
NC_000010.11	68304443	68305663
NC_000010.11	69358982	69360089
NC_000010.11	70830946	70832003
NC_000010.11	72831112	72832313
NC_000010.11	73584222	73586258
NC_000010.11	73619327	73620908
NC_000010.11	73968894	73970003
NC_000010.11	78566626	78567862
NC_000010.11	78587955	78589019
NC_000010.11	79697966	79699249
NC_000010.11	80192942	80194158
NC_000010.11	80197574	80199436
NC_000010.11	80200607	80201912
NC_000010.11	80456062	80457224
NC_000010.11	84351981	84353230
NC_000010.11	84356504	84357892
NC_000010.11	86783535	86786177
NC_000010.11	86828243	86829248
NC_000010.11	87220193	87221253
NC_000010.11	87657374	87659432
NC_000010.11	88913128	88914181
NC_000010.11	93546032	93547076
NC_000010.11	95282646	95284939
NC_000010.11	95472057	95473633
NC_000010.11	95543105	95545095
NC_000010.11	96842438	96845527
NC_000010.11	96855238	96856490
NC_000010.11	96865467	96866533
NC_000010.11	99916203	99918220
NC_000010.11	99919246	99920379
NC_000010.11	101813644	101815732
NC_000010.11	103180939	103181979
NC_000010.11	103185352	103186861
NC_000010.11	103816002	103817170
NC_000010.11	110082291	110083647
NC_000010.11	110881250	110882780
NC_000010.11	112913078	112914654
NC_000010.11	112956681	112959457
NC_000010.11	113000486	113001507
NC_000010.11	113021592	113022710
NC_000010.11	113028282	113030385
NC_000010.11	113051145	113052274
NC_000010.11	113092889	113094166
NC_000010.11	114099547	114100788
NC_000010.11	117368690	117369710
NC_000010.11	117370458	117372014
NC_000010.11	118732165	118733186
NC_000010.11	118739788	118741869
NC_000010.11	119074308	119077914
NC_000010.11	119931137	119932353
NC_000010.11	120980706	120982463
NC_000010.11	121243693	121245128
NC_000010.11	124941945	124943744
NC_000010.11	125023276	125025884
NC_000010.11	125059939	125062682
NC_000010.11	125126244	125127967
NC_000010.11	128010234	128011321
NC_000010.11	128629202	128631735
NC_000010.11	131385406	131386897
NC_000010.11	131928170	131929549
NC_000010.11	132739243	132740634
NC_000010.11	132887001	132888117
NC_000011.10	691074	692122
NC_000011.10	1154519	1156499
NC_000011.10	2041714	2043429
NC_000011.10	2050488	2052105
NC_000011.10	2054568	2056490
NC_000011.10	2058202	2060881
NC_000011.10	2064479	2066181
NC_000011.10	2263787	2265195
NC_000011.10	2468818	2470630
NC_000011.10	2474808	2475968
NC_000011.10	2482488	2483831
NC_000011.10	2729391	2730463
NC_000011.10	8700369	8701798
NC_000011.10	9458785	9459802
NC_000011.10	9702252	9703554
NC_000011.10	12092639	12094560
NC_000011.10	12240069	12241876
NC_000011.10	12317936	12319052
NC_000011.10	12682175	12684339
NC_000011.10	12689459	12692541
NC_000011.10	12701351	12702711
NC_000011.10	12725255	12726672
NC_000011.10	13013075	13014577
NC_000011.10	14539419	14540509
NC_000011.10	14641029	14643071
NC_000011.10	15650914	15652498
NC_000011.10	18010929	18011976
NC_000011.10	20364870	20365894
NC_000011.10	33158796	33159937
NC_000011.10	33334692	33335804
NC_000011.10	34054309	34055723
NC_000011.10	34057288	34058815
NC_000011.10	34473389	34475000
NC_000011.10	36398250	36400378
NC_000011.10	46274843	46275952
NC_000011.10	46523808	46525038
NC_000011.10	47547554	47548648
NC_000011.10	48105625	48107590
NC_000011.10	56883047	56884232
NC_000011.10	57306475	57308272
NC_000011.10	57311993	57313318
NC_000011.10	57769502	57770733
NC_000011.10	57771280	57773032
NC_000011.10	57775316	57776320
NC_000011.10	57785691	57787596
NC_000011.10	57789625	57791734
NC_000011.10	57797671	57798836
NC_000011.10	58190059	58191368
NC_000011.10	61150833	61153473
NC_000011.10	61159467	61160488
NC_000011.10	61704280	61705281
NC_000011.10	62598689	62600039
NC_000011.10	63869761	63871380
NC_000011.10	64338495	64339754
NC_000011.10	64853670	64856722
NC_000011.10	64870185	64871634
NC_000011.10	65437329	65439520
NC_000011.10	65441093	65444147
NC_000011.10	66125850	66127197
NC_000011.10	66618692	66619822
NC_000011.10	66621181	66622270
NC_000011.10	68097264	68098684
NC_000011.10	68119237	68120386
NC_000011.10	68206748	68208703
NC_000011.10	68209951	68211445
NC_000011.10	68310982	68312116
NC_000011.10	68328984	68330045
NC_000011.10	68338511	68341018
NC_000011.10	68370499	68371629
NC_000011.10	68404879	68406157
NC_000011.10	68462610	68463612
NC_000011.10	68467545	68468750
NC_000011.10	68470646	68472693
NC_000011.10	68489767	68490783
NC_000011.10	68499570	68501145
NC_000011.10	68834819	68836442
NC_000011.10	69652949	69654465
NC_000011.10	73756749	73757993
NC_000011.10	74954813	74956627
NC_000011.10	76370660	76371821
NC_000011.10	77083828	77084865
NC_000011.10	77447316	77448479
NC_000011.10	94541061	94542323
NC_000011.10	95891866	95892900
NC_000011.10	100774576	100775908
NC_000011.10	102411122	102412407
NC_000011.10	114441069	114442237
NC_000011.10	117145811	117146961
NC_000011.10	117150074	117151099
NC_000011.10	118786342	118789475
NC_000011.10	119904953	119906189
NC_000011.10	120207371	120209270
NC_000011.10	121461783	121463082
NC_000011.10	126283880	126284990
NC_000011.10	128463089	128464838
NC_000011.10	128471931	128473049
NC_000011.10	128507920	128509120
NC_000011.10	129312709	129314115
NC_000011.10	129318701	129319856
NC_000011.10	129820331	129821545
NC_000011.10	129999063	130001246
NC_000011.10	130172020	130173983
NC_000011.10	130182627	130184540
NC_000011.10	130203452	130205866
NC_000011.10	130206922	130208005
NC_000012.12	772302	773410
NC_000012.12	966598	967618
NC_000012.12	1121661	1122892
NC_000012.12	1480996	1482172
NC_000012.12	1581391	1582948
NC_000012.12	1588868	1590042
NC_000012.12	3725989	3727667
NC_000012.12	4293323	4294392
NC_000012.12	4321940	4323000
NC_000012.12	5713106	5714927
NC_000012.12	6208488	6210667
NC_000012.12	6213222	6215094
NC_000012.12	6296973	6298811
NC_000012.12	6337263	6339572
NC_000012.12	6342396	6343686
NC_000012.12	6544567	6545569
NC_000012.12	6614560	6615570
NC_000012.12	11654482	11657890
NC_000012.12	11667741	11668801
NC_000012.12	11672045	11673452
NC_000012.12	11706622	11708770
NC_000012.12	11711430	11713465
NC_000012.12	11714170	11715211
NC_000012.12	11724096	11728743
NC_000012.12	11739773	11741716
NC_000012.12	11762229	11763732
NC_000012.12	11778010	11779276
NC_000012.12	11879715	11881508
NC_000012.12	12492702	12493721
NC_000012.12	12521186	12522431
NC_000012.12	12620754	12621802
NC_000012.12	12745244	12746389
NC_000012.12	12758218	12759331
NC_000012.12	12883016	12885001
NC_000012.12	12895816	12897938
NC_000012.12	12905232	12906663
NC_000012.12	14256551	14260052
NC_000012.12	14554797	14556495
NC_000012.12	15880944	15881964
NC_000012.12	19155854	19157085
NC_000012.12	19446853	19448754
NC_000012.12	20417620	20418799
NC_000012.12	26112320	26113329
NC_000012.12	26771911	26773049
NC_000012.12	27249714	27251026
NC_000012.12	27273911	27276432
NC_000012.12	27460949	27462956
NC_000012.12	29159374	29160623
NC_000012.12	31651263	31652358
NC_000012.12	39236126	39237175
NC_000012.12	45802712	45804638
NC_000012.12	45982358	45983575
NC_000012.12	46493055	46494195
NC_000012.12	47221303	47222471
NC_000012.12	47822819	47823875
NC_000012.12	49132924	49134121
NC_000012.12	49751596	49752642
NC_000012.12	50167733	50168881
NC_000012.12	50239343	50240902
NC_000012.12	50251510	50252711
NC_000012.12	50274035	50275480
NC_000012.12	50529083	50530981
NC_000012.12	51962908	51964482
NC_000012.12	52917948	52919293
NC_000012.12	53383898	53384931
NC_000012.12	55908237	55909806
NC_000012.12	56669447	56670627
NC_000012.12	56674817	56677239
NC_000012.12	56679339	56680467
NC_000012.12	56682567	56684040
NC_000012.12	56725889	56727373
NC_000012.12	57842832	57844269
NC_000012.12	58926189	58927287
NC_000012.12	62701309	62702406
NC_000012.12	62852656	62854418
NC_000012.12	62859840	62861813
NC_000012.12	63916451	63917563
NC_000012.12	67425858	67427752
NC_000012.12	68101112	68102281
NC_000012.12	68615388	68616890
NC_000012.12	68809251	68810469
NC_000012.12	69153082	69154687
NC_000012.12	69244188	69245407
NC_000012.12	69473379	69474414
NC_000012.12	70548621	70550381
NC_000012.12	71756287	71757329
NC_000012.12	75961982	75963190
NC_000012.12	76762493	76763569
NC_000012.12	79651906	79653857
NC_000012.12	88752694	88754139
NC_000012.12	89354836	89356488
NC_000012.12	89511735	89513010
NC_000012.12	89631267	89632293
NC_000012.12	92135007	92136672
NC_000012.12	92911109	92912263
NC_000012.12	93000530	93001778
NC_000012.12	93173392	93174929
NC_000012.12	93382554	93384209
NC_000012.12	93391255	93396078
NC_000012.12	93402300	93404511
NC_000012.12	93412209	93413910
NC_000012.12	95623652	95625406
NC_000012.12	95667124	95668217
NC_000012.12	96369751	96371455
NC_000012.12	106106286	106108088
NC_000012.12	106119180	106120327
NC_000012.12	106245309	106246603
NC_000012.12	106892776	106893795
NC_000012.12	108928605	108929816
NC_000012.12	109112757	109113803
NC_000012.12	109458473	109459869
NC_000012.12	109467717	109468910
NC_000012.12	109868550	109869726
NC_000012.12	110285558	110287378
NC_000012.12	110312605	110313642
NC_000012.12	110734804	110736671
NC_000012.12	111584319	111585542
NC_000012.12	111587006	111588051
NC_000012.12	111592222	111593317
NC_000012.12	111595255	111596649
NC_000012.12	111771753	111773328
NC_000012.12	111844015	111845711
NC_000012.12	116233608	116234988
NC_000012.12	116253070	116254134
NC_000012.12	116258587	116259699
NC_000012.12	116264593	116266343
NC_000012.12	116270015	116271663
NC_000012.12	116455279	116456604
NC_000012.12	116598495	116599552
NC_000012.12	116634172	116636106
NC_000012.12	119685831	119688264
NC_000012.12	120254173	120255461
NC_000012.12	120535933	120538236
NC_000012.12	121465241	121466271
NC_000012.12	122118101	122119720
NC_000012.12	122394070	122395377
NC_000012.12	122498018	122499363
NC_000012.12	122867986	122869558
NC_000012.12	122872400	122876434
NC_000012.12	122877162	122878284
NC_000012.12	122885770	122888652
NC_000012.12	122889169	122891364
NC_000012.12	122971933	122974056
NC_000012.12	123361927	123363241
NC_000012.12	123760368	123761542
NC_000012.12	123970352	123971627
NC_000012.12	124087394	124089078
NC_000012.12	124239529	124240566
NC_000012.12	124423525	124424580
NC_000012.12	124497156	124499167
NC_000012.12	124507012	124509030
NC_000012.12	124519405	124521431
NC_000012.12	124527063	124528509
NC_000012.12	124548724	124550017
NC_000012.12	124560300	124561379
NC_000012.12	124592227	124593297
NC_000012.12	124607287	124608756
NC_000012.12	124825792	124827167
NC_000012.12	124828070	124829691
NC_000012.12	124839122	124841517
NC_000012.12	128817631	128819014
NC_000012.12	132241065	132242401
NC_000013.11	18903603	18904664
NC_000013.11	19118911	19119995
NC_000013.11	19969264	19970603
NC_000013.11	19999197	20000547
NC_000013.11	20420001	20421185
NC_000013.11	20481961	20483449
NC_000013.11	20523503	20524833
NC_000013.11	21588626	21589957
NC_000013.11	24181007	24183586
NC_000013.11	24185448	24187662
NC_000013.11	24193182	24195089
NC_000013.11	24196744	24199829
NC_000013.11	24234241	24235363
NC_000013.11	24238806	24240106
NC_000013.11	24240492	24244403
NC_000013.11	24246629	24247814
NC_000013.11	24614328	24615528
NC_000013.11	26952583	26954019
NC_000013.11	26981745	26982808
NC_000013.11	27017913	27019211
NC_000013.11	27135112	27136450
NC_000013.11	27397501	27398691
NC_000013.11	27446772	27448526
NC_000013.11	27547441	27548648
NC_000013.11	27616712	27619018
NC_000013.11	27958462	27960131
NC_000013.11	28140166	28141721
NC_000013.11	28567494	28571599
NC_000013.11	28582170	28583374
NC_000013.11	29548190	29549504
NC_000013.11	29557590	29559833
NC_000013.11	29578224	29579485
NC_000013.11	29581715	29583370
NC_000013.11	29846886	29848279
NC_000013.11	30023562	30024855
NC_000013.11	30408084	30409341
NC_000013.11	30823992	30825072
NC_000013.11	30834285	30835375
NC_000013.11	32408501	32409515
NC_000013.11	33127178	33128245
NC_000013.11	33186128	33187137
NC_000013.11	33229128	33231039
NC_000013.11	36883567	36886239
NC_000013.11	36916015	36917115
NC_000013.11	40946105	40947131
NC_000013.11	40996474	40998166
NC_000013.11	41000683	41002162
NC_000013.11	41015105	41016207
NC_000013.11	41052477	41054080
NC_000013.11	41056776	41059190
NC_000013.11	43043716	43045110
NC_000013.11	43059280	43060378
NC_000013.11	44191376	44192406
NC_000013.11	44229666	44231945
NC_000013.11	44306611	44307718
NC_000013.11	44361119	44364625
NC_000013.11	44432261	44433529
NC_000013.11	44817359	44818625
NC_000013.11	45147086	45148216
NC_000013.11	45257703	45259099
NC_000013.11	46615044	46616386
NC_000013.11	46642770	46644452
NC_000013.11	46675456	46676773
NC_000013.11	49350770	49351925
NC_000013.11	49496299	49497426
NC_000013.11	49676621	49677754
NC_000013.11	49779482	49780919
NC_000013.11	50127954	50130103
NC_000013.11	51637862	51638998
NC_000013.11	59994449	59996020
NC_000013.11	69718533	69719607
NC_000013.11	71807166	71808234
NC_000013.11	72974497	72975541
NC_000013.11	73043067	73044776
NC_000013.11	73076702	73079117
NC_000013.11	73110935	73112394
NC_000013.11	73244426	73245586
NC_000013.11	73258425	73260017
NC_000013.11	73287892	73289186
NC_000013.11	73365639	73366673
NC_000013.11	73671061	73672158
NC_000013.11	73703710	73704912
NC_000013.11	73831924	73834214
NC_000013.11	75478251	75479314
NC_000013.11	75786360	75787497
NC_000013.11	79445515	79446612
NC_000013.11	79485607	79487210
NC_000013.11	79502569	79503619
NC_000013.11	79519279	79520517
NC_000013.11	80129212	80130258
NC_000013.11	92431632	92432824
NC_000013.11	95246470	95247867
NC_000013.11	95685174	95686474
NC_000013.11	97144027	97145614
NC_000013.11	97257165	97258202
NC_000013.11	97278834	97279900
NC_000013.11	98170630	98173130
NC_000013.11	98173635	98176720
NC_000013.11	98190847	98192183
NC_000013.11	98211667	98212916
NC_000013.11	98215384	98218788
NC_000013.11	98224849	98226491
NC_000013.11	98297711	98300750
NC_000013.11	98301580	98304241
NC_000013.11	98305561	98308618
NC_000013.11	98329104	98330191
NC_000013.11	98383102	98384259
NC_000013.11	98406396	98407586
NC_000013.11	98419302	98421513
NC_000013.11	98448122	98449753
NC_000013.11	98451570	98452856
NC_000013.11	98483176	98484402
NC_000013.11	98486659	98488487
NC_000013.11	98490426	98492481
NC_000013.11	98495614	98496661
NC_000013.11	98501741	98502796
NC_000013.11	98505980	98507312
NC_000013.11	98509627	98512434
NC_000013.11	98538810	98541422
NC_000013.11	98541950	98543998
NC_000013.11	98563433	98568265
NC_000013.11	98569201	98571021
NC_000013.11	98573852	98575454
NC_000013.11	99228040	99229872
NC_000013.11	99294968	99296157
NC_000013.11	99513683	99515262
NC_000013.11	100105377	100106618
NC_000013.11	100517881	100519020
NC_000013.11	102598956	102600493
NC_000013.11	102901885	102903177
NC_000013.11	105970444	105971566
NC_000013.11	106098121	106099165
NC_000013.11	106141342	106142410
NC_000013.11	106466770	106468558
NC_000013.11	106477723	106479548
NC_000013.11	106490710	106493578
NC_000013.11	106526278	106527314
NC_000013.11	109590095	109591773
NC_000013.11	109682880	109683954
NC_000013.11	109689693	109690920
NC_000013.11	109778461	109780207
NC_000013.11	110422935	110424264
NC_000013.11	110520741	110522289
NC_000013.11	110562707	110564644
NC_000013.11	110626229	110627543
NC_000013.11	110709780	110711373
NC_000013.11	111177010	111178921
NC_000013.11	111246862	111248147
NC_000013.11	112688244	112689466
NC_000013.11	112702773	112704498
NC_000013.11	112721619	112723666
NC_000013.11	112750638	112754064
NC_000013.11	112988901	112990266
NC_000013.11	113186970	113188075
NC_000013.11	113313968	113315378
NC_000013.11	113527244	113529294
NC_000013.11	114260845	114261977
NC_000014.9	20720357	20721734
NC_000014.9	21041643	21042644
NC_000014.9	21219363	21222081
NC_000014.9	21228263	21229634
NC_000014.9	21244024	21245420
NC_000014.9	21247922	21249116
[truncated: 1,076 more rows]

## Sheet: LT filtered peaks
NC_000001.11	779881	781058
NC_000001.11	817674	819526
NC_000001.11	829100	830130
NC_000001.11	831449	832573
NC_000001.11	1216062	1218880
NC_000001.11	1232661	1236385
NC_000001.11	1264090	1266692
NC_000001.11	1269678	1271633
NC_000001.11	1402203	1405103
NC_000001.11	1408461	1412657
NC_000001.11	1433938	1435500
NC_000001.11	1558371	1559552
NC_000001.11	1563752	1573780
NC_000001.11	1659770	1664089
NC_000001.11	1675919	1678439
NC_000001.11	1681793	1683619
NC_000001.11	1684911	1691669
NC_000001.11	1693762	1695718
NC_000001.11	1727350	1728403
NC_000001.11	1751233	1753133
NC_000001.11	1762789	1764204
NC_000001.11	1764679	1768228
NC_000001.11	1774239	1775518
NC_000001.11	1775828	1776928
NC_000001.11	1779299	1780546
NC_000001.11	1786948	1788104
NC_000001.11	1804073	1805633
NC_000001.11	1807204	1808378
NC_000001.11	1819031	1820356
NC_000001.11	1825264	1830461
NC_000001.11	1839577	1841239
NC_000001.11	1841955	1843685
NC_000001.11	1845570	1846580
NC_000001.11	1847540	1848910
NC_000001.11	1851092	1855837
NC_000001.11	1858706	1861164
NC_000001.11	1861825	1863129
NC_000001.11	1864095	1866963
NC_000001.11	1868590	1873202
NC_000001.11	1874030	1875221
NC_000001.11	1878556	1881979
NC_000001.11	1883802	1889656
NC_000001.11	2051450	2055651
NC_000001.11	2134231	2135353
NC_000001.11	2191881	2194267
NC_000001.11	2216918	2218114
NC_000001.11	2235255	2236281
NC_000001.11	2236837	2238486
NC_000001.11	2240404	2244212
NC_000001.11	2245238	2247402
NC_000001.11	2252117	2255465
NC_000001.11	2256279	2265667
NC_000001.11	2266471	2270128
NC_000001.11	2272396	2279393
NC_000001.11	2284841	2288774
NC_000001.11	2290583	2294534
NC_000001.11	2295704	2299357
NC_000001.11	2306642	2310799
NC_000001.11	2393874	2395038
NC_000001.11	2401569	2406044
NC_000001.11	3527744	3529208
NC_000001.11	3738853	3740198
NC_000001.11	6194915	6196085
NC_000001.11	6533840	6535021
NC_000001.11	6597047	6599695
NC_000001.11	6604581	6607569
NC_000001.11	6610988	6612504
NC_000001.11	6615723	6617677
NC_000001.11	6623081	6624735
NC_000001.11	6806471	6807744
NC_000001.11	6808291	6810005
NC_000001.11	6810649	6812343
NC_000001.11	6819261	6820419
NC_000001.11	6833455	6834947
NC_000001.11	7149955	7152333
NC_000001.11	7781633	7783133
NC_000001.11	7941026	7942231
NC_000001.11	7998996	8002141
NC_000001.11	8002749	8003869
NC_000001.11	8005500	8007110
NC_000001.11	8008863	8010499
NC_000001.11	8070541	8071580
NC_000001.11	8106482	8107512
NC_000001.11	8115692	8116807
NC_000001.11	8117510	8122105
NC_000001.11	8134301	8135575
NC_000001.11	8198294	8199760
NC_000001.11	8203234	8207621
NC_000001.11	8210276	8212837
NC_000001.11	8213020	8214358
NC_000001.11	8215506	8217122
NC_000001.11	8217775	8218981
NC_000001.11	8231340	8233346
NC_000001.11	8239402	8240411
NC_000001.11	8245374	8246753
NC_000001.11	8252784	8255395
NC_000001.11	8256258	8258624
NC_000001.11	8341212	8342488
NC_000001.11	8351915	8355268
NC_000001.11	8364925	8366651
NC_000001.11	8369414	8370495
NC_000001.11	8371550	8375765
NC_000001.11	8378513	8380032
NC_000001.11	8380717	8384449
NC_000001.11	8387833	8390034
NC_000001.11	8401314	8407208
NC_000001.11	8411692	8414705
NC_000001.11	8439222	8440675
NC_000001.11	8469159	8470529
NC_000001.11	8489818	8491729
NC_000001.11	8494428	8495496
NC_000001.11	8495867	8497052
NC_000001.11	8498070	8499127
NC_000001.11	8509983	8511904
NC_000001.11	8603307	8604556
NC_000001.11	8620580	8621701
NC_000001.11	8652605	8654083
NC_000001.11	8678485	8679574
NC_000001.11	8727072	8728177
NC_000001.11	8822370	8823692
NC_000001.11	8824834	8826133
NC_000001.11	8855240	8857217
NC_000001.11	8858660	8861168
NC_000001.11	8874757	8877568
NC_000001.11	9061902	9063230
NC_000001.11	9113579	9115300
NC_000001.11	9125789	9127770
NC_000001.11	9162623	9163651
NC_000001.11	9230077	9233344
NC_000001.11	9235581	9238520
NC_000001.11	9244847	9247807
NC_000001.11	9253301	9255050
NC_000001.11	9268700	9271561
NC_000001.11	9272317	9274207
NC_000001.11	9274768	9276732
NC_000001.11	9277806	9280345
NC_000001.11	9295050	9303582
NC_000001.11	9304348	9313417
NC_000001.11	9314232	9316191
NC_000001.11	9316752	9318985
NC_000001.11	9320200	9326007
NC_000001.11	9327077	9337095
NC_000001.11	9337757	9339507
NC_000001.11	9340227	9348942
NC_000001.11	9362257	9363335
NC_000001.11	9363838	9365282
NC_000001.11	9369783	9370800
NC_000001.11	9396973	9398045
NC_000001.11	9406167	9407205
NC_000001.11	9443701	9445848
NC_000001.11	9451082	9452526
NC_000001.11	9454442	9457714
NC_000001.11	9540449	9542064
NC_000001.11	9557412	9563173
NC_000001.11	9565204	9566210
NC_000001.11	9907584	9909164
NC_000001.11	9911280	9913051
NC_000001.11	10057260	10058295
NC_000001.11	10063656	10065166
NC_000001.11	10217946	10219464
NC_000001.11	10229897	10231939
NC_000001.11	10249614	10251190
NC_000001.11	10419407	10421122
NC_000001.11	10481410	10483950
NC_000001.11	10508127	10509333
NC_000001.11	10535585	10537446
NC_000001.11	10551879	10555579
NC_000001.11	10626580	10627747
NC_000001.11	10633705	10637937
NC_000001.11	11014835	11016183
NC_000001.11	11051867	11053329
NC_000001.11	11100385	11101514
NC_000001.11	11662522	11663956
NC_000001.11	11915565	11917138
NC_000001.11	11918913	11920282
NC_000001.11	11926625	11927881
NC_000001.11	11959250	11960417
NC_000001.11	12032242	12034020
NC_000001.11	12132942	12134169
NC_000001.11	12146413	12148066
NC_000001.11	12168122	12169297
NC_000001.11	12171293	12172486
NC_000001.11	12174112	12175291
NC_000001.11	12178534	12180956
NC_000001.11	12274707	12276624
NC_000001.11	12344615	12345632
NC_000001.11	12435559	12437268
NC_000001.11	12440242	12441457
NC_000001.11	12449752	12450943
NC_000001.11	12476245	12477885
NC_000001.11	12483231	12485330
NC_000001.11	12486131	12488160
NC_000001.11	12519572	12523987
NC_000001.11	12528565	12529650
NC_000001.11	12546411	12547851
NC_000001.11	12564802	12570345
NC_000001.11	12572304	12573506
NC_000001.11	12574190	12582366
NC_000001.11	12591805	12593308
NC_000001.11	12594098	12595128
NC_000001.11	12612552	12613991
NC_000001.11	12624024	12625192
NC_000001.11	13754530	13756382
NC_000001.11	13770761	13772451
NC_000001.11	13785012	13787294
NC_000001.11	13796722	13799579
NC_000001.11	13800093	13801861
NC_000001.11	13812413	13815413
NC_000001.11	15158084	15159840
NC_000001.11	15172745	15174466
NC_000001.11	15201624	15202816
NC_000001.11	15326509	15328281
NC_000001.11	15329132	15330534
NC_000001.11	15345343	15346671
NC_000001.11	15410776	15413188
NC_000001.11	15416389	15417642
NC_000001.11	15423732	15425060
NC_000001.11	15429472	15431074
NC_000001.11	15622725	15624104
NC_000001.11	15628609	15632478
NC_000001.11	15642767	15646727
NC_000001.11	15685875	15687512
NC_000001.11	15702820	15704959
NC_000001.11	15713034	15714365
NC_000001.11	15779987	15781960
NC_000001.11	15824576	15825639
NC_000001.11	15827660	15831806
NC_000001.11	15832007	15833765
NC_000001.11	15836394	15838709
NC_000001.11	15844546	15846642
NC_000001.11	15851250	15852711
NC_000001.11	15855444	15857630
NC_000001.11	15858594	15862951
NC_000001.11	15863996	15865763
NC_000001.11	15872084	15873300
NC_000001.11	15883105	15884238
NC_000001.11	15887047	15892466
NC_000001.11	15893287	15895171
NC_000001.11	15900999	15903332
NC_000001.11	15927963	15930051
NC_000001.11	15951024	15952693
NC_000001.11	15963858	15966756
NC_000001.11	16122892	16124149
NC_000001.11	16133240	16134805
NC_000001.11	16172315	16173469
NC_000001.11	16179742	16184216
NC_000001.11	16317164	16318386
NC_000001.11	16347814	16348873
NC_000001.11	16369130	16370543
NC_000001.11	16636309	16637908
NC_000001.11	16640244	16641750
NC_000001.11	17541805	17543619
NC_000001.11	17597269	17599692
NC_000001.11	17612256	17619329
NC_000001.11	17619949	17621440
NC_000001.11	17625796	17627780
NC_000001.11	17635906	17637038
NC_000001.11	17644523	17651140
NC_000001.11	17669733	17674732
NC_000001.11	17679188	17680803
NC_000001.11	17685649	17687803
NC_000001.11	17696122	17699993
NC_000001.11	18896748	18899240
NC_000001.11	18913344	18914649
NC_000001.11	18919185	18920376
NC_000001.11	18931534	18932744
NC_000001.11	18947027	18948509
NC_000001.11	18952362	18953977
NC_000001.11	19033033	19035580
NC_000001.11	19046341	19047734
NC_000001.11	19076417	19077437
NC_000001.11	19080698	19082494
NC_000001.11	19089279	19091873
NC_000001.11	19201646	19203186
NC_000001.11	19366931	19368044
NC_000001.11	19393950	19398314
NC_000001.11	19405208	19406838
NC_000001.11	19411818	19413006
NC_000001.11	19421400	19423189
NC_000001.11	19426201	19430927
NC_000001.11	19432811	19434303
NC_000001.11	19437258	19439904
NC_000001.11	19442162	19443747
NC_000001.11	19448917	19450181
NC_000001.11	19456327	19458827
NC_000001.11	19465774	19467649
NC_000001.11	19468326	19470372
NC_000001.11	19478320	19479920
NC_000001.11	19482724	19483912
NC_000001.11	19486230	19488918
NC_000001.11	20153380	20154927
NC_000001.11	20184539	20185755
NC_000001.11	20474903	20476018
NC_000001.11	20591145	20593433
NC_000001.11	20635610	20637912
NC_000001.11	20748453	20749598
NC_000001.11	20781362	20783428
NC_000001.11	20783915	20785353
NC_000001.11	20946881	20948469
NC_000001.11	21081613	21084160
NC_000001.11	21177520	21179241
NC_000001.11	21263289	21265784
NC_000001.11	21272207	21274227
NC_000001.11	21274861	21277058
NC_000001.11	21287120	21289748
NC_000001.11	21290791	21292308
NC_000001.11	21292857	21294740
NC_000001.11	21304762	21305776
NC_000001.11	21316913	21320394
NC_000001.11	21325079	21329088
NC_000001.11	21330198	21331646
NC_000001.11	21333402	21334692
NC_000001.11	21340330	21342130
NC_000001.11	21547345	21549580
NC_000001.11	21765211	21766354
NC_000001.11	21771621	21773053
NC_000001.11	21777774	21780877
NC_000001.11	21915541	21917216
NC_000001.11	21973420	21976350
NC_000001.11	22054069	22055804
NC_000001.11	22057235	22060484
NC_000001.11	22061147	22062979
NC_000001.11	22063572	22067832
NC_000001.11	22068231	22069366
NC_000001.11	22070390	22071393
NC_000001.11	22345803	22347874
NC_000001.11	22487241	22489590
NC_000001.11	23020824	23023644
NC_000001.11	23103058	23104415
NC_000001.11	23119194	23120348
NC_000001.11	23155538	23156974
NC_000001.11	23161184	23163607
NC_000001.11	23376761	23379063
NC_000001.11	23698640	23701187
NC_000001.11	23825911	23827585
NC_000001.11	23971461	23973184
NC_000001.11	24183167	24185711
NC_000001.11	24188154	24189742
NC_000001.11	24293196	24294698
NC_000001.11	24322575	24324090
NC_000001.11	24503254	24504785
NC_000001.11	24535058	24536872
NC_000001.11	24542291	24543643
NC_000001.11	24548179	24549185
NC_000001.11	24640412	24641879
NC_000001.11	24683062	24684430
NC_000001.11	24719161	24720856
NC_000001.11	24727076	24728184
NC_000001.11	24748424	24751869
NC_000001.11	24754180	24758846
NC_000001.11	24761764	24764744
NC_000001.11	24765694	24767239
NC_000001.11	24767837	24769010
NC_000001.11	24787438	24793091
NC_000001.11	24794122	24796550
NC_000001.11	24806892	24808758
NC_000001.11	24823421	24824526
NC_000001.11	25244681	25246232
NC_000001.11	25440558	25441985
NC_000001.11	25452149	25453299
NC_000001.11	25567709	25570932
NC_000001.11	25695393	25696440
NC_000001.11	25698948	25701005
NC_000001.11	25771422	25772958
NC_000001.11	25790122	25791613
NC_000001.11	25859961	25861981
NC_000001.11	25862723	25866122
NC_000001.11	25953528	25954696
NC_000001.11	26706973	26708966
NC_000001.11	26710831	26712511
NC_000001.11	26719570	26720573
NC_000001.11	26745812	26747328
NC_000001.11	26770028	26771251
NC_000001.11	26777766	26781012
NC_000001.11	26932825	26935315
NC_000001.11	27030117	27031313
NC_000001.11	27107991	27109918
NC_000001.11	27254529	27255847
NC_000001.11	27449108	27450323
NC_000001.11	27456047	27457286
NC_000001.11	27460687	27461732
NC_000001.11	27467024	27470229
NC_000001.11	27473021	27474206
NC_000001.11	27485686	27487359
NC_000001.11	27517715	27520584
NC_000001.11	27564893	27566645
NC_000001.11	27594575	27598168
NC_000001.11	28015303	28016345
NC_000001.11	28060602	28061913
NC_000001.11	28070037	28071347
NC_000001.11	28154138	28155445
NC_000001.11	28197065	28199682
NC_000001.11	28370615	28373623
NC_000001.11	28374897	28376872
NC_000001.11	28385594	28387216
NC_000001.11	28398539	28399642
NC_000001.11	28508597	28510636
NC_000001.11	28511382	28513378
NC_000001.11	28513899	28516304
NC_000001.11	28551454	28552594
NC_000001.11	28578809	28580254
NC_000001.11	28632250	28633292
NC_000001.11	28649074	28650558
NC_000001.11	28738198	28739731
NC_000001.11	28746674	28748237
NC_000001.11	28754288	28755728
NC_000001.11	28760223	28762527
NC_000001.11	29118744	29120032
NC_000001.11	29144742	29145784
NC_000001.11	29146671	29151070
NC_000001.11	29161581	29162943
NC_000001.11	29171552	29176215
NC_000001.11	29177042	29179257
NC_000001.11	30783309	30784498
NC_000001.11	30951730	30953110
NC_000001.11	30985354	30987655
NC_000001.11	30989121	30990379
NC_000001.11	31008528	31009720
NC_000001.11	31018349	31019667
NC_000001.11	31022490	31024039
NC_000001.11	31029695	31030870
NC_000001.11	31032782	31034688
NC_000001.11	31035371	31038632
NC_000001.11	31041880	31043088
NC_000001.11	31044106	31046833
NC_000001.11	31047693	31049666
NC_000001.11	31051913	31054437
NC_000001.11	31057412	31060907
NC_000001.11	31111874	31112965
NC_000001.11	31153853	31154859
NC_000001.11	31886741	31887882
NC_000001.11	31918877	31920792
NC_000001.11	31921818	31923529
NC_000001.11	31930005	31931710
NC_000001.11	31933022	31934362
NC_000001.11	31935016	31936632
NC_000001.11	31938891	31939948
NC_000001.11	31943972	31945488
NC_000001.11	32015779	32017890
NC_000001.11	32018565	32020675
NC_000001.11	32021572	32023002
NC_000001.11	32026646	32028197
NC_000001.11	32031837	32033124
NC_000001.11	32109486	32110992
NC_000001.11	32114909	32116422
NC_000001.11	32120779	32122459
NC_000001.11	32123846	32125854
NC_000001.11	32181384	32183805
NC_000001.11	32290809	32291850
NC_000001.11	32292991	32294749
NC_000001.11	32296099	32299050
NC_000001.11	32308233	32309715
NC_000001.11	32310415	32311622
NC_000001.11	32315862	32317006
NC_000001.11	32345880	32347632
NC_000001.11	32349821	32351042
NC_000001.11	32358915	32361620
NC_000001.11	32654686	32657555
NC_000001.11	32744867	32746381
NC_000001.11	32768420	32770514
NC_000001.11	32813682	32816176
NC_000001.11	32836947	32838489
NC_000001.11	32953831	32955021
NC_000001.11	32993083	32995202
NC_000001.11	33006398	33007644
NC_000001.11	33023941	33025183
NC_000001.11	33027468	33029154
NC_000001.11	33081840	33082916
NC_000001.11	33128064	33129905
NC_000001.11	33326276	33327597
NC_000001.11	33328123	33329368
NC_000001.11	33332202	33334326
NC_000001.11	33335593	33337751
NC_000001.11	33340404	33341856
NC_000001.11	34857476	34858928
NC_000001.11	35180297	35181410
NC_000001.11	35187759	35189586
NC_000001.11	35269793	35271756
NC_000001.11	35345733	35347447
NC_000001.11	35501688	35502891
NC_000001.11	35810784	35811999
NC_000001.11	36158618	36159841
NC_000001.11	36225584	36228820
NC_000001.11	36229539	36230710
NC_000001.11	36236894	36239536
NC_000001.11	36240775	36242813
NC_000001.11	36244407	36245542
NC_000001.11	36246278	36248158
NC_000001.11	36249148	36251775
NC_000001.11	36255302	36259612
NC_000001.11	36260508	36262134
NC_000001.11	36270201	36271563
NC_000001.11	36276228	36278441
NC_000001.11	36279855	36281270
NC_000001.11	36358704	36359817
NC_000001.11	36378313	36379811
NC_000001.11	36382175	36384493
NC_000001.11	37475264	37476435
NC_000001.11	37926179	37928563
NC_000001.11	37990596	37991757
NC_000001.11	38079735	38081070
NC_000001.11	38857478	38858782
NC_000001.11	38992572	38995056
NC_000001.11	38995598	38996817
NC_000001.11	39115330	39116492
NC_000001.11	39153386	39154639
NC_000001.11	39167695	39168775
NC_000001.11	39176224	39177764
NC_000001.11	39179676	39181262
NC_000001.11	39195757	39196850
NC_000001.11	39201368	39202729
NC_000001.11	39207933	39209129
NC_000001.11	39216767	39218796
NC_000001.11	39220418	39221669
NC_000001.11	39229683	39231313
NC_000001.11	39385121	39386908
NC_000001.11	39421182	39423005
NC_000001.11	39457845	39459025
NC_000001.11	39478928	39480018
NC_000001.11	39540684	39541748
NC_000001.11	39880032	39881331
NC_000001.11	39930683	39932632
NC_000001.11	39968163	39972056
NC_000001.11	40041673	40043957
NC_000001.11	40044651	40048378
NC_000001.11	40172410	40174249
NC_000001.11	40176559	40177869
NC_000001.11	40217506	40218707
NC_000001.11	40375100	40376507
NC_000001.11	40400936	40403673
NC_000001.11	40686449	40687948
NC_000001.11	40690273	40691338
NC_000001.11	40694843	40696674
NC_000001.11	40697501	40699284
NC_000001.11	40701963	40703083
NC_000001.11	40726912	40729076
NC_000001.11	40736377	40739307
NC_000001.11	40980481	40982705
NC_000001.11	41010756	41014207
NC_000001.11	41156244	41157267
NC_000001.11	41659192	41660229
NC_000001.11	42231024	42232031
NC_000001.11	42683517	42685828
NC_000001.11	42689257	42690308
NC_000001.11	42691909	42692964
NC_000001.11	42824015	42825627
NC_000001.11	42939858	42941564
NC_000001.11	42947472	42949339
NC_000001.11	42956772	42957835
NC_000001.11	43199741	43201860
NC_000001.11	43205746	43207829
NC_000001.11	43233663	43235306
NC_000001.11	43302613	43305515
NC_000001.11	43451188	43452918
NC_000001.11	43524858	43526322
NC_000001.11	43546619	43548025
NC_000001.11	43550686	43552340
NC_000001.11	43563446	43567204
NC_000001.11	43680096	43681393
NC_000001.11	43716177	43717299
NC_000001.11	43904555	43906814
NC_000001.11	44249781	44251005
NC_000001.11	44664368	44665839
NC_000001.11	44671664	44673645
NC_000001.11	44675191	44678430
NC_000001.11	44680164	44682220
NC_000001.11	44731572	44732590
NC_000001.11	44776516	44777915
NC_000001.11	44814061	44815134
NC_000001.11	44817853	44818863
NC_000001.11	44820519	44821758
NC_000001.11	45001196	45002693
NC_000001.11	45441916	45443065
NC_000001.11	45488872	45489946
NC_000001.11	45516605	45518007
NC_000001.11	45522384	45523593
NC_000001.11	45536941	45538662
NC_000001.11	45549109	45550496
NC_000001.11	45663952	45666160
NC_000001.11	45667187	45668592
NC_000001.11	45669950	45671138
NC_000001.11	45688819	45690660
NC_000001.11	45804787	45805789
NC_000001.11	45871847	45873366
NC_000001.11	45977547	45979074
NC_000001.11	46304950	46306628
NC_000001.11	47349661	47351263
NC_000001.11	47758266	47759931
NC_000001.11	47818630	47819843
NC_000001.11	47983297	47985367
NC_000001.11	47993716	47996382
NC_000001.11	50663839	50664998
NC_000001.11	50750596	50751656
NC_000001.11	51251583	51253214
NC_000001.11	51261474	51262718
NC_000001.11	51264732	51266131
NC_000001.11	51434489	51435702
NC_000001.11	51695347	51697323
NC_000001.11	51727845	51729114
NC_000001.11	51731174	51732828
NC_000001.11	51843232	51845543
NC_000001.11	52678585	52680748
NC_000001.11	52724965	52726056
NC_000001.11	52731778	52733154
NC_000001.11	52742189	52743741
NC_000001.11	52934088	52935822
NC_000001.11	53013183	53014351
NC_000001.11	53033328	53034603
NC_000001.11	53041152	53042199
NC_000001.11	53175149	53176416
NC_000001.11	53184610	53185701
NC_000001.11	53908610	53910037
NC_000001.11	53964090	53965774
NC_000001.11	54268160	54269243
NC_000001.11	54275806	54276876
NC_000001.11	54280345	54281701
NC_000001.11	54290720	54293397
NC_000001.11	54298185	54304348
NC_000001.11	54332664	54334587
NC_000001.11	54335572	54337710
NC_000001.11	54339631	54340836
NC_000001.11	54344767	54346870
NC_000001.11	54369046	54371809
NC_000001.11	54377895	54381548
NC_000001.11	54382833	54385777
NC_000001.11	54386805	54388296
NC_000001.11	54389903	54391507
NC_000001.11	54402104	54405155
NC_000001.11	54484595	54485926
NC_000001.11	54542880	54544199
NC_000001.11	54850044	54853021
NC_000001.11	55033972	55035618
NC_000001.11	55066090	55067560
NC_000001.11	55069866	55071080
NC_000001.11	55212051	55214076
NC_000001.11	56470530	56471675
NC_000001.11	56475839	56477012
NC_000001.11	56478215	56479732
NC_000001.11	56489458	56490461
NC_000001.11	56498538	56499837
NC_000001.11	56511316	56514120
NC_000001.11	56548976	56550217
NC_000001.11	56556798	56558115
NC_000001.11	56566234	56569376
NC_000001.11	56573865	56575443
NC_000001.11	56942324	56944174
NC_000001.11	56951893	56953154
NC_000001.11	57232396	57233783
NC_000001.11	58396448	58397685
NC_000001.11	58452674	58456185
NC_000001.11	58882089	58884221
NC_000001.11	58899458	58900604
NC_000001.11	58904643	58905780
NC_000001.11	59298969	59300138
NC_000001.11	59394335	59395354
NC_000001.11	59403488	59405129
NC_000001.11	59478726	59480180
NC_000001.11	59520234	59521383
NC_000001.11	59552920	59555336
NC_000001.11	59599909	59601535
NC_000001.11	61043659	61044752
NC_000001.11	61051618	61053496
NC_000001.11	61087888	61089043
NC_000001.11	61090255	61091559
NC_000001.11	61099111	61101786
NC_000001.11	61113373	61114391
NC_000001.11	61147201	61149145
NC_000001.11	61154062	61156254
NC_000001.11	61160524	61161731
NC_000001.11	61175895	61177434
NC_000001.11	61179873	61181048
NC_000001.11	61189377	61190405
NC_000001.11	61196711	61199987
NC_000001.11	61203276	61204278
NC_000001.11	61255421	61257732
NC_000001.11	61259346	61260889
NC_000001.11	61263544	61265180
NC_000001.11	61276346	61277468
NC_000001.11	61279469	61280779
NC_000001.11	61284859	61286525
NC_000001.11	61343230	61344386
NC_000001.11	61446669	61449834
NC_000001.11	61450389	61452038
NC_000001.11	61716918	61718289
NC_000001.11	61747174	61749363
NC_000001.11	62434358	62435659
NC_000001.11	63588362	63589728
NC_000001.11	63618611	63619957
NC_000001.11	63623167	63624622
NC_000001.11	63638313	63639634
NC_000001.11	63663065	63664313
NC_000001.11	64505951	64507165
NC_000001.11	64526528	64527668
NC_000001.11	64863135	64864570
NC_000001.11	64890683	64892087
NC_000001.11	64895671	64897260
NC_000001.11	64922992	64924026
NC_000001.11	64944680	64945824
NC_000001.11	64955124	64956482
NC_000001.11	65001121	65002392
NC_000001.11	65063040	65064430
NC_000001.11	65153335	65155992
NC_000001.11	65161222	65162776
NC_000001.11	65176409	65178098
NC_000001.11	65202995	65207434
NC_000001.11	66266375	66267899
NC_000001.11	66415095	66416800
NC_000001.11	67400211	67401479
NC_000001.11	67421583	67423300
NC_000001.11	67558480	67560687
NC_000001.11	67634565	67635767
NC_000001.11	67699794	67700807
NC_000001.11	67749093	67750488
NC_000001.11	67815239	67816651
NC_000001.11	68141503	68142728
NC_000001.11	68158440	68159938
NC_000001.11	70264842	70266043
NC_000001.11	70318640	70319693
NC_000001.11	70330010	70331527
NC_000001.11	70337126	70338853
NC_000001.11	70355056	70356236
NC_000001.11	70413235	70415031
NC_000001.11	71054059	71055871
NC_000001.11	75722595	75723790
NC_000001.11	75730952	75732364
NC_000001.11	75796567	75798233
NC_000001.11	77971692	77974531
NC_000001.11	77976378	77977743
NC_000001.11	78044250	78045480
NC_000001.11	78651399	78652612
NC_000001.11	81911539	81912839
NC_000001.11	83771524	83773451
NC_000001.11	83899649	83900720
NC_000001.11	84688167	84689209
NC_000001.11	85339049	85340087
NC_000001.11	85404449	85406040
NC_000001.11	85414209	85415250
NC_000001.11	85581982	85583354
NC_000001.11	85663834	85665012
NC_000001.11	86394178	86395467
NC_000001.11	86706971	86708570
NC_000001.11	86793866	86795370
NC_000001.11	86869163	86870188
NC_000001.11	86909732	86912346
NC_000001.11	87332269	87334919
NC_000001.11	88868354	88869868
NC_000001.11	88982754	88984597
NC_000001.11	88989946	88992108
NC_000001.11	89883931	89885053
NC_000001.11	89996542	89997897
NC_000001.11	90921693	90922799
NC_000001.11	90935467	90936570
NC_000001.11	91764381	91766252
NC_000001.11	91802095	91803465
NC_000001.11	91826038	91827507
NC_000001.11	92545733	92546824
NC_000001.11	92781965	92783996
NC_000001.11	92834429	92835794
NC_000001.11	93352125	93353293
NC_000001.11	93529669	93530915
NC_000001.11	93610689	93612236
NC_000001.11	93614659	93616581
NC_000001.11	93618686	93620272
NC_000001.11	94114388	94116042
NC_000001.11	94117435	94119110
NC_000001.11	94219318	94220423
NC_000001.11	94357939	94359201
NC_000001.11	94423729	94424822
NC_000001.11	94487253	94489244
NC_000001.11	94501957	94502961
NC_000001.11	94523073	94524852
NC_000001.11	94907026	94908658
NC_000001.11	94909671	94912125
NC_000001.11	94922241	94923360
NC_000001.11	94960657	94962296
NC_000001.11	95067513	95068607
NC_000001.11	95941752	95943102
NC_000001.11	96725162	96727109
NC_000001.11	96730268	96731269
NC_000001.11	96742814	96744386
NC_000001.11	97911730	97912991
NC_000001.11	98663076	98664158
NC_000001.11	99703701	99704865
NC_000001.11	99854384	99855699
NC_000001.11	100040537	100041985
NC_000001.11	101026604	101028045
NC_000001.11	108570910	108572511
NC_000001.11	108591506	108592656
NC_000001.11	108645306	108646911
NC_000001.11	108957631	108960843
NC_000001.11	109149002	109150703
NC_000001.11	109184841	109186580
NC_000001.11	109299418	109301044
NC_000001.11	109308926	109310140
NC_000001.11	109372104	109373193
NC_000001.11	109394421	109395490
NC_000001.11	109416148	109417765
NC_000001.11	109422234	109424808
NC_000001.11	109556915	109557930
NC_000001.11	109575211	109576355
NC_000001.11	109823613	109824639
NC_000001.11	109902192	109903283
NC_000001.11	110340414	110341768
NC_000001.11	111154636	111155875
NC_000001.11	111510351	111511879
NC_000001.11	111646512	111647666
NC_000001.11	111688259	111690038
NC_000001.11	111698173	111699205
NC_000001.11	111882414	111883583
NC_000001.11	111980375	111983122
NC_000001.11	111991840	111992939
NC_000001.11	112621048	112622129
NC_000001.11	112641520	112642645
NC_000001.11	112701045	112702554
NC_000001.11	113760132	113761195
NC_000001.11	113804250	113805512
NC_000001.11	113807113	113808194
NC_000001.11	113905855	113907253
NC_000001.11	114435542	114437535
NC_000001.11	114494492	114495707
NC_000001.11	114502414	114504564
NC_000001.11	114750936	114752626
NC_000001.11	116154296	116155474
NC_000001.11	116374349	116375786
NC_000001.11	116387187	116389947
NC_000001.11	116981897	116983017
NC_000001.11	119315620	119317474
NC_000001.11	119332180	119333678
NC_000001.11	119777943	119779240
NC_000001.11	119979823	119981445
NC_000001.11	120946494	120947863
NC_000001.11	121209360	121210751
NC_000001.11	121228368	121229394
NC_000001.11	121262429	121263545
NC_000001.11	143737511	143739128
NC_000001.11	143996832	143998379
NC_000001.11	144568431	144569472
NC_000001.11	145016719	145017868
NC_000001.11	145018454	145020064
NC_000001.11	145211868	145212904
NC_000001.11	145692423	145693992
NC_000001.11	145928165	145930061
NC_000001.11	145990024	145992453
NC_000001.11	145999973	146001473
NC_000001.11	146033866	146037024
NC_000001.11	146038555	146041104
NC_000001.11	146044292	146045306
NC_000001.11	146173307	146174410
NC_000001.11	146947906	146949252
NC_000001.11	147203363	147205130
NC_000001.11	147247789	147248880
NC_000001.11	147624263	147626384
NC_000001.11	148387195	148388486
NC_000001.11	148455839	148456886
NC_000001.11	148601308	148602659
NC_000001.11	148962752	148964381
NC_000001.11	149158874	149160042
NC_000001.11	149433706	149434860
NC_000001.11	149648047	149649694
NC_000001.11	149833903	149835687
NC_000001.11	149857788	149859898
NC_000001.11	149938713	149940375
NC_000001.11	149963999	149965003
NC_000001.11	150006034	150007559
NC_000001.11	150019034	150020388
NC_000001.11	150146836	150147991
NC_000001.11	150367630	150370107
NC_000001.11	150376372	150377407
NC_000001.11	150379093	150380733
NC_000001.11	150406619	150408943
NC_000001.11	150410763	150412264
NC_000001.11	150416700	150417718
NC_000001.11	150430767	150431916
NC_000001.11	150475345	150477077
NC_000001.11	150564274	150567477
NC_000001.11	150568988	150573000
NC_000001.11	150573475	150574964
NC_000001.11	150608002	150609460
NC_000001.11	150610281	150611338
NC_000001.11	150612320	150613336
NC_000001.11	150614751	150616128
NC_000001.11	150630193	150632534
NC_000001.11	150848241	150849490
NC_000001.11	150859107	150860151
NC_000001.11	150877139	150880612
NC_000001.11	150924526	150925920
NC_000001.11	150963437	150967214
NC_000001.11	150975508	150977230
NC_000001.11	151011855	151013108
NC_000001.11	151057674	151058718
NC_000001.11	151068261	151070259
NC_000001.11	151071470	151072840
NC_000001.11	151199991	151201890
NC_000001.11	151211719	151212980
NC_000001.11	151301450	151303225
NC_000001.11	151323282	151324977
NC_000001.11	151442763	151443802
NC_000001.11	151446438	151447446
NC_000001.11	151553588	151554611
NC_000001.11	151612941	151614580
NC_000001.11	151661863	151663300
NC_000001.11	151976419	151978163
NC_000001.11	151981070	151982198
NC_000001.11	153532688	153534657
NC_000001.11	153605576	153606772
NC_000001.11	153634932	153636765
NC_000001.11	153637315	153639208
NC_000001.11	153659657	153661402
NC_000001.11	153893665	153895475
NC_000001.11	153902823	153906167
NC_000001.11	153908347	153909454
NC_000001.11	153915051	153917774
NC_000001.11	153987201	153988308
NC_000001.11	153992440	153996001
NC_000001.11	154153634	154155617
NC_000001.11	154176679	154177746
NC_000001.11	154214740	154216308
NC_000001.11	154224985	154226120
NC_000001.11	154411027	154412185
NC_000001.11	154424003	154426640
NC_000001.11	154428366	154432867
NC_000001.11	154433495	154438033
NC_000001.11	154441645	154442859
NC_000001.11	154443958	154450589
NC_000001.11	154455150	154458855
NC_000001.11	154502948	154504259
NC_000001.11	154605576	154606677
NC_000001.11	154610495	154611757
NC_000001.11	155014853	155016898
NC_000001.11	155024683	155026864
NC_000001.11	155101923	155104482
NC_000001.11	155469068	155470123
NC_000001.11	155506264	155507963
NC_000001.11	155521147	155522248
NC_000001.11	155529633	155530893
NC_000001.11	155545991	155548010
NC_000001.11	155548841	155550375
NC_000001.11	155551673	155552764
NC_000001.11	155560311	155561391
NC_000001.11	155636597	155637909
NC_000001.11	155683878	155684999
NC_000001.11	155685507	155687357
NC_000001.11	155763355	155764374
NC_000001.11	155850685	155852355
NC_000001.11	155911859	155912884
NC_000001.11	155914282	155915482
NC_000001.11	155928142	155929390
NC_000001.11	155929994	155931150
NC_000001.11	155961534	155963203
NC_000001.11	156086595	156087720
NC_000001.11	156116516	156118099
NC_000001.11	156124001	156125947
NC_000001.11	156214173	156216517
NC_000001.11	156666178	156667199
NC_000001.11	156769025	156770628
NC_000001.11	159020971	159022145
NC_000001.11	159925951	159927002
NC_000001.11	159929162	159930171
NC_000001.11	160247976	160249149
NC_000001.11	161006164	161007265
NC_000001.11	161009347	161010465
NC_000001.11	161021703	161022910
NC_000001.11	161123979	161126754
NC_000001.11	161214764	161215855
NC_000001.11	161312966	161313983
NC_000001.11	161388018	161389686
NC_000001.11	161522730	161523773
NC_000001.11	161540352	161541531
NC_000001.11	161621888	161622906
NC_000001.11	161763727	161765238
NC_000001.11	161817312	161818932
NC_000001.11	162022108	162023420
NC_000001.11	162214136	162215198
NC_000001.11	162263856	162265263
NC_000001.11	162574034	162576637
NC_000001.11	164586672	164587928
NC_000001.11	164637208	164638983
NC_000001.11	164652110	164653658
NC_000001.11	164671823	164674246
NC_000001.11	164688906	164689951
NC_000001.11	165638170	165639335
NC_000001.11	165694190	165696065
NC_000001.11	165854705	165855943
NC_000001.11	165856675	165857892
NC_000001.11	165899962	165901165
NC_000001.11	166840325	166841509
NC_000001.11	167281076	167282423
NC_000001.11	167289965	167291019
NC_000001.11	167650666	167651714
NC_000001.11	167716746	167718248
NC_000001.11	167724341	167726248
NC_000001.11	167752977	167754487
NC_000001.11	167941933	167944283
NC_000001.11	167964683	167966019
NC_000001.11	167992747	167993861
NC_000001.11	168030956	168032025
NC_000001.11	168226774	168228163
NC_000001.11	168229193	168230268
NC_000001.11	168773087	168774227
NC_000001.11	169114318	169115669
NC_000001.11	169487331	169488367
NC_000001.11	171110000	171112504
NC_000001.11	171489029	171490650
NC_000001.11	171502629	171503723
NC_000001.11	171504841	171505955
NC_000001.11	172321407	172322665
NC_000001.11	173123745	173125269
NC_000001.11	173861798	173863273
NC_000001.11	173927617	173930510
NC_000001.11	173960542	173962184
NC_000001.11	174009706	174010785
NC_000001.11	175001462	175002532
NC_000001.11	175020351	175021823
NC_000001.11	175125431	175127368
NC_000001.11	175169679	175171177
NC_000001.11	176203130	176205423
NC_000001.11	177966457	177967897
NC_000001.11	178010596	178011677
NC_000001.11	178055599	178056642
NC_000001.11	178537946	178542128
NC_000001.11	178543508	178545144
NC_000001.11	179085085	179087205
NC_000001.11	179087742	179089860
NC_000001.11	179098884	179100123
NC_000001.11	179153146	179154669
NC_000001.11	179294454	179299353
NC_000001.11	179317294	179318743
NC_000001.11	179961085	179962626
NC_000001.11	180158100	180159368
NC_000001.11	181012612	181014507
NC_000001.11	182383826	182385870
NC_000001.11	182840276	182841817
NC_000001.11	182843346	182844518
NC_000001.11	183028528	183029724
NC_000001.11	183031071	183032848
NC_000001.11	183473307	183474709
NC_000001.11	183492819	183494028
NC_000001.11	183504777	183505792
NC_000001.11	183630687	183632287
NC_000001.11	184790371	184791440
NC_000001.11	192528865	192530000
NC_000001.11	193053964	193054981
NC_000001.11	197776002	197777038
NC_000001.11	198175895	198177076
NC_000001.11	198204025	198205392
NC_000001.11	198267880	198268981
NC_000001.11	198775714	198778610
NC_000001.11	199864147	199865542
NC_000001.11	200033407	200037316
NC_000001.11	200049875	200050974
NC_000001.11	200051932	200053745
NC_000001.11	200056558	200058774
NC_000001.11	200073770	200075939
NC_000001.11	200113792	200115022
NC_000001.11	200300062	200301376
NC_000001.11	200330641	200332186
NC_000001.11	200384800	200386005
NC_000001.11	200425782	200426967
NC_000001.11	200750028	200751078
NC_000001.11	201493929	201495108
NC_000001.11	201496224	201499317
NC_000001.11	201552407	201555110
NC_000001.11	201603932	201604996
NC_000001.11	201641829	201643526
NC_000001.11	201953690	201954982
NC_000001.11	201959093	201961173
NC_000001.11	201967606	201968623
NC_000001.11	202141334	202142658
NC_000001.11	202809084	202810143
NC_000001.11	203285682	203286860
NC_000001.11	203306154	203307751
NC_000001.11	203651561	203652609
NC_000001.11	203691506	203692575
NC_000001.11	203770356	203771570
NC_000001.11	203798465	203799551
NC_000001.11	203819185	203821166
NC_000001.11	203837990	203839249
NC_000001.11	203897002	203898084
NC_000001.11	203903625	203905096
NC_000001.11	204076766	204078275
NC_000001.11	204080814	204082544
NC_000001.11	204085656	204087267
NC_000001.11	204088658	204092172
NC_000001.11	204093989	204095561
NC_000001.11	204104277	204106004
NC_000001.11	204108527	204109896
NC_000001.11	204157093	204158430
NC_000001.11	204211992	204213194
NC_000001.11	204258888	204265352
NC_000001.11	204268024	204269145
NC_000001.11	204284644	204285776
NC_000001.11	204295202	204297124
NC_000001.11	204486507	204487644
NC_000001.11	204508141	204509370
NC_000001.11	204996421	204997652
NC_000001.11	205209165	205210514
NC_000001.11	205300133	205302090
NC_000001.11	205612870	205613998
NC_000001.11	205624658	205626295
NC_000001.11	205627291	205630096
NC_000001.11	205633953	205635152
NC_000001.11	205694779	205697592
NC_000001.11	205714111	205715989
NC_000001.11	205742034	205743323
NC_000001.11	205773343	205774603
NC_000001.11	205813928	205815454
NC_000001.11	206226697	206228352
NC_000001.11	206246935	206247959
NC_000001.11	206274122	206275443
NC_000001.11	206455658	206456859
NC_000001.11	206511135	206512613
NC_000001.11	206519890	206521261
NC_000001.11	206557294	206558416
NC_000001.11	206574272	206575522
NC_000001.11	206581150	206583680
NC_000001.11	206592739	206593806
NC_000001.11	206639795	206640847
NC_000001.11	206704138	206706067
NC_000001.11	206713010	206714588
NC_000001.11	206716332	206719732
NC_000001.11	206721797	206723957
NC_000001.11	206743286	206745217
NC_000001.11	206752012	206753569
NC_000001.11	207009209	207010605
NC_000001.11	207051408	207052764
NC_000001.11	207814922	207816080
NC_000001.11	207817155	207818723
NC_000001.11	207964068	207965964
NC_000001.11	208045715	208047193
NC_000001.11	208054974	208056005
NC_000001.11	208100648	208101851
NC_000001.11	208159456	208160660
NC_000001.11	208202619	208203935
NC_000001.11	208646483	208647767
NC_000001.11	209659169	209660834
NC_000001.11	211632032	211634017
NC_000001.11	211814662	211816123
NC_000001.11	211824778	211825997
NC_000001.11	211918662	211920143
NC_000001.11	212127529	212129043
NC_000001.11	212159939	212160950
NC_000001.11	212254175	212255691
NC_000001.11	212628239	212629750
NC_000001.11	213978888	213981177
NC_000001.11	213996405	213999522
NC_000001.11	214008178	214010265
NC_000001.11	214013423	214018296
NC_000001.11	214019366	214020420
NC_000001.11	214024994	214026552
NC_000001.11	214124175	214125526
NC_000001.11	215657147	215658779
NC_000001.11	218402563	218403890
NC_000001.11	220198473	220199861
NC_000001.11	220769234	220771179
NC_000001.11	220801591	220802710
NC_000001.11	220812406	220813882
NC_000001.11	220876396	220878773
NC_000001.11	220884112	220885905
NC_000001.11	221563788	221564878
NC_000001.11	221707204	221708580
NC_000001.11	221714076	221715077
NC_000001.11	221730103	221731325
NC_000001.11	221738776	221739911
NC_000001.11	222070028	222071063
NC_000001.11	222615221	222616763
NC_000001.11	222621085	222622167
NC_000001.11	222708353	222710167
NC_000001.11	223078661	223080068
NC_000001.11	223619403	223621967
NC_000001.11	223719680	223721086
NC_000001.11	223820859	223822205
NC_000001.11	223824390	223825710
NC_000001.11	223835263	223836484
NC_000001.11	223839518	223842299
NC_000001.11	223843074	223844441
NC_000001.11	224161837	224163377
NC_000001.11	224184023	224186880
NC_000001.11	224194624	224195826
NC_000001.11	224357914	224359427
NC_000001.11	224399694	224400700
NC_000001.11	224428402	224429456
NC_000001.11	225415425	225416553
NC_000001.11	225421035	225422337
NC_000001.11	225424122	225425140
NC_000001.11	225442581	225445811
NC_000001.11	225607450	225608714
NC_000001.11	225649864	225651680
NC_000001.11	225735789	225737037
NC_000001.11	225781408	225782754
NC_000001.11	225818432	225820772
NC_000001.11	225832326	225834445
NC_000001.11	225871610	225873403
NC_000001.11	225883395	225886860
NC_000001.11	225892768	225893990
NC_000001.11	226069941	226071752
NC_000001.11	226161295	226162403
NC_000001.11	226183094	226185729
NC_000001.11	226398357	226400535
NC_000001.11	226941295	226944765
NC_000001.11	226957022	226958514
NC_000001.11	226975677	226977494
NC_000001.11	226984866	226988222
NC_000001.11	227758328	227759541
NC_000001.11	228086151	228087404
NC_000001.11	228087873	228090577
NC_000001.11	228091458	228095382
NC_000001.11	228097308	228099064
NC_000001.11	228741783	228744672
NC_000001.11	228838751	228840186
NC_000001.11	228986102	228987173
NC_000001.11	228990439	228991578
NC_000001.11	229098649	229101923
NC_000001.11	229114042	229115654
NC_000001.11	229119258	229120369
NC_000001.11	229128153	229130109
NC_000001.11	229230110	229231860
NC_000001.11	229293734	229295981
NC_000001.11	229324967	229327892
NC_000001.11	229622631	229623818
NC_000001.11	230002790	230003823
NC_000001.11	230085158	230086976
NC_000001.11	230090511	230092646
NC_000001.11	230096215	230097325
NC_000001.11	230102433	230104671
NC_000001.11	230108277	230110175
NC_000001.11	230113832	230115082
NC_000001.11	230121621	230124510
NC_000001.11	230125255	230128445
NC_000001.11	230132725	230133870
NC_000001.11	230136054	230141437
NC_000001.11	230142560	230144787
NC_000001.11	230145459	230148685
NC_000001.11	230152476	230156618
NC_000001.11	230162976	230166619
NC_000001.11	230167472	230168584
NC_000001.11	230189145	230190820
NC_000001.11	230197879	230199500
NC_000001.11	230200053	230201871
NC_000001.11	230216084	230219058
NC_000001.11	230266673	230269501
NC_000001.11	230327621	230328779
NC_000001.11	230704929	230707736
NC_000001.11	230860643	230862232
NC_000001.11	231021376	231022678
NC_000001.11	231038209	231039225
NC_000001.11	231211835	231213086
NC_000001.11	231232121	231233954
NC_000001.11	231339339	231340477
NC_000001.11	231390194	231391678
NC_000001.11	231395067	231397049
NC_000001.11	231530332	231532437
NC_000001.11	231602795	231603804
NC_000001.11	232575847	232576874
NC_000001.11	232590071	232591255
NC_000001.11	232598910	232600135
NC_000001.11	232603138	232604438
NC_000001.11	232679908	232681310
NC_000001.11	232705237	232706849
NC_000001.11	233361729	233364112
NC_000001.11	234395268	234396565
NC_000001.11	234500764	234501919
NC_000001.11	234507446	234509065
NC_000001.11	234511647	234513183
NC_000001.11	234532856	234533916
NC_000001.11	234539075	234540551
NC_000001.11	234544852	234547268
NC_000001.11	234561832	234562863
NC_000001.11	234713452	234715230
NC_000001.11	234716705	234719346
NC_000001.11	234720158	234721266
NC_000001.11	234722353	234723405
NC_000001.11	234725657	234726896
NC_000001.11	234734518	234735804
NC_000001.11	234751850	234752992
NC_000001.11	234770664	234773634
NC_000001.11	234808262	234809916
NC_000001.11	234822388	234823719
NC_000001.11	234835657	234837064
NC_000001.11	234867149	234868263
NC_000001.11	234868853	234870778
NC_000001.11	234873174	234876069
NC_000001.11	234877049	234879783
NC_000001.11	234916383	234919370
NC_000001.11	234925611	234927836
NC_000001.11	234956248	234959988
NC_000001.11	234966776	234969109
NC_000001.11	234971706	234973359
NC_000001.11	234975405	234978062
NC_000001.11	234979584	234981131
NC_000001.11	234983229	234985328
NC_000001.11	234986251	234987278
NC_000001.11	234997840	234999284
NC_000001.11	235054367	235055859
NC_000001.11	235062986	235067424
NC_000001.11	235070678	235072477
NC_000001.11	235125120	235126979
NC_000001.11	235159126	235160502
NC_000001.11	235299912	235302202
NC_000001.11	235322707	235325021
NC_000001.11	235329647	235331335
NC_000001.11	235835856	235837100
NC_000001.11	235859049	235860661
NC_000001.11	235862443	235864805
NC_000001.11	235900984	235903302
NC_000001.11	235909675	235910875
NC_000001.11	235918179	235920224
NC_000001.11	235920774	235921965
NC_000001.11	235932956	235934181
NC_000001.11	235935307	235936808
NC_000001.11	235943249	235945116
NC_000001.11	235946876	235948126
NC_000001.11	235972146	235973881
NC_000001.11	235997944	236000240
NC_000001.11	236000808	236003153
NC_000001.11	236019432	236021237
NC_000001.11	236023347	236025338
NC_000001.11	236045500	236046788
NC_000001.11	236055505	236057805
NC_000001.11	236067178	236070024
NC_000001.11	236143781	236144901
NC_000001.11	236152511	236153752
NC_000001.11	236397824	236399195
NC_000001.11	236502820	236503883
NC_000001.11	236516238	236517263
NC_000001.11	236520552	236521830
NC_000001.11	236760287	236761570
NC_000001.11	241554167	241556123
NC_000001.11	241640706	241641811
NC_000001.11	243266958	243268290
NC_000001.11	243323250	243324392
NC_000001.11	243421237	243422422
NC_000001.11	244052782	244054752
NC_000001.11	244105627	244106994
NC_000001.11	244271108	244272551
NC_000001.11	244303791	244305017
NC_000001.11	244665272	244666958
NC_000001.11	244682592	244683831
NC_000001.11	244793285	244794461
NC_000001.11	244840308	244842111
NC_000001.11	244845368	244846627
NC_000001.11	244857103	244858389
NC_000001.11	244859277	244860430
NC_000001.11	244896268	244898179
NC_000001.11	244972310	244973791
NC_000001.11	244989110	244990374
NC_000001.11	245039451	245041420
NC_000001.11	245046264	245048062
NC_000001.11	245054066	245055762
NC_000001.11	245090567	245093220
NC_000001.11	245230555	245231708
NC_000001.11	245999950	246001313
NC_000001.11	246552993	246554624
NC_000001.11	246591490	246592551
NC_000001.11	246606373	246609000
NC_000001.11	246609113	246611085
NC_000001.11	246639005	246640161
NC_000001.11	246694889	246697695
NC_000001.11	246729907	246731399
NC_000001.11	246747655	246749406
NC_000001.11	246780918	246782988
NC_000001.11	246922060	246923891
NC_000001.11	246926523	246928308
NC_000001.11	246929019	246930557
NC_000002.12	261494	264071
NC_000002.12	271855	273288
NC_000002.12	678174	679340
NC_000002.12	1012469	1014818
NC_000002.12	3195300	3196443
NC_000002.12	3299677	3301060
NC_000002.12	3320912	3324382
NC_000002.12	3520359	3522000
NC_000002.12	3522593	3524977
NC_000002.12	3537900	3540627
NC_000002.12	3576365	3577707
NC_000002.12	3587650	3589657
NC_000002.12	8121475	8123137
NC_000002.12	8133844	8135902
NC_000002.12	8157952	8159097
NC_000002.12	8280807	8283725
NC_000002.12	8304606	8308121
NC_000002.12	8362403	8363710
NC_000002.12	8411306	8413226
NC_000002.12	8457551	8459315
NC_000002.12	8477337	8479670
NC_000002.12	8490934	8493082
NC_000002.12	8500168	8501184
NC_000002.12	8524262	8527483
NC_000002.12	8533231	8537000
NC_000002.12	8550493	8553484
NC_000002.12	8607950	8609446
NC_000002.12	8635923	8637285
NC_000002.12	8828185	8829345
NC_000002.12	8831864	8832900
NC_000002.12	9250747	9252239
NC_000002.12	9304614	9306081
NC_000002.12	9334145	9335147
NC_000002.12	9335804	9337029
NC_000002.12	9348648	9349821
NC_000002.12	9407463	9409887
NC_000002.12	9478642	9479917
NC_000002.12	9550836	9552232
NC_000002.12	9553132	9554397
NC_000002.12	9556982	9558753
NC_000002.12	9606375	9609459
NC_000002.12	9623343	9624994
NC_000002.12	9627627	9628989
NC_000002.12	9971152	9973324
NC_000002.12	9975458	9976784
NC_000002.12	10007375	10009705
NC_000002.12	10019621	10022927
NC_000002.12	10039634	10042491
NC_000002.12	10055448	10056882
NC_000002.12	10286219	10288974
NC_000002.12	10304487	10307794
NC_000002.12	10329197	10332358
NC_000002.12	10340413	10341899
NC_000002.12	10359828	10361271
NC_000002.12	10385528	10388474
NC_000002.12	10400358	10402732
NC_000002.12	10405312	10408067
NC_000002.12	10445161	10447616
NC_000002.12	10591229	10592651
NC_000002.12	10802651	10804146
NC_000002.12	10813501	10815251
NC_000002.12	11256205	11257612
NC_000002.12	11290424	11291642
NC_000002.12	11303291	11304961
NC_000002.12	11308917	11310010
NC_000002.12	11325476	11326678
NC_000002.12	11373948	11377482
NC_000002.12	11386041	11387778
NC_000002.12	11463094	11465463
NC_000002.12	11466549	11468056
NC_000002.12	11697419	11698557
NC_000002.12	11741282	11743900
NC_000002.12	11748752	11754009
NC_000002.12	11777038	11779165
NC_000002.12	11824458	11826819
NC_000002.12	11831200	11832779
NC_000002.12	12416725	12417962
NC_000002.12	12430230	12431395
NC_000002.12	12730401	12731427
NC_000002.12	12731819	12732869
NC_000002.12	15782453	15783716
NC_000002.12	17761367	17762424
NC_000002.12	18925657	18926871
NC_000002.12	19855102	19856302
NC_000002.12	19890461	19891952
NC_000002.12	20046968	20048774
NC_000002.12	20090501	20091695
NC_000002.12	20130284	20131733
NC_000002.12	20136257	20138784
NC_000002.12	20148894	20149917
NC_000002.12	20181227	20183201
NC_000002.12	20184685	20185714
NC_000002.12	20291247	20292778
NC_000002.12	20327831	20329854
NC_000002.12	20330591	20332135
NC_000002.12	20343671	20346930
NC_000002.12	20347830	20349022
NC_000002.12	20352012	20354633
NC_000002.12	20590019	20593462
NC_000002.12	20597857	20599031
NC_000002.12	20601388	20602479
NC_000002.12	20619209	20620697
NC_000002.12	20647915	20650542
NC_000002.12	21004110	21006413
NC_000002.12	23123171	23124534
NC_000002.12	23390278	23391283
NC_000002.12	23453790	23455773
NC_000002.12	23460610	23461654
NC_000002.12	23523896	23525494
NC_000002.12	23941763	23943221
NC_000002.12	24356596	24358255
NC_000002.12	24360918	24362135
NC_000002.12	24489353	24490584
NC_000002.12	24513493	24515597
NC_000002.12	25249511	25250982
NC_000002.12	25252781	25254924
NC_000002.12	25275907	25277238
NC_000002.12	25303368	25305336
NC_000002.12	25322010	25323853
NC_000002.12	25533130	25534462
NC_000002.12	25816120	25817150
NC_000002.12	25820640	25821747
NC_000002.12	25869673	25870786
NC_000002.12	25997779	25999698
NC_000002.12	26036109	26039535
NC_000002.12	26040035	26042007
NC_000002.12	26053538	26055056
NC_000002.12	26062485	26064107
NC_000002.12	26069494	26070736
NC_000002.12	26085128	26087710
NC_000002.12	26122378	26123822
NC_000002.12	26241120	26243462
NC_000002.12	26246257	26247330
NC_000002.12	26267502	26269110
NC_000002.12	26342845	26344879
NC_000002.12	26354366	26355856
NC_000002.12	27002941	27004311
NC_000002.12	27063313	27064860
NC_000002.12	27134851	27136004
NC_000002.12	27173488	27174718
NC_000002.12	27353962	27355525
NC_000002.12	27430060	27431406
NC_000002.12	27498923	27500202
NC_000002.12	27583767	27585074
NC_000002.12	27586520	27587667
NC_000002.12	27797194	27799389
NC_000002.12	28133223	28134242
NC_000002.12	28172233	28173615
NC_000002.12	28232280	28233379
NC_000002.12	28275528	28277148
NC_000002.12	28338617	28340025
NC_000002.12	28340881	28342157
NC_000002.12	28342943	28346031
NC_000002.12	28398558	28400919
NC_000002.12	28631883	28634251
NC_000002.12	28634758	28635854
NC_000002.12	28639257	28640694
NC_000002.12	28643214	28644743
NC_000002.12	28666682	28667971
NC_000002.12	28756566	28757817
NC_000002.12	28763653	28765677
NC_000002.12	28769046	28770345
NC_000002.12	28899187	28900421
NC_000002.12	30148197	30150028
NC_000002.12	30256391	30257565
NC_000002.12	31946905	31948863
NC_000002.12	31983934	31987061
NC_000002.12	31995004	31997067
NC_000002.12	32326159	32328600
NC_000002.12	32365216	32366291
NC_000002.12	32367231	32368797
NC_000002.12	32420057	32422067
NC_000002.12	33052631	33053679
NC_000002.12	33070310	33071922
NC_000002.12	33109734	33111499
NC_000002.12	33195918	33197203
NC_000002.12	33241023	33242685
NC_000002.12	33477677	33478950
NC_000002.12	36364952	36366360
NC_000002.12	36439149	36440836
NC_000002.12	36563413	36565313
NC_000002.12	36594495	36597290
NC_000002.12	37319534	37320776
NC_000002.12	37582682	37583700
NC_000002.12	37651554	37652742
NC_000002.12	37663302	37666304
NC_000002.12	37668597	37669689
NC_000002.12	38064779	38066087
NC_000002.12	38072452	38073682
NC_000002.12	38077727	38079865
NC_000002.12	38146449	38147575
NC_000002.12	38175130	38176202
NC_000002.12	38260352	38261354
NC_000002.12	38365543	38369052
NC_000002.12	38369795	38372022
NC_000002.12	38585649	38587026
NC_000002.12	38587454	38588646
NC_000002.12	38591422	38592950
NC_000002.12	38594917	38595933
NC_000002.12	38597049	38598538
NC_000002.12	38599979	38601290
NC_000002.12	38669206	38670763
NC_000002.12	38671228	38672292
NC_000002.12	38672754	38674575
NC_000002.12	38682797	38684938
NC_000002.12	38742139	38743205
NC_000002.12	38785894	38787003
NC_000002.12	38795406	38797925
NC_000002.12	38798569	38802457
NC_000002.12	38815575	38817335
NC_000002.12	39061022	39062323
NC_000002.12	39390100	39391304
NC_000002.12	39411563	39412786
NC_000002.12	39499633	39501186
NC_000002.12	39733045	39734136
NC_000002.12	41716025	41717757
NC_000002.12	41893169	41894243
NC_000002.12	41907238	41909573
NC_000002.12	42097202	42098507
NC_000002.12	42099915	42101173
NC_000002.12	42103746	42108780
NC_000002.12	42133555	42134975
NC_000002.12	42174288	42175574
NC_000002.12	42187159	42188221
NC_000002.12	42196423	42197483
NC_000002.12	42199010	42200432
NC_000002.12	42214527	42216629
NC_000002.12	42241707	42243147
NC_000002.12	42244727	42245772
NC_000002.12	42337490	42340192
NC_000002.12	42567078	42568336
NC_000002.12	42762685	42764839
NC_000002.12	42917572	42918582
NC_000002.12	42980129	42981158
NC_000002.12	43025090	43026299
NC_000002.12	43046644	43047753
NC_000002.12	43085508	43086832
NC_000002.12	43137025	43138383
NC_000002.12	43159348	43161594
NC_000002.12	43163913	43165046
NC_000002.12	43187777	43188916
NC_000002.12	43196764	43197850
NC_000002.12	43209421	43211134
NC_000002.12	43254294	43255305
NC_000002.12	43266646	43268481
NC_000002.12	43371581	43373059
NC_000002.12	43871841	43874155
NC_000002.12	43876351	43878078
NC_000002.12	44172877	44175449
NC_000002.12	44176228	44177826
NC_000002.12	45743454	45744580
NC_000002.12	45764989	45766469
NC_000002.12	45890812	45892076
NC_000002.12	45942433	45944114
NC_000002.12	45963022	45964278
NC_000002.12	46031765	46034777
NC_000002.12	46295500	46296600
NC_000002.12	46321986	46323522
NC_000002.12	46331543	46335006
NC_000002.12	46349562	46350923
NC_000002.12	46389062	46390895
NC_000002.12	46552915	46554021
NC_000002.12	46750009	46751299
NC_000002.12	46803070	46804164
NC_000002.12	46845700	46847084
NC_000002.12	46851289	46853220
NC_000002.12	46899243	46900560
NC_000002.12	46965539	46967519
NC_000002.12	47032380	47034378
NC_000002.12	47040064	47042151
NC_000002.12	47070724	47074230
NC_000002.12	47077379	47078705
NC_000002.12	47108161	47110078
NC_000002.12	47162681	47165912
NC_000002.12	47270468	47272199
NC_000002.12	47273438	47274735
NC_000002.12	47784438	47786842
NC_000002.12	47787519	47788724
NC_000002.12	47790051	47792426
NC_000002.12	47800614	47803414
NC_000002.12	47804612	47806763
NC_000002.12	47839287	47840440
NC_000002.12	47861812	47863320
NC_000002.12	47885249	47887385
NC_000002.12	48312502	48313982
NC_000002.12	48317130	48318838
NC_000002.12	48321148	48323501
NC_000002.12	48357292	48358821
NC_000002.12	48442471	48443595
NC_000002.12	53716101	53717147
NC_000002.12	53949986	53951030
NC_000002.12	53964956	53967645
NC_000002.12	53974798	53975906
NC_000002.12	54458852	54461155
NC_000002.12	54476363	54478357
NC_000002.12	54523981	54525762
NC_000002.12	54573240	54576733
NC_000002.12	54581808	54583356
NC_000002.12	54585765	54588034
NC_000002.12	54590680	54596694
NC_000002.12	54598186	54599740
NC_000002.12	54602184	54603455
NC_000002.12	54604095	54605997
NC_000002.12	54606532	54607696
NC_000002.12	54608398	54609491
NC_000002.12	54611919	54614836
NC_000002.12	54624574	54626486
NC_000002.12	54628028	54629791
NC_000002.12	54630989	54633495
NC_000002.12	54648964	54649982
NC_000002.12	54655086	54656229
NC_000002.12	54663240	54664789
NC_000002.12	54672249	54675942
NC_000002.12	54964282	54965607
NC_000002.12	54972616	54974542
NC_000002.12	54989351	54991610
NC_000002.12	54992669	54995315
NC_000002.12	55003227	55005260
NC_000002.12	55164329	55165627
NC_000002.12	55223906	55225422
NC_000002.12	55282919	55284787
NC_000002.12	55546826	55548052
NC_000002.12	55597894	55599042
NC_000002.12	60214181	60216293
NC_000002.12	61174995	61176651
NC_000002.12	61178313	61180252
NC_000002.12	61423737	61425120
NC_000002.12	61429427	61432121
NC_000002.12	61441768	61442987
NC_000002.12	61444673	61446008
NC_000002.12	61451944	61453004
NC_000002.12	61458878	61461451
NC_000002.12	61463560	61464879
NC_000002.12	61466685	61469535
NC_000002.12	61472284	61475631
NC_000002.12	61476359	61477446
NC_000002.12	61484168	61485486
NC_000002.12	61510778	61512123
NC_000002.12	61885315	61887331
NC_000002.12	61889223	61890957
NC_000002.12	62194082	62195412
NC_000002.12	62203858	62206301
NC_000002.12	62208928	62212097
NC_000002.12	62215196	62219109
NC_000002.12	62221538	62223620
NC_000002.12	62265636	62266806
NC_000002.12	62507255	62509537
NC_000002.12	62711450	62712849
NC_000002.12	62726307	62727593
NC_000002.12	62766240	62767271
NC_000002.12	62772998	62774679
NC_000002.12	62777021	62778263
NC_000002.12	62797946	62799057
NC_000002.12	63855409	63856750
NC_000002.12	63870025	63871523
NC_000002.12	63988505	63990754
NC_000002.12	63991896	63994543
NC_000002.12	64006494	64008900
NC_000002.12	64014528	64017575
NC_000002.12	64121038	64122745
NC_000002.12	64125927	64126977
NC_000002.12	64311898	64313071
NC_000002.12	64635948	64638300
NC_000002.12	64642632	64644423
NC_000002.12	64675848	64676937
NC_000002.12	64716507	64717849
NC_000002.12	64731729	64732977
NC_000002.12	64898814	64900066
NC_000002.12	64938550	64939886
NC_000002.12	64965326	64966613
NC_000002.12	65064475	65066531
NC_000002.12	65088746	65090024
NC_000002.12	65091119	65092204
NC_000002.12	65092738	65093937
NC_000002.12	65094905	65096178
NC_000002.12	65100556	65102063
NC_000002.12	65105333	65106673
NC_000002.12	65107835	65111590
NC_000002.12	65119192	65124911
NC_000002.12	65125534	65126572
NC_000002.12	65228811	65231129
NC_000002.12	65232075	65233289
NC_000002.12	65234638	65236728
NC_000002.12	65312825	65314538
NC_000002.12	65344337	65347203
NC_000002.12	65350390	65352957
NC_000002.12	65359038	65360859
NC_000002.12	65365862	65367539
NC_000002.12	65370115	65372569
NC_000002.12	65376607	65377707
NC_000002.12	65384489	65385617
NC_000002.12	65385824	65387125
NC_000002.12	65392755	65393801
NC_000002.12	65400516	65402422
NC_000002.12	65403042	65405824
NC_000002.12	65409747	65411398
NC_000002.12	65413397	65414548
NC_000002.12	65415822	65417020
NC_000002.12	65433309	65434395
NC_000002.12	67035902	67037457
NC_000002.12	68170967	68172105
NC_000002.12	68189416	68190680
NC_000002.12	68192623	68193627
NC_000002.12	68202019	68203020
NC_000002.12	68239454	68241198
NC_000002.12	68247684	68248955
NC_000002.12	68437664	68438776
NC_000002.12	68489855	68491034
NC_000002.12	69376203	69377995
NC_000002.12	69379677	69381409
NC_000002.12	69383656	69384869
NC_000002.12	69581566	69582628
NC_000002.12	69584453	69585691
NC_000002.12	69615140	69616403
NC_000002.12	69640566	69642472
NC_000002.12	69651348	69652660
NC_000002.12	69716292	69717705
NC_000002.12	69762591	69764296
NC_000002.12	69769497	69771076
NC_000002.12	69773519	69774811
NC_000002.12	69776747	69778348
NC_000002.12	70069228	70070879
NC_000002.12	70073764	70075091
NC_000002.12	70081197	70082652
NC_000002.12	70091498	70092961
NC_000002.12	70093485	70094802
NC_000002.12	70101645	70103688
NC_000002.12	70106921	70108131
NC_000002.12	70122958	70124045
NC_000002.12	70129582	70132170
NC_000002.12	70134466	70137345
NC_000002.12	70138470	70141760
NC_000002.12	70231850	70232952
NC_000002.12	70237526	70239492
NC_000002.12	70241095	70242586
NC_000002.12	70243796	70246888
NC_000002.12	70261003	70262621
NC_000002.12	70288863	70290077
NC_000002.12	70290634	70292741
NC_000002.12	71127638	71129084
NC_000002.12	71343122	71344344
NC_000002.12	71444627	71445644
NC_000002.12	71464450	71466112
NC_000002.12	73003087	73007887
NC_000002.12	73019121	73021731
NC_000002.12	73036704	73037835
NC_000002.12	73055356	73056673
NC_000002.12	73063489	73067087
NC_000002.12	73089965	73090999
NC_000002.12	73986150	73988784
NC_000002.12	73993445	73994760
NC_000002.12	74010180	74011649
NC_000002.12	74486477	74488158
NC_000002.12	74552637	74553835
NC_000002.12	75561613	75562960
NC_000002.12	84906614	84908180
NC_000002.12	84973662	84975585
NC_000002.12	84977962	84979005
NC_000002.12	84981683	84982802
NC_000002.12	84984609	84985675
NC_000002.12	84996360	84997958
NC_000002.12	85003046	85005624
NC_000002.12	85016074	85017371
NC_000002.12	85020382	85022013
NC_000002.12	85022740	85024808
NC_000002.12	85053116	85055059
NC_000002.12	85056918	85058722
NC_000002.12	85416431	85418377
NC_000002.12	85428015	85429201
NC_000002.12	85432172	85433212
NC_000002.12	85435665	85437404
NC_000002.12	85463951	85466051
NC_000002.12	85498821	85500047
NC_000002.12	85503496	85504574
NC_000002.12	85517564	85518748
NC_000002.12	85535666	85537454
NC_000002.12	85548388	85549910
NC_000002.12	85562074	85564909
NC_000002.12	85605908	85607111
NC_000002.12	85612253	85613583
NC_000002.12	85617077	85619385
NC_000002.12	85703837	85706788
NC_000002.12	85743351	85744807
NC_000002.12	85751649	85753591
NC_000002.12	85783944	85786204
NC_000002.12	85790748	85792697
NC_000002.12	85885467	85887648
NC_000002.12	86036861	86038986
NC_000002.12	86624287	86626094
NC_000002.12	87009807	87011313
NC_000002.12	87049366	87050393
NC_000002.12	87066913	87069040
NC_000002.12	87236401	87238105
NC_000002.12	87456823	87458668
NC_000002.12	87466284	87468356
NC_000002.12	87491537	87495851
NC_000002.12	87497522	87498802
NC_000002.12	87501076	87506083
NC_000002.12	87508913	87510514
NC_000002.12	87513820	87515923
NC_000002.12	87517646	87519584
NC_000002.12	87530339	87532183
NC_000002.12	87572759	87573774
NC_000002.12	87634175	87639044
NC_000002.12	87655836	87657551
NC_000002.12	87758595	87761022
NC_000002.12	88014898	88016426
NC_000002.12	88017500	88018657
NC_000002.12	88168534	88170053
NC_000002.12	88623703	88625652
NC_000002.12	91764930	91765991
NC_000002.12	96186614	96187891
NC_000002.12	96194937	96196182
NC_000002.12	96334205	96335505
NC_000002.12	96506901	96508041
NC_000002.12	96601126	96603289
NC_000002.12	96608750	96610199
NC_000002.12	96632686	96634470
NC_000002.12	96635764	96637287
NC_000002.12	96761425	96763237
NC_000002.12	96806212	96807754
NC_000002.12	96855429	96857069
NC_000002.12	96858757	96863319
NC_000002.12	98445686	98447232
NC_000002.12	98663585	98664618
NC_000002.12	98728795	98730107
NC_000002.12	99467722	99469070
NC_000002.12	99474691	99476558
NC_000002.12	99485936	99488608
NC_000002.12	99821625	99822876
NC_000002.12	99969885	99971444
NC_000002.12	100105683	100107031
NC_000002.12	100181629	100183426
NC_000002.12	100821233	100822417
NC_000002.12	100833893	100835667
NC_000002.12	100839816	100841432
NC_000002.12	100853088	100854935
NC_000002.12	100857543	100859148
NC_000002.12	100875578	100876621
NC_000002.12	100877253	100879678
NC_000002.12	100881455	100882868
NC_000002.12	100890997	100892782
NC_000002.12	100922832	100924022
NC_000002.12	100924939	100926177
NC_000002.12	100940710	100942094
NC_000002.12	100957725	100959118
NC_000002.12	101004112	101005552
NC_000002.12	101007957	101009036
NC_000002.12	101009159	101010198
NC_000002.12	101025022	101027670
NC_000002.12	101042708	101044949
NC_000002.12	101052365	101053461
NC_000002.12	101079186	101080735
NC_000002.12	101104578	101106062
NC_000002.12	101108291	101111704
NC_000002.12	101112421	101113633
NC_000002.12	101128809	101130300
NC_000002.12	101139083	101141308
NC_000002.12	101146429	101147547
NC_000002.12	101148801	101150311
NC_000002.12	101205039	101206375
NC_000002.12	101237800	101238899
NC_000002.12	101255280	101257256
NC_000002.12	101297834	101299917
NC_000002.12	101300710	101301772
NC_000002.12	101302365	101303609
NC_000002.12	101308996	101310401
NC_000002.12	101340885	101341894
NC_000002.12	101656480	101658199
NC_000002.12	101701583	101704131
NC_000002.12	101707263	101708662
NC_000002.12	101716071	101717655
NC_000002.12	101727767	101729031
NC_000002.12	101729887	101731167
NC_000002.12	101732264	101733669
NC_000002.12	101743205	101744579
NC_000002.12	101755544	101756856
NC_000002.12	101772517	101774492
NC_000002.12	101776726	101779022
NC_000002.12	101779720	101782814
NC_000002.12	101785245	101788492
NC_000002.12	101812289	101813509
NC_000002.12	101991083	101992790
NC_000002.12	102021069	102022288
NC_000002.12	102023405	102024814
NC_000002.12	102030998	102032179
NC_000002.12	102056615	102057949
NC_000002.12	102083290	102084513
NC_000002.12	102115623	102119341
NC_000002.12	102140428	102142302
NC_000002.12	102156814	102157941
NC_000002.12	102226563	102227638
NC_000002.12	105308073	105309149
NC_000002.12	105370145	105371609
NC_000002.12	105391944	105394305
NC_000002.12	105396104	105397162
NC_000002.12	105516612	105517730
NC_000002.12	105738703	105739842
NC_000002.12	105754761	105755849
NC_000002.12	105769663	105771719
NC_000002.12	105783206	105784298
NC_000002.12	105791226	105792255
NC_000002.12	105805040	105806540
NC_000002.12	105822425	105824003
NC_000002.12	105838829	105839969
NC_000002.12	105855033	105856109
NC_000002.12	105881236	105885344
NC_000002.12	105887428	105888581
NC_000002.12	106262247	106264148
NC_000002.12	106580426	106581969
NC_000002.12	107830733	107831778
NC_000002.12	108535387	108536506
NC_000002.12	108539225	108540558
NC_000002.12	108547738	108548902
NC_000002.12	108584572	108586767
NC_000002.12	108618503	108620699
NC_000002.12	108656884	108657946
NC_000002.12	108671873	108673195
NC_000002.12	108720613	108723620
NC_000002.12	108725475	108726485
NC_000002.12	108956645	108958357
NC_000002.12	108978224	108979312
NC_000002.12	108982936	108984622
NC_000002.12	109212863	109215683
NC_000002.12	109242877	109244267
NC_000002.12	109456322	109457726
NC_000002.12	109609618	109610982
NC_000002.12	109628539	109631646
NC_000002.12	109645141	109648482
NC_000002.12	109689547	109690566
NC_000002.12	109691676	109693070
NC_000002.12	109795756	109797037
NC_000002.12	109798849	109799856
NC_000002.12	110000576	110001639
NC_000002.12	110472804	110474541
NC_000002.12	110570750	110572665
NC_000002.12	110574509	110575751
[truncated: 13,936 more rows]

## Sheet: recovered peaks LT
NC_000001.11	779881	781058
NC_000001.11	1675919	1678439
NC_000001.11	1693762	1695718
NC_000001.11	1764679	1768228
NC_000001.11	1774239	1775518
NC_000001.11	1819031	1820356
NC_000001.11	1825264	1830461
NC_000001.11	1864095	1866963
NC_000001.11	2134231	2135353
NC_000001.11	2235255	2236281
NC_000001.11	2284841	2288774
NC_000001.11	2290583	2294534
NC_000001.11	2295704	2299357
NC_000001.11	2306642	2310799
NC_000001.11	6604581	6607569
NC_000001.11	6610988	6612504
NC_000001.11	7781633	7783133
NC_000001.11	8002749	8003869
NC_000001.11	8005500	8007110
NC_000001.11	8070541	8071580
NC_000001.11	8115692	8116807
NC_000001.11	8341212	8342488
NC_000001.11	8351915	8355268
NC_000001.11	8380717	8384449
NC_000001.11	8489818	8491729
NC_000001.11	8494428	8495496
NC_000001.11	8498070	8499127
NC_000001.11	8652605	8654083
NC_000001.11	8727072	8728177
NC_000001.11	8822370	8823692
NC_000001.11	8855240	8857217
NC_000001.11	8858660	8861168
NC_000001.11	9061902	9063230
NC_000001.11	9340227	9348942
NC_000001.11	9362257	9363335
NC_000001.11	9454442	9457714
NC_000001.11	9540449	9542064
NC_000001.11	9557412	9563173
NC_000001.11	11014835	11016183
NC_000001.11	12174112	12175291
NC_000001.11	12449752	12450943
NC_000001.11	12546411	12547851
NC_000001.11	12574190	12582366
NC_000001.11	12624024	12625192
NC_000001.11	15326509	15328281
NC_000001.11	15416389	15417642
NC_000001.11	15702820	15704959
NC_000001.11	15827660	15831806
NC_000001.11	15855444	15857630
NC_000001.11	15863996	15865763
NC_000001.11	15872084	15873300
NC_000001.11	15887047	15892466
NC_000001.11	15900999	15903332
NC_000001.11	16179742	16184216
NC_000001.11	16347814	16348873
NC_000001.11	17541805	17543619
NC_000001.11	17685649	17687803
NC_000001.11	18952362	18953977
NC_000001.11	19426201	19430927
NC_000001.11	19432811	19434303
NC_000001.11	19442162	19443747
NC_000001.11	19448917	19450181
NC_000001.11	19465774	19467649
NC_000001.11	19486230	19488918
NC_000001.11	20635610	20637912
NC_000001.11	20781362	20783428
NC_000001.11	21177520	21179241
NC_000001.11	21274861	21277058
NC_000001.11	21316913	21320394
NC_000001.11	21330198	21331646
NC_000001.11	21765211	21766354
NC_000001.11	21771621	21773053
NC_000001.11	22061147	22062979
NC_000001.11	22487241	22489590
NC_000001.11	23698640	23701187
NC_000001.11	24503254	24504785
NC_000001.11	24719161	24720856
NC_000001.11	24727076	24728184
NC_000001.11	24748424	24751869
NC_000001.11	24754180	24758846
NC_000001.11	24765694	24767239
NC_000001.11	24787438	24793091
NC_000001.11	24794122	24796550
NC_000001.11	24823421	24824526
NC_000001.11	25695393	25696440
NC_000001.11	25862723	25866122
NC_000001.11	26710831	26712511
NC_000001.11	26719570	26720573
NC_000001.11	26745812	26747328
NC_000001.11	27456047	27457286
NC_000001.11	27467024	27470229
NC_000001.11	28551454	28552594
NC_000001.11	28578809	28580254
NC_000001.11	28746674	28748237
NC_000001.11	28754288	28755728
NC_000001.11	29118744	29120032
NC_000001.11	29144742	29145784
NC_000001.11	29171552	29176215
NC_000001.11	31008528	31009720
NC_000001.11	31029695	31030870
NC_000001.11	32120779	32122459
NC_000001.11	32290809	32291850
NC_000001.11	32292991	32294749
NC_000001.11	32768420	32770514
NC_000001.11	32836947	32838489
NC_000001.11	33332202	33334326
NC_000001.11	33335593	33337751
NC_000001.11	35269793	35271756
NC_000001.11	36158618	36159841
NC_000001.11	36236894	36239536
NC_000001.11	36240775	36242813
NC_000001.11	36246278	36248158
NC_000001.11	36270201	36271563
NC_000001.11	36276228	36278441
NC_000001.11	36279855	36281270
NC_000001.11	36378313	36379811
NC_000001.11	36382175	36384493
NC_000001.11	39153386	39154639
NC_000001.11	39176224	39177764
NC_000001.11	39179676	39181262
NC_000001.11	39207933	39209129
NC_000001.11	39457845	39459025
NC_000001.11	39880032	39881331
NC_000001.11	40041673	40043957
NC_000001.11	40172410	40174249
NC_000001.11	40176559	40177869
NC_000001.11	40694843	40696674
NC_000001.11	40697501	40699284
NC_000001.11	40736377	40739307
NC_000001.11	40980481	40982705
NC_000001.11	42824015	42825627
NC_000001.11	43205746	43207829
NC_000001.11	43563446	43567204
NC_000001.11	44731572	44732590
NC_000001.11	44776516	44777915
NC_000001.11	44814061	44815134
NC_000001.11	45549109	45550496
NC_000001.11	45667187	45668592
NC_000001.11	46304950	46306628
NC_000001.11	51251583	51253214
NC_000001.11	51695347	51697323
NC_000001.11	51731174	51732828
NC_000001.11	54298185	54304348
NC_000001.11	54377895	54381548
NC_000001.11	54542880	54544199
NC_000001.11	56475839	56477012
NC_000001.11	56489458	56490461
NC_000001.11	56556798	56558115
NC_000001.11	56573865	56575443
NC_000001.11	59478726	59480180
NC_000001.11	61051618	61053496
NC_000001.11	61087888	61089043
NC_000001.11	61099111	61101786
NC_000001.11	61175895	61177434
NC_000001.11	61196711	61199987
NC_000001.11	61259346	61260889
NC_000001.11	61279469	61280779
NC_000001.11	65001121	65002392
NC_000001.11	65063040	65064430
NC_000001.11	66266375	66267899
NC_000001.11	67815239	67816651
NC_000001.11	70355056	70356236
NC_000001.11	78044250	78045480
NC_000001.11	81911539	81912839
NC_000001.11	88868354	88869868
NC_000001.11	88982754	88984597
NC_000001.11	91802095	91803465
NC_000001.11	91826038	91827507
NC_000001.11	93610689	93612236
NC_000001.11	94423729	94424822
NC_000001.11	96725162	96727109
NC_000001.11	100040537	100041985
NC_000001.11	101026604	101028045
NC_000001.11	109556915	109557930
NC_000001.11	111646512	111647666
NC_000001.11	111688259	111690038
NC_000001.11	111991840	111992939
NC_000001.11	114502414	114504564
NC_000001.11	116387187	116389947
NC_000001.11	119777943	119779240
NC_000001.11	121209360	121210751
NC_000001.11	121228368	121229394
NC_000001.11	121262429	121263545
NC_000001.11	143996832	143998379
NC_000001.11	145016719	145017868
NC_000001.11	145018454	145020064
NC_000001.11	145211868	145212904
NC_000001.11	145928165	145930061
NC_000001.11	145999973	146001473
NC_000001.11	146038555	146041104
NC_000001.11	148387195	148388486
NC_000001.11	149833903	149835687
NC_000001.11	149857788	149859898
NC_000001.11	150379093	150380733
NC_000001.11	150406619	150408943
NC_000001.11	150573475	150574964
NC_000001.11	151323282	151324977
NC_000001.11	151446438	151447446
NC_000001.11	153634932	153636765
NC_000001.11	153637315	153639208
NC_000001.11	153915051	153917774
NC_000001.11	153987201	153988308
NC_000001.11	153992440	153996001
NC_000001.11	154424003	154426640
NC_000001.11	154428366	154432867
NC_000001.11	154502948	154504259
NC_000001.11	155024683	155026864
NC_000001.11	155548841	155550375
NC_000001.11	155685507	155687357
NC_000001.11	156124001	156125947
NC_000001.11	156666178	156667199
NC_000001.11	159020971	159022145
NC_000001.11	161312966	161313983
NC_000001.11	161522730	161523773
NC_000001.11	161540352	161541531
NC_000001.11	164637208	164638983
NC_000001.11	164652110	164653658
NC_000001.11	165694190	165696065
NC_000001.11	167650666	167651714
NC_000001.11	167716746	167718248
NC_000001.11	171489029	171490650
NC_000001.11	171504841	171505955
NC_000001.11	173123745	173125269
NC_000001.11	179294454	179299353
NC_000001.11	179961085	179962626
NC_000001.11	182383826	182385870
NC_000001.11	198175895	198177076
NC_000001.11	200750028	200751078
NC_000001.11	201493929	201495108
NC_000001.11	201496224	201499317
NC_000001.11	201552407	201555110
NC_000001.11	201603932	201604996
NC_000001.11	202809084	202810143
NC_000001.11	203651561	203652609
NC_000001.11	203691506	203692575
NC_000001.11	203798465	203799551
NC_000001.11	204108527	204109896
NC_000001.11	205742034	205743323
NC_000001.11	206226697	206228352
NC_000001.11	206274122	206275443
NC_000001.11	206574272	206575522
NC_000001.11	206721797	206723957
NC_000001.11	206752012	206753569
NC_000001.11	208045715	208047193
NC_000001.11	211918662	211920143
NC_000001.11	218402563	218403890
NC_000001.11	220876396	220878773
NC_000001.11	221707204	221708580
NC_000001.11	224184023	224186880
NC_000001.11	224428402	224429456
NC_000001.11	225649864	225651680
NC_000001.11	226161295	226162403
NC_000001.11	228097308	228099064
NC_000001.11	228990439	228991578
NC_000001.11	229324967	229327892
NC_000001.11	230113832	230115082
NC_000001.11	230121621	230124510
NC_000001.11	230132725	230133870
NC_000001.11	230197879	230199500
NC_000001.11	231021376	231022678
NC_000001.11	231339339	231340477
NC_000001.11	231530332	231532437
NC_000001.11	231602795	231603804
NC_000001.11	234544852	234547268
NC_000001.11	234956248	234959988
NC_000001.11	234983229	234985328
NC_000001.11	234986251	234987278
NC_000001.11	235125120	235126979
NC_000001.11	235299912	235302202
NC_000001.11	235862443	235864805
NC_000001.11	235909675	235910875
NC_000001.11	235935307	235936808
NC_000001.11	236000808	236003153
NC_000001.11	243323250	243324392
NC_000001.11	244840308	244842111
NC_000001.11	246591490	246592551
NC_000001.11	246606373	246609000
NC_000001.11	246609113	246611085
NC_000001.11	246922060	246923891
NC_000001.11	246926523	246928308
NC_000002.12	3576365	3577707
NC_000002.12	8533231	8537000
NC_000002.12	8550493	8553484
NC_000002.12	8831864	8832900
NC_000002.12	9335804	9337029
NC_000002.12	9553132	9554397
NC_000002.12	9606375	9609459
NC_000002.12	10039634	10042491
NC_000002.12	10445161	10447616
NC_000002.12	10591229	10592651
NC_000002.12	11325476	11326678
NC_000002.12	11386041	11387778
NC_000002.12	11466549	11468056
NC_000002.12	11748752	11754009
NC_000002.12	11777038	11779165
NC_000002.12	12730401	12731427
NC_000002.12	12731819	12732869
NC_000002.12	18925657	18926871
NC_000002.12	20046968	20048774
NC_000002.12	20330591	20332135
NC_000002.12	20601388	20602479
NC_000002.12	25249511	25250982
NC_000002.12	25252781	25254924
NC_000002.12	25322010	25323853
NC_000002.12	26246257	26247330
NC_000002.12	27134851	27136004
NC_000002.12	27353962	27355525
NC_000002.12	27430060	27431406
NC_000002.12	28133223	28134242
NC_000002.12	28338617	28340025
NC_000002.12	28340881	28342157
NC_000002.12	28756566	28757817
NC_000002.12	28763653	28765677
NC_000002.12	31995004	31997067
NC_000002.12	32420057	32422067
NC_000002.12	36439149	36440836
NC_000002.12	37582682	37583700
NC_000002.12	38365543	38369052
NC_000002.12	38369795	38372022
NC_000002.12	39499633	39501186
NC_000002.12	42103746	42108780
NC_000002.12	42133555	42134975
NC_000002.12	43159348	43161594
NC_000002.12	44176228	44177826
NC_000002.12	45743454	45744580
NC_000002.12	45890812	45892076
NC_000002.12	46295500	46296600
NC_000002.12	46331543	46335006
NC_000002.12	46750009	46751299
NC_000002.12	47040064	47042151
NC_000002.12	47784438	47786842
NC_000002.12	47787519	47788724
NC_000002.12	47839287	47840440
NC_000002.12	47885249	47887385
NC_000002.12	54458852	54461155
NC_000002.12	54476363	54478357
NC_000002.12	54604095	54605997
NC_000002.12	54608398	54609491
NC_000002.12	54655086	54656229
NC_000002.12	54672249	54675942
NC_000002.12	54989351	54991610
NC_000002.12	54992669	54995315
NC_000002.12	61174995	61176651
NC_000002.12	61178313	61180252
NC_000002.12	61451944	61453004
NC_000002.12	61510778	61512123
NC_000002.12	62221538	62223620
NC_000002.12	64014528	64017575
NC_000002.12	64642632	64644423
NC_000002.12	64716507	64717849
NC_000002.12	65064475	65066531
NC_000002.12	65105333	65106673
NC_000002.12	65344337	65347203
NC_000002.12	65409747	65411398
NC_000002.12	65413397	65414548
NC_000002.12	65433309	65434395
NC_000002.12	68189416	68190680
NC_000002.12	68202019	68203020
NC_000002.12	69615140	69616403
NC_000002.12	69640566	69642472
NC_000002.12	70093485	70094802
NC_000002.12	70106921	70108131
NC_000002.12	70138470	70141760
NC_000002.12	70290634	70292741
NC_000002.12	84981683	84982802
NC_000002.12	84984609	84985675
NC_000002.12	84996360	84997958
NC_000002.12	85016074	85017371
NC_000002.12	85432172	85433212
NC_000002.12	85503496	85504574
NC_000002.12	85612253	85613583
NC_000002.12	85617077	85619385
NC_000002.12	85885467	85887648
NC_000002.12	87513820	87515923
NC_000002.12	87530339	87532183
NC_000002.12	96761425	96763237
NC_000002.12	98728795	98730107
NC_000002.12	99485936	99488608
NC_000002.12	100821233	100822417
NC_000002.12	100957725	100959118
NC_000002.12	101148801	101150311
NC_000002.12	101297834	101299917
NC_000002.12	101302365	101303609
NC_000002.12	101729887	101731167
NC_000002.12	101755544	101756856
NC_000002.12	101779720	101782814
NC_000002.12	101785245	101788492
NC_000002.12	101812289	101813509
NC_000002.12	102021069	102022288
NC_000002.12	102030998	102032179
NC_000002.12	102056615	102057949
NC_000002.12	102156814	102157941
NC_000002.12	102226563	102227638
NC_000002.12	105769663	105771719
NC_000002.12	105881236	105885344
NC_000002.12	107830733	107831778
NC_000002.12	108547738	108548902
NC_000002.12	111418591	111420522
NC_000002.12	111463488	111465135
NC_000002.12	111724890	111729162
NC_000002.12	113211403	113212462
NC_000002.12	113236617	113238041
NC_000002.12	113887065	113888798
NC_000002.12	113921047	113923950
NC_000002.12	120751957	120754277
NC_000002.12	121538154	121539501
NC_000002.12	121581694	121582716
NC_000002.12	121628867	121631569
NC_000002.12	121651118	121652524
NC_000002.12	121737424	121739032
NC_000002.12	127361678	127363137
NC_000002.12	127368626	127371530
NC_000002.12	127383785	127385372
NC_000002.12	127669090	127673773
NC_000002.12	127780980	127782571
NC_000002.12	127799277	127801329
NC_000002.12	131541860	131542915
NC_000002.12	134923635	134924920
NC_000002.12	135744168	135746356
NC_000002.12	144399298	144400375
NC_000002.12	144411392	144413604
NC_000002.12	150469787	150470859
NC_000002.12	157790588	157792464
NC_000002.12	157877640	157878680
NC_000002.12	159723048	159724834
NC_000002.12	160319025	160321090
NC_000002.12	160385535	160386642
NC_000002.12	160395565	160399287
NC_000002.12	160402150	160403311
NC_000002.12	160408186	160409492
NC_000002.12	161167450	161169785
NC_000002.12	164831879	164833766
NC_000002.12	177217429	177218705
NC_000002.12	177224159	177225911
NC_000002.12	177396410	177397753
NC_000002.12	179265112	179266518
NC_000002.12	189563546	189567310
NC_000002.12	190652811	190654029
NC_000002.12	191305416	191307785
NC_000002.12	197532407	197533772
NC_000002.12	200313527	200316157
NC_000002.12	200317817	200319549
NC_000002.12	200408164	200409475
NC_000002.12	200887101	200888191
NC_000002.12	201122709	201124920
NC_000002.12	201433290	201434354
NC_000002.12	202268181	202270616
NC_000002.12	202388217	202389490
NC_000002.12	202406762	202408233
NC_000002.12	203477937	203481143
NC_000002.12	203505573	203506710
NC_000002.12	205686693	205687752
NC_000002.12	207771371	207773775
NC_000002.12	208267375	208268676
NC_000002.12	216775427	216776506
NC_000002.12	217916817	217918515
NC_000002.12	218257985	218259056
NC_000002.12	219685663	219687161
NC_000002.12	222866022	222869047
NC_000002.12	223918218	223919703
NC_000002.12	223941796	223943894
NC_000002.12	224440333	224442076
NC_000002.12	227517126	227518809
NC_000002.12	229917039	229918183
NC_000002.12	230417545	230419562
NC_000002.12	230711157	230712221
NC_000002.12	230720024	230721622
NC_000002.12	231679455	231680842
NC_000002.12	234955101	234957270
NC_000002.12	234976297	234979139
NC_000002.12	235001241	235003286
NC_000002.12	235025283	235028244
NC_000002.12	235581695	235582839
NC_000002.12	237393754	237395792
NC_000002.12	237674628	237676832
NC_000002.12	237690314	237691326
NC_000002.12	237693803	237695408
NC_000002.12	237703074	237705496
NC_000002.12	237738641	237740891
NC_000002.12	238279621	238281323
NC_000002.12	239198770	239200407
NC_000002.12	239290834	239294421
NC_000002.12	239297110	239299194
NC_000002.12	239304693	239306572
NC_000002.12	239310799	239313771
NC_000002.12	239316814	239318808
NC_000002.12	239319714	239323240
NC_000002.12	241011365	241013055
NC_000002.12	241014367	241016553
NC_000002.12	241224945	241236811
NC_000002.12	241611912	241616992
NC_000002.12	241699987	241701210
NC_000003.12	4503304	4505303
NC_000003.12	5127182	5128300
NC_000003.12	5130429	5131805
NC_000003.12	5192014	5193855
NC_000003.12	9405932	9407293
NC_000003.12	9787877	9789076
NC_000003.12	9891700	9893374
NC_000003.12	10145515	10147367
NC_000003.12	10165866	10168334
NC_000003.12	10220772	10222944
NC_000003.12	11566087	11569166
NC_000003.12	11605887	11607574
NC_000003.12	11608288	11610464
NC_000003.12	11612389	11614977
NC_000003.12	11678416	11679742
NC_000003.12	12310737	12311885
NC_000003.12	12319226	12320235
NC_000003.12	12625735	12628354
NC_000003.12	12636940	12638885
NC_000003.12	12641636	12642641
NC_000003.12	12658332	12659562
NC_000003.12	12950405	12952533
NC_000003.12	15292504	15295460
NC_000003.12	15329278	15330881
NC_000003.12	16370763	16372210
NC_000003.12	16425465	16426788
NC_000003.12	19968746	19971854
NC_000003.12	23200577	23202406
NC_000003.12	24452854	24454133
NC_000003.12	30623375	30624787
NC_000003.12	32310473	32312252
NC_000003.12	37102588	37103724
NC_000003.12	37165572	37166706
NC_000003.12	37319371	37320504
NC_000003.12	38162534	38164494
NC_000003.12	38166223	38167963
NC_000003.12	39154308	39155744
NC_000003.12	42018312	42020209
NC_000003.12	42062987	42064079
NC_000003.12	42067634	42068657
NC_000003.12	42114706	42116411
NC_000003.12	43318541	43319631
NC_000003.12	45642576	45646220
NC_000003.12	45655620	45656749
NC_000003.12	46933508	46935497
NC_000003.12	47129522	47130576
NC_000003.12	47143079	47145017
NC_000003.12	47160172	47161355
NC_000003.12	47994174	47995383
NC_000003.12	48040212	48041340
NC_000003.12	48043007	48044240
NC_000003.12	48079560	48081242
NC_000003.12	48470680	48472436
NC_000003.12	48708751	48711358
NC_000003.12	48713080	48714964
NC_000003.12	49018972	49020368
NC_000003.12	49352835	49354904
NC_000003.12	49380857	49384302
NC_000003.12	49389040	49392134
NC_000003.12	49941333	49942783
NC_000003.12	49957689	49959239
NC_000003.12	50096507	50098669
NC_000003.12	51612811	51614207
NC_000003.12	51971382	51973407
NC_000003.12	52846282	52847593
NC_000003.12	56678061	56679174
NC_000003.12	57761835	57763764
NC_000003.12	58024246	58025409
NC_000003.12	58072079	58074301
NC_000003.12	58113700	58115217
NC_000003.12	61820537	61822441
NC_000003.12	61916970	61918290
NC_000003.12	64013279	64015140
NC_000003.12	66417967	66419398
NC_000003.12	66429633	66432130
NC_000003.12	66471393	66474821
NC_000003.12	66483607	66484630
NC_000003.12	66495241	66496534
NC_000003.12	69011209	69012948
NC_000003.12	69089929	69092214
NC_000003.12	70957920	70960478
NC_000003.12	70970408	70972941
NC_000003.12	70989922	70991009
NC_000003.12	71020755	71021930
NC_000003.12	71023080	71025458
NC_000003.12	71031848	71033928
NC_000003.12	71069555	71071804
NC_000003.12	71080297	71083240
NC_000003.12	71180617	71182088
NC_000003.12	71416897	71417986
NC_000003.12	71725766	71727030
NC_000003.12	72156083	72157783
NC_000003.12	76729992	76731142
NC_000003.12	81747407	81748626
NC_000003.12	97961539	97962688
NC_000003.12	97972610	97974264
NC_000003.12	100262038	100263931
NC_000003.12	100335495	100337592
NC_000003.12	100710941	100712551
NC_000003.12	100713503	100714556
NC_000003.12	101575538	101576700
NC_000003.12	101673467	101675959
NC_000003.12	114454056	114455802
NC_000003.12	120451809	120453058
NC_000003.12	123081183	123082706
NC_000003.12	123093659	123096651
NC_000003.12	124860874	124861946
NC_000003.12	124881815	124883303
NC_000003.12	124884773	124885861
NC_000003.12	125043639	125045974
NC_000003.12	125142479	125143498
NC_000003.12	125150859	125152072
NC_000003.12	125154692	125156719
NC_000003.12	126264833	126266216
NC_000003.12	127722455	127725630
NC_000003.12	127742604	127746807
NC_000003.12	127747744	127751391
NC_000003.12	127753288	127755985
NC_000003.12	127779473	127780793
NC_000003.12	127791610	127793935
NC_000003.12	128082977	128084041
NC_000003.12	128727841	128730662
NC_000003.12	128731660	128733649
NC_000003.12	129113082	129116144
NC_000003.12	129280737	129281945
NC_000003.12	131025119	131026234
NC_000003.12	134311631	134313101
NC_000003.12	134488278	134489349
NC_000003.12	136157928	136159767
NC_000003.12	136169884	136170955
NC_000003.12	136177400	136179085
NC_000003.12	136728866	136730146
NC_000003.12	139386148	139387374
NC_000003.12	141431648	141432785
NC_000003.12	142225896	142227351
NC_000003.12	142434204	142436199
NC_000003.12	146151255	146152686
NC_000003.12	149556394	149557498
NC_000003.12	149574594	149575720
NC_000003.12	149592495	149593752
NC_000003.12	149621693	149622769
NC_000003.12	149642215	149644720
NC_000003.12	149659083	149660687
NC_000003.12	152287010	152288457
NC_000003.12	152394801	152395824
NC_000003.12	154322034	154323398
NC_000003.12	158722615	158724298
NC_000003.12	170365613	170368128
NC_000003.12	170375592	170376892
NC_000003.12	170908822	170909981
NC_000003.12	171974783	171976576
NC_000003.12	172067023	172069652
NC_000003.12	172078704	172080095
NC_000003.12	172120679	172122408
NC_000003.12	172153867	172155163
NC_000003.12	172168430	172170008
NC_000003.12	172189979	172191057
NC_000003.12	172202181	172204332
NC_000003.12	172323860	172326225
NC_000003.12	172368003	172369819
NC_000003.12	172560891	172562731
NC_000003.12	172593250	172594327
NC_000003.12	177070516	177071706
NC_000003.12	177127812	177129074
NC_000003.12	177139137	177140336
NC_000003.12	179324638	179326474
NC_000003.12	179446580	179448991
NC_000003.12	180915129	180917949
NC_000003.12	180924090	180925702
NC_000003.12	183550672	183552579
NC_000003.12	185938304	185939485
NC_000003.12	186983405	186984802
NC_000003.12	187718688	187719694
NC_000003.12	188194929	188196636
NC_000003.12	188230083	188232470
NC_000003.12	188262000	188263946
NC_000003.12	188271387	188273488
NC_000003.12	188293110	188295251
NC_000003.12	188308379	188309865
NC_000003.12	188358196	188359514
NC_000003.12	188369937	188371008
NC_000003.12	188451700	188453717
NC_000003.12	188506764	188507829
NC_000003.12	188701423	188703047
NC_000003.12	188745679	188746776
NC_000003.12	190532603	190534015
NC_000003.12	194001170	194002986
NC_000003.12	194003719	194005214
NC_000003.12	194071537	194072646
NC_000003.12	194132295	194133712
NC_000003.12	194266474	194270706
NC_000003.12	194271618	194273618
NC_000003.12	194527167	194528637
NC_000003.12	194871824	194873249
NC_000003.12	195896317	195898683
NC_000003.12	196077517	196080469
NC_000003.12	196285774	196286997
NC_000003.12	196418080	196420678
NC_000003.12	196494887	196497232
NC_000003.12	196745080	196746892
NC_000003.12	196876290	196877548
NC_000003.12	197221190	197222343
NC_000003.12	197755704	197756790
NC_000003.12	197951064	197952128
NC_000004.12	749954	753982
NC_000004.12	759571	768671
NC_000004.12	924199	926671
NC_000004.12	1195797	1199656
NC_000004.12	1240755	1246510
NC_000004.12	1434276	1435866
NC_000004.12	2003939	2006648
NC_000004.12	2472506	2473960
NC_000004.12	2479414	2480508
NC_000004.12	2547437	2549200
NC_000004.12	2557661	2561857
NC_000004.12	2606934	2608245
NC_000004.12	2618766	2621835
NC_000004.12	2762006	2763716
NC_000004.12	2811461	2814498
NC_000004.12	2846827	2848313
NC_000004.12	3241917	3243899
NC_000004.12	3385890	3388225
NC_000004.12	4472338	4474247
NC_000004.12	6786387	6789460
NC_000004.12	6854488	6856416
NC_000004.12	8391994	8393167
NC_000004.12	8393634	8394780
NC_000004.12	16228262	16229778
NC_000004.12	24584917	24586177
NC_000004.12	26336857	26338428
NC_000004.12	26868107	26869130
NC_000004.12	38701262	38703709
NC_000004.12	39042850	39044176
NC_000004.12	39711032	39713334
NC_000004.12	39732398	39733483
NC_000004.12	39735479	39736551
NC_000004.12	39959539	39961603
NC_000004.12	39971005	39972475
NC_000004.12	40551563	40553251
NC_000004.12	41358941	41360043
NC_000004.12	48724246	48725652
NC_000004.12	48774559	48775763
NC_000004.12	53450893	53452161
NC_000004.12	70754891	70756228
NC_000004.12	73249510	73251092
NC_000004.12	75728430	75729751
NC_000004.12	76578980	76580766
NC_000004.12	77069683	77071216
NC_000004.12	80015733	80017087
NC_000004.12	82362512	82363674
NC_000004.12	82856079	82857241
NC_000004.12	82887574	82889984
NC_000004.12	83483263	83484302
NC_000004.12	84962259	84963689
NC_000004.12	86973863	86975442
NC_000004.12	87021837	87022955
NC_000004.12	87033901	87035887
NC_000004.12	87046132	87047275
NC_000004.12	87078011	87082331
NC_000004.12	87119541	87120865
NC_000004.12	87424121	87425527
NC_000004.12	88380433	88381879
NC_000004.12	89305972	89307295
NC_000004.12	94484863	94486156
NC_000004.12	94521152	94522875
NC_000004.12	94526750	94529407
NC_000004.12	103076934	103078076
NC_000004.12	113446186	113447837
NC_000004.12	121687021	121688213
NC_000004.12	123413946	123415631
NC_000004.12	124206218	124207364
NC_000004.12	128062975	128064382
NC_000004.12	128308500	128309666
NC_000004.12	139303481	139304485
NC_000004.12	139314649	139315746
NC_000004.12	139461143	139462347
NC_000004.12	139536729	139537920
NC_000004.12	140125764	140127275
NC_000004.12	145496264	145497671
NC_000004.12	147787157	147788187
NC_000004.12	153232246	153233357
NC_000004.12	153470558	153472008
NC_000004.12	153486639	153488546
NC_000004.12	153490890	153492366
NC_000004.12	153499002	153500029
NC_000004.12	153527138	153528581
NC_000004.12	153637603	153640524
NC_000004.12	156961188	156962657
NC_000004.12	159237164	159238313
NC_000004.12	168842742	168844224
NC_000004.12	168850458	168852138
NC_000004.12	169007987	169009278
NC_000004.12	176327400	176328461
NC_000004.12	182901415	182908091
NC_000004.12	183096206	183098100
NC_000004.12	183104922	183107391
NC_000004.12	183155346	183157034
NC_000004.12	183399307	183400725
NC_000004.12	184346443	184348520
NC_000004.12	184385508	184387328
NC_000004.12	184393245	184397599
NC_000004.12	184412429	184413874
NC_000004.12	184416166	184417183
NC_000004.12	184428791	184430650
NC_000004.12	184431877	184435396
NC_000004.12	184439620	184442803
NC_000004.12	184453385	184457887
NC_000004.12	184475684	184478824
NC_000004.12	185732845	185734445
NC_000004.12	186148931	186151969
NC_000005.10	470237	472116
NC_000005.10	552182	553980
NC_000005.10	6732367	6735112
NC_000005.10	6754456	6757035
NC_000005.10	10375907	10378013
NC_000005.10	10576716	10577815
NC_000005.10	14261537	14262737
NC_000005.10	14268451	14270067
NC_000005.10	14491260	14492448
NC_000005.10	14816414	14817444
NC_000005.10	16617404	16618527
NC_000005.10	32110982	32112189
NC_000005.10	32128294	32129327
NC_000005.10	32166524	32167994
NC_000005.10	32303126	32305964
NC_000005.10	38831129	38832383
NC_000005.10	42488317	42489381
NC_000005.10	42801481	42803007
NC_000005.10	42804001	42805026
NC_000005.10	43063153	43064686
NC_000005.10	52834359	52836080
NC_000005.10	54524076	54526439
NC_000005.10	54738480	54739781
NC_000005.10	55464287	55465354
NC_000005.10	55601863	55603545
NC_000005.10	55977365	55978846
NC_000005.10	55987761	55988823
NC_000005.10	56829046	56831134
NC_000005.10	56835335	56836719
NC_000005.10	57184639	57186299
NC_000005.10	57211135	57212216
NC_000005.10	57215802	57217703
NC_000005.10	57219677	57220964
NC_000005.10	65101562	65102904
NC_000005.10	65929061	65933044
NC_000005.10	65937400	65938651
NC_000005.10	65967688	65969221
NC_000005.10	65984880	65987061
NC_000005.10	74636066	74637729
NC_000005.10	75050083	75051103
NC_000005.10	77031394	77032808
NC_000005.10	77755786	77757006
NC_000005.10	77876721	77877979
NC_000005.10	79238429	79240662
NC_000005.10	80141053	80142968
NC_000005.10	80248191	80249476
NC_000005.10	80256793	80258542
NC_000005.10	80410428	80411987
NC_000005.10	81852795	81854258
NC_000005.10	88872854	88874352
NC_000005.10	95815849	95818661
NC_000005.10	95819521	95821069
NC_000005.10	95823437	95825488
NC_000005.10	95928413	95929538
NC_000005.10	96671664	96672696
NC_000005.10	98775119	98776693
NC_000005.10	108749774	108751023
NC_000005.10	109693289	109694312
NC_000005.10	111754727	111755940
NC_000005.10	112977893	112979204
NC_000005.10	113200886	113202662
NC_000005.10	115602656	115603894
NC_000005.10	115843632	115844980
NC_000005.10	124866350	124868107
NC_000005.10	131380727	131382096
NC_000005.10	131789488	131790676
NC_000005.10	132499690	132500697
NC_000005.10	132945611	132947443
NC_000005.10	132949490	132951347
NC_000005.10	132964100	132965164
NC_000005.10	133027046	133028241
NC_000005.10	133053296	133055502
NC_000005.10	133059083	133060818
NC_000005.10	134216488	134217813
NC_000005.10	134218680	134220113
NC_000005.10	134654274	134658329
NC_000005.10	134906160	134907688
NC_000005.10	136143193	136144273
NC_000005.10	138489806	138491676
NC_000005.10	138760342	138762065
NC_000005.10	138778136	138780468
NC_000005.10	138934849	138936539
NC_000005.10	139303037	139304646
NC_000005.10	139344887	139348667
NC_000005.10	140403203	140404267
NC_000005.10	140637403	140638860
NC_000005.10	142116259	142118062
NC_000005.10	143093230	143095087
NC_000005.10	143105538	143106733
NC_000005.10	143309016	143311072
NC_000005.10	143357643	143359093
NC_000005.10	143391569	143393455
NC_000005.10	150493888	150495763
NC_000005.10	150496608	150498326
NC_000005.10	151148709	151150187
NC_000005.10	151769281	151770432
NC_000005.10	154770775	154773275
NC_000005.10	163456895	163458428
NC_000005.10	170280912	170282048
NC_000005.10	171939993	171941622
NC_000005.10	171957468	171958666
NC_000005.10	172267069	172268544
NC_000005.10	172766645	172769105
NC_000005.10	173033664	173034859
NC_000005.10	173065704	173066931
NC_000005.10	176036909	176038117
NC_000005.10	177115013	177116773
NC_000005.10	177158026	177160561
NC_000005.10	177218413	177219896
NC_000005.10	178622109	178623426
NC_000005.10	179826388	179828393
NC_000005.10	179905111	179906806
NC_000005.10	180059086	180062309
NC_000005.10	180787302	180790613
NC_000005.10	180797913	180799758
NC_000005.10	181244576	181245811
NC_000006.12	294723	296052
NC_000006.12	343992	345052
NC_000006.12	1553597	1554612
NC_000006.12	3023216	3025647
NC_000006.12	3139851	3142430
NC_000006.12	3752865	3754480
NC_000006.12	4852034	4854373
NC_000006.12	6759310	6760781
NC_000006.12	6857626	6860068
NC_000006.12	7114337	7116344
NC_000006.12	7171071	7174819
NC_000006.12	7261993	7264206
NC_000006.12	10805178	10806318
NC_000006.12	11430022	11431184
NC_000006.12	11473723	11474763
NC_000006.12	12014000	12015991
NC_000006.12	12036877	12038790
NC_000006.12	13421548	13423852
NC_000006.12	13425848	13430393
NC_000006.12	13450574	13453221
NC_000006.12	15265946	15268090
NC_000006.12	15288847	15289880
NC_000006.12	15291913	15292921
NC_000006.12	15295809	15297392
NC_000006.12	15345822	15347484
NC_000006.12	15442395	15443443
NC_000006.12	15510936	15512862
NC_000006.12	15522620	15524315
NC_000006.12	15594363	15595441
NC_000006.12	16320215	16321225
NC_000006.12	16434773	16435783
NC_000006.12	16562355	16563991
NC_000006.12	16703643	16705496
NC_000006.12	17278665	17280667
NC_000006.12	17693561	17696904
NC_000006.12	17701007	17703122
NC_000006.12	17963128	17964446
NC_000006.12	20877898	20878938
NC_000006.12	24712132	24713244
NC_000006.12	25124737	25126032
NC_000006.12	34302502	34304442
NC_000006.12	34348577	34350124
NC_000006.12	34350824	34351826
NC_000006.12	34388662	34390791
NC_000006.12	34426507	34428816
NC_000006.12	34692592	34694061
NC_000006.12	35274797	35275962
NC_000006.12	35671778	35673056
NC_000006.12	35689425	35692057
NC_000006.12	36449522	36450765
NC_000006.12	36605312	36607683
NC_000006.12	36628897	36631132
NC_000006.12	36659521	36660698
NC_000006.12	37821378	37824240
NC_000006.12	37868296	37870939
NC_000006.12	37977063	37978754
NC_000006.12	38152205	38153546
NC_000006.12	38157921	38165980
NC_000006.12	42444794	42445953
NC_000006.12	42742962	42744862
NC_000006.12	42796268	42797552
NC_000006.12	42880996	42882268
NC_000006.12	42930570	42931753
NC_000006.12	43366662	43368122
NC_000006.12	44118643	44120542
NC_000006.12	52518907	52521099
NC_000006.12	56668753	56670354
NC_000006.12	57091052	57092192
NC_000006.12	73462748	73464000
NC_000006.12	75672771	75674276
NC_000006.12	87682806	87684622
NC_000006.12	90297208	90298621
NC_000006.12	99417439	99420236
NC_000006.12	99421759	99423836
NC_000006.12	107951563	107953524
NC_000006.12	108261777	108263232
NC_000006.12	108608810	108609921
NC_000006.12	108621023	108623042
NC_000006.12	108677023	108678538
NC_000006.12	110182223	110183984
NC_000006.12	110356442	110357471
NC_000006.12	110877287	110878339
NC_000006.12	111446251	111447681
NC_000006.12	111599079	111600447
NC_000006.12	111710531	111712293
NC_000006.12	112248750	112249770
NC_000006.12	113966935	113969399
NC_000006.12	116277643	116278921
NC_000006.12	116372047	116373815
NC_000006.12	116396269	116397484
NC_000006.12	117480851	117482143
NC_000006.12	118647290	118648363
NC_000006.12	119329428	119330856
NC_000006.12	122463528	122464672
NC_000006.12	126052975	126054068
NC_000006.12	129685826	129687170
NC_000006.12	130957795	130959113
NC_000006.12	131136650	131138223
NC_000006.12	134176775	134178378
NC_000006.12	135493033	135494317
NC_000006.12	136107820	136108970
NC_000006.12	136277855	136278861
NC_000006.12	136608327	136610132
NC_000006.12	136735491	136736599
NC_000006.12	138485408	138486617
NC_000006.12	138982899	138984314
NC_000006.12	139468265	139471700
NC_000006.12	139472474	139473837
NC_000006.12	139588427	139590038
NC_000006.12	139679851	139681274
NC_000006.12	142817748	142818750
NC_000006.12	143534754	143536461
NC_000006.12	143679432	143680534
NC_000006.12	143744650	143746881
NC_000006.12	144319313	144320334
NC_000006.12	144321139	144323075
NC_000006.12	144330611	144331758
NC_000006.12	144401865	144403400
NC_000006.12	144659517	144662560
NC_000006.12	146542106	146543335
NC_000006.12	148454675	148455816
NC_000006.12	148548187	148549696
NC_000006.12	149249367	149251721
NC_000006.12	149861191	149862757
NC_000006.12	150576627	150577687
NC_000006.12	150649924	150650980
NC_000006.12	151393542	151395010
NC_000006.12	151397772	151401517
NC_000006.12	152053316	152054733
NC_000006.12	152096916	152098276
NC_000006.12	154448251	154453084
NC_000006.12	154485499	154486953
NC_000006.12	154501209	154503197
NC_000006.12	154547395	154548478
NC_000006.12	154758183	154759957
NC_000006.12	156717886	156719656
NC_000006.12	156845068	156846313
NC_000006.12	156854506	156856246
NC_000006.12	156864520	156866530
NC_000006.12	156876331	156878283
NC_000006.12	156882538	156883799
NC_000006.12	156897672	156899294
NC_000006.12	156915920	156917528
NC_000006.12	156943131	156945134
NC_000006.12	156987249	156988269
NC_000006.12	157077409	157079157
NC_000006.12	157121575	157122754
NC_000006.12	157144052	157145782
NC_000006.12	157172048	157173064
NC_000006.12	157383278	157384683
NC_000006.12	157455784	157457331
NC_000006.12	157514086	157516732
NC_000006.12	157836492	157838053
NC_000006.12	157842325	157843464
NC_000006.12	157899354	157900658
NC_000006.12	158003977	158006552
NC_000006.12	158086793	158088815
NC_000006.12	158642263	158643951
NC_000006.12	159694338	159695517
NC_000006.12	159984155	159986551
NC_000006.12	163441871	163444680
NC_000006.12	163445416	163448715
NC_000006.12	163574879	163576777
NC_000006.12	166624476	166625664
NC_000006.12	167348865	167350962
NC_000006.12	167544754	167546033
NC_000006.12	167679021	167680162
NC_000006.12	167840822	167841886
NC_000006.12	167846052	167847255
NC_000006.12	168034270	168036182
NC_000006.12	169213936	169217399
NC_000007.14	523269	524753
NC_000007.14	817955	819962
NC_000007.14	872006	873332
NC_000007.14	1088921	1092683
NC_000007.14	1461764	1464720
NC_000007.14	2109569	2111681
NC_000007.14	2359181	2362761
NC_000007.14	2642555	2645578
NC_000007.14	2820933	2822378
NC_000007.14	4701661	4702892
NC_000007.14	4706546	4708003
NC_000007.14	4720670	4724411
NC_000007.14	4726395	4729202
NC_000007.14	4737909	4739329
NC_000007.14	4749649	4751967
NC_000007.14	4974919	4975987
NC_000007.14	5413116	5417995
NC_000007.14	5522741	5525679
NC_000007.14	5599851	5600853
NC_000007.14	5689040	5693228
NC_000007.14	5776183	5780720
NC_000007.14	7186792	7187902
NC_000007.14	7568711	7570023
NC_000007.14	17014597	17015785
NC_000007.14	17308812	17310980
NC_000007.14	22724921	22726249
NC_000007.14	23011004	23012538
NC_000007.14	26187466	26188520
NC_000007.14	26194009	26195053
NC_000007.14	27659828	27661666
NC_000007.14	27741515	27742932
NC_000007.14	28175437	28176718
NC_000007.14	29094736	29095744
NC_000007.14	32940260	32941927
NC_000007.14	32955728	32957139
NC_000007.14	36162593	36163841
NC_000007.14	36185828	36187546
NC_000007.14	36301584	36303109
NC_000007.14	39977388	39979859
NC_000007.14	47336693	47338830
NC_000007.14	47379885	47384769
NC_000007.14	47582379	47583875
NC_000007.14	48410965	48412006
NC_000007.14	50665677	50667484
NC_000007.14	50714408	50718831
NC_000007.14	55078104	55079936
NC_000007.14	55092585	55094251
NC_000007.14	55100539	55102067
NC_000007.14	55130036	55134200
NC_000007.14	55963050	55964299
NC_000007.14	65762957	65765594
NC_000007.14	65921737	65924022
NC_000007.14	65959532	65960748
NC_000007.14	66119907	66124706
NC_000007.14	66147733	66149034
NC_000007.14	66153140	66154836
NC_000007.14	66683073	66684944
NC_000007.14	66764556	66765723
NC_000007.14	70728312	70732786
NC_000007.14	73003139	73004890
NC_000007.14	73190303	73192086
NC_000007.14	73291695	73292722
NC_000007.14	73739468	73742284
NC_000007.14	74172033	74173480
NC_000007.14	74297714	74298880
NC_000007.14	74610413	74613081
NC_000007.14	74653125	74656130
NC_000007.14	74668696	74670786
NC_000007.14	74740111	74741238
NC_000007.14	74819700	74821095
NC_000007.14	74845023	74846256
NC_000007.14	74887774	74889539
NC_000007.14	75054470	75056043
NC_000007.14	75100153	75101373
NC_000007.14	75184803	75186050
NC_000007.14	75238199	75239442
NC_000007.14	75360223	75362038
NC_000007.14	75415841	75420308
NC_000007.14	76044768	76045908
NC_000007.14	76049059	76050089
NC_000007.14	76319337	76321841
NC_000007.14	76327853	76329039
NC_000007.14	76341197	76342845
NC_000007.14	76380413	76381961
NC_000007.14	76462966	76466974
NC_000007.14	77563798	77565366
NC_000007.14	77724715	77726951
NC_000007.14	77793999	77796835
NC_000007.14	80183685	80186754
NC_000007.14	92830925	92831969
NC_000007.14	98285108	98300926
NC_000007.14	99061580	99062717
NC_000007.14	99066947	99068017
NC_000007.14	99080148	99081420
NC_000007.14	100430577	100435579
NC_000007.14	100864046	100866731
NC_000007.14	101125141	101126209
NC_000007.14	101820116	101823205
NC_000007.14	101823664	101827971
NC_000007.14	101855222	101856579
NC_000007.14	101881218	101882699
NC_000007.14	101893304	101894507
NC_000007.14	101903414	101904469
NC_000007.14	103351730	103352802
NC_000007.14	105022890	105024582
NC_000007.14	105085551	105086735
NC_000007.14	105244728	105247463
NC_000007.14	105365210	105366500
NC_000007.14	105389497	105390697
NC_000007.14	107940401	107941978
NC_000007.14	107960573	107961662
NC_000007.14	114920891	114921937
NC_000007.14	128536406	128537434
NC_000007.14	128538665	128540603
NC_000007.14	129860962	129862360
NC_000007.14	129924611	129925931
NC_000007.14	129943454	129944637
NC_000007.14	130073371	130075024
NC_000007.14	130885144	130888441
NC_000007.14	130989714	130992392
NC_000007.14	130999465	131000776
NC_000007.14	131032538	131036255
NC_000007.14	131055839	131057046
NC_000007.14	131066959	131068351
NC_000007.14	131094340	131095693
NC_000007.14	131338684	131340596
NC_000007.14	131345571	131346594
NC_000007.14	134700457	134701798
NC_000007.14	134889452	134890588
NC_000007.14	137848076	137849117
NC_000007.14	137922531	137923896
NC_000007.14	137962670	137965527
NC_000007.14	137968803	137969831
NC_000007.14	139079299	139081436
NC_000007.14	139733628	139737232
NC_000007.14	139754627	139756967
NC_000007.14	140628988	140631373
NC_000007.14	143264323	143265391
NC_000007.14	144292626	144293675
NC_000007.14	148717013	148720926
NC_000007.14	148985381	148986838
NC_000007.14	151103824	151105129
NC_000007.14	151339980	151341443
NC_000007.14	151501632	151503662
NC_000007.14	151521084	151522524
NC_000007.14	151585340	151587590
NC_000007.14	151599749	151602088
NC_000007.14	151629621	151631707
NC_000007.14	151794153	151797239
NC_000007.14	151797888	151801807
NC_000007.14	151878167	151880663
NC_000007.14	152344577	152345685
NC_000007.14	155655616	155657506
NC_000007.14	155690409	155691602
NC_000007.14	155732372	155735167
NC_000007.14	155760847	155761850
NC_000007.14	155762510	155765196
NC_000007.14	157143803	157146560
NC_000007.14	157380084	157382017
NC_000007.14	158810754	158811778
NC_000008.11	542030	543865
NC_000008.11	703727	705446
NC_000008.11	6531029	6534571
NC_000008.11	11839319	11840559
NC_000008.11	13114561	13116240
NC_000008.11	13198044	13199162
NC_000008.11	13201852	13204558
NC_000008.11	13238308	13239409
NC_000008.11	17032602	17033811
NC_000008.11	17492794	17493832
NC_000008.11	17691189	17693564
NC_000008.11	17724619	17726222
NC_000008.11	18719036	18720126
NC_000008.11	18802817	18804102
NC_000008.11	18990056	18991284
NC_000008.11	19663183	19667136
NC_000008.11	22396200	22399887
NC_000008.11	22445228	22447528
NC_000008.11	23540185	23542743
NC_000008.11	23546744	23548674
NC_000008.11	23552133	23554259
NC_000008.11	26337480	26338557
NC_000008.11	26574820	26576675
NC_000008.11	26660378	26661521
NC_000008.11	27546026	27549096
NC_000008.11	27769756	27771404
NC_000008.11	29063832	29065551
NC_000008.11	30279047	30280942
NC_000008.11	30317979	30319919
NC_000008.11	30408238	30410076
NC_000008.11	30454771	30456972
NC_000008.11	30460648	30461682
NC_000008.11	30485504	30486717
NC_000008.11	30495870	30497043
NC_000008.11	30548872	30550546
NC_000008.11	30562191	30564183
NC_000008.11	30569532	30570996
NC_000008.11	30574852	30576676
NC_000008.11	30576803	30578410
NC_000008.11	30723334	30725656
NC_000008.11	33483350	33484610
NC_000008.11	37897324	37898830
NC_000008.11	38266406	38268024
NC_000008.11	38376411	38378942
NC_000008.11	38922770	38925029
NC_000008.11	41576286	41577567
NC_000008.11	41960227	41961261
NC_000008.11	41986958	41988369
NC_000008.11	42041295	42042390
NC_000008.11	42044028	42046698
NC_000008.11	42048304	42049422
NC_000008.11	42490434	42493022
NC_000008.11	43057551	43060777
NC_000008.11	43142273	43143727
NC_000008.11	47511109	47512301
NC_000008.11	47520886	47522045
NC_000008.11	47733390	47734588
NC_000008.11	54011527	54013059
NC_000008.11	60543673	60545655
NC_000008.11	60714930	60717248
NC_000008.11	61705389	61707028
NC_000008.11	70375830	70377127
NC_000008.11	73977031	73978372
NC_000008.11	80492510	80493913
NC_000008.11	86412551	86413768
NC_000008.11	93735416	93736482
NC_000008.11	95144542	95145667
NC_000008.11	96332897	96334411
NC_000008.11	96517808	96520014
NC_000008.11	96520820	96521915
NC_000008.11	96566769	96568293
NC_000008.11	96581040	96582973
NC_000008.11	97129479	97131114
NC_000008.11	97258856	97260038
NC_000008.11	97649548	97650984
NC_000008.11	98043071	98044243
NC_000008.11	100279133	100280612
NC_000008.11	100928013	100930329
NC_000008.11	100933790	100935403
NC_000008.11	102387297	102388818
NC_000008.11	102393302	102394351
NC_000008.11	102649917	102651252
NC_000008.11	103021899	103023942
NC_000008.11	115428451	115429660
NC_000008.11	117922211	117924136
NC_000008.11	117932417	117933954
NC_000008.11	118000609	118001614
NC_000008.11	118010102	118012461
NC_000008.11	118030492	118031967
NC_000008.11	118061376	118062460
NC_000008.11	118096500	118098421
NC_000008.11	122788398	122790148
NC_000008.11	122886287	122887607
NC_000008.11	122918895	122920367
NC_000008.11	123267613	123268882
NC_000008.11	123538322	123540294
NC_000008.11	124477980	124479026
NC_000008.11	124593300	124595740
NC_000008.11	124637511	124641640
NC_000008.11	124648574	124651326
NC_000008.11	124651922	124654843
NC_000008.11	124716801	124719443
NC_000008.11	125520816	125522070
NC_000008.11	125605074	125606379
NC_000008.11	127888070	127889649
NC_000008.11	130179934	130181037
NC_000008.11	130209183	130210192
NC_000008.11	133069759	133071010
NC_000008.11	133257879	133258909
NC_000008.11	133272247	133276718
NC_000008.11	133504600	133505853
NC_000008.11	133531726	133534143
NC_000008.11	133538840	133540290
NC_000008.11	134828304	134830189
NC_000008.11	135641537	135643081
NC_000008.11	140512733	140514224
NC_000008.11	140525373	140528177
NC_000008.11	140576048	140577359
NC_000008.11	140612021	140613352
NC_000008.11	141152244	141154348
NC_000008.11	143946953	143949748
NC_000008.11	144061021	144062179
NC_000008.11	144799770	144801591
NC_000009.12	697809	700615
NC_000009.12	701192	703190
NC_000009.12	723776	724977
NC_000009.12	726149	727531
NC_000009.12	2051917	2052982
NC_000009.12	2155415	2158613
NC_000009.12	2174891	2176273
NC_000009.12	3957777	3958935
NC_000009.12	4155175	4156479
NC_000009.12	5655051	5656365
NC_000009.12	13277319	13278345
NC_000009.12	14150218	14151692
NC_000009.12	14197680	14198797
NC_000009.12	14219910	14221402
NC_000009.12	14262287	14263626
NC_000009.12	14296814	14297827
NC_000009.12	14306213	14307655
NC_000009.12	17136250	17137540
NC_000009.12	19236644	19237699
NC_000009.12	19376259	19377432
NC_000009.12	19378252	19379484
NC_000009.12	21330078	21331117
NC_000009.12	32524407	32525561
NC_000009.12	32547744	32549717
NC_000009.12	33077131	33078343
NC_000009.12	33134994	33137144
NC_000009.12	33141719	33142938
NC_000009.12	33826325	33829240
NC_000009.12	33863043	33866406
NC_000009.12	33895686	33897944
NC_000009.12	34120347	34122051
NC_000009.12	35493460	35494817
NC_000009.12	35563144	35564834
NC_000009.12	36484235	36486674
NC_000009.12	37121414	37123460
NC_000009.12	37448746	37450742
NC_000009.12	42826234	42827472
NC_000009.12	62450774	62451983
NC_000009.12	69036760	69038798
NC_000009.12	70391337	70393402
NC_000009.12	71907285	71908511
NC_000009.12	77932896	77934955
NC_000009.12	77954258	77955482
NC_000009.12	79591570	79593447
NC_000009.12	81595313	81596444
NC_000009.12	81612276	81614317
NC_000009.12	81661791	81663976
NC_000009.12	81815514	81819621
NC_000009.12	83694473	83698046
NC_000009.12	87555449	87561620
NC_000009.12	89733238	89735620
NC_000009.12	92751518	92754606
NC_000009.12	93059252	93060970
NC_000009.12	93135059	93136833
NC_000009.12	93581133	93582169
NC_000009.12	94382016	94383408
NC_000009.12	94871275	94873042
NC_000009.12	95010462	95013606
NC_000009.12	95030223	95031595
NC_000009.12	95105944	95108453
NC_000009.12	96451570	96453275
NC_000009.12	96614711	96618467
NC_000009.12	98907167	98908177
NC_000009.12	104845680	104847514
NC_000009.12	104913464	104915360
NC_000009.12	107296494	107298635
NC_000009.12	107309596	107310967
NC_000009.12	109299909	109301966
NC_000009.12	110015922	110017966
NC_000009.12	111467916	111469871
NC_000009.12	111479301	111482358
NC_000009.12	111917918	111921541
NC_000009.12	111926262	111927850
NC_000009.12	111937803	111938864
NC_000009.12	112073748	112074876
NC_000009.12	112402462	112403574
NC_000009.12	113152182	113153334
NC_000009.12	113602997	113606385
NC_000009.12	113615954	113619170
NC_000009.12	114159175	114161829
NC_000009.12	114374635	114375760
NC_000009.12	114596085	114597832
NC_000009.12	120436139	120437502
NC_000009.12	121266561	121267815
NC_000009.12	124262295	124263673
NC_000009.12	124271999	124279513
NC_000009.12	124280199	124282439
NC_000009.12	124289884	124293498
NC_000009.12	124370824	124371891
NC_000009.12	125178878	125181509
NC_000009.12	125186845	125188786
NC_000009.12	125271073	125272418
NC_000009.12	125273594	125274689
NC_000009.12	125279691	125281307
NC_000009.12	125823633	125825047
NC_000009.12	127850398	127852240
NC_000009.12	127901261	127902477
NC_000009.12	128053175	128055016
NC_000009.12	128057933	128059968
NC_000009.12	128082024	128084497
NC_000009.12	128096665	128097742
NC_000009.12	128105224	128110857
NC_000009.12	128884766	128886786
NC_000009.12	128917549	128919025
NC_000009.12	129274304	129276013
NC_000009.12	129484267	129486526
NC_000009.12	129504177	129508883
NC_000009.12	129889228	129890229
NC_000009.12	129931857	129935913
NC_000009.12	129995138	129996863
NC_000009.12	130036622	130038550
NC_000009.12	130055142	130056503
NC_000009.12	130729918	130731190
NC_000009.12	130849228	130851431
NC_000009.12	131374066	131375499
NC_000009.12	131429700	131433023
NC_000009.12	131667647	131670818
NC_000009.12	131705373	131708099
NC_000009.12	131709106	131710619
NC_000009.12	131715942	131720142
NC_000009.12	132352079	132353878
NC_000009.12	133984558	133989969
NC_000009.12	134252446	134254360
NC_000009.12	134438628	134440804
NC_000009.12	134702445	134704476
NC_000009.12	134793463	134794549
NC_000009.12	135886226	135888406
NC_000009.12	136887789	136889306
NC_000009.12	137624396	137626069
NC_000009.12	137630438	137634563
NC_000009.12	137665641	137667892
NC_000009.12	137691351	137693239
NC_000010.11	234686	236196
NC_000010.11	256654	258411
NC_000010.11	323767	325637
NC_000010.11	448173	450502
NC_000010.11	489466	491546
NC_000010.11	593714	595253
NC_000010.11	604233	605889
NC_000010.11	682891	684556
NC_000010.11	889411	892795
NC_000010.11	5547712	5549230
NC_000010.11	5785760	5788374
NC_000010.11	6114040	6115683
NC_000010.11	6168679	6176388
NC_000010.11	6194169	6196819
NC_000010.11	6272544	6276104
NC_000010.11	7790188	7791869
NC_000010.11	7796547	7797792
NC_000010.11	11703079	11705531
NC_000010.11	12034982	12036101
NC_000010.11	12222236	12225456
NC_000010.11	12270322	12271766
NC_000010.11	12358209	12359393
NC_000010.11	12360183	12364204
NC_000010.11	12461040	12462443
NC_000010.11	12545674	12548222
NC_000010.11	12629408	12630459
NC_000010.11	12643334	12644440
NC_000010.11	12731053	12732075
NC_000010.11	13702151	13704312
NC_000010.11	14523208	14524325
NC_000010.11	14574601	14578437
NC_000010.11	14580143	14581898
NC_000010.11	14582151	14585545
NC_000010.11	14588442	14591976
NC_000010.11	14597738	14598950
NC_000010.11	14737160	14738496
NC_000010.11	15150756	15152354
NC_000010.11	16756309	16757319
NC_000010.11	17655839	17656978
NC_000010.11	18624381	18626975
NC_000010.11	21535285	21536396
NC_000010.11	21551906	21553036
NC_000010.11	21553611	21554859
NC_000010.11	22536530	22537592
NC_000010.11	24417352	24419111
NC_000010.11	25017539	25018753
NC_000010.11	29532994	29534065
NC_000010.11	29586926	29589335
NC_000010.11	29721773	29723526
NC_000010.11	29726386	29729074
NC_000010.11	30057428	30058748
NC_000010.11	30431658	30433047
NC_000010.11	31317208	31318321
NC_000010.11	32929007	32930681
NC_000010.11	32934747	32937742
NC_000010.11	32938446	32940831
NC_000010.11	33006331	33007357
NC_000010.11	33236175	33237711
NC_000010.11	33289217	33294243
NC_000010.11	33323790	33325030
NC_000010.11	34663251	34664409
NC_000010.11	35340480	35341871
NC_000010.11	35379915	35382336
NC_000010.11	35392947	35394724
NC_000010.11	35412568	35414363
NC_000010.11	35430167	35432182
NC_000010.11	35447053	35450268
NC_000010.11	35638012	35639049
NC_000010.11	43391193	43393884
NC_000010.11	43417688	43420368
NC_000010.11	44973462	44974873
NC_000010.11	50414606	50416103
NC_000010.11	61898778	61899814
NC_000010.11	61993639	61995534
NC_000010.11	62035877	62037756
NC_000010.11	62079092	62081260
NC_000010.11	63143348	63145142
NC_000010.11	63223082	63224165
NC_000010.11	63254580	63255611
NC_000010.11	63260123	63261515
NC_000010.11	63283907	63285563
NC_000010.11	63413505	63414667
NC_000010.11	63523457	63525200
NC_000010.11	63553164	63554596
NC_000010.11	68339678	68342135
NC_000010.11	69126068	69128648
NC_000010.11	70130259	70131435
NC_000010.11	70164992	70166361
NC_000010.11	70296274	70297382
NC_000010.11	71836888	71840163
NC_000010.11	72030057	72031536
NC_000010.11	72214320	72215541
NC_000010.11	72242437	72243564
NC_000010.11	72317971	72319358
NC_000010.11	72326590	72327996
NC_000010.11	72332879	72334873
NC_000010.11	72355383	72356522
NC_000010.11	73411375	73413006
NC_000010.11	74048186	74049693
NC_000010.11	74051101	74052711
NC_000010.11	74089882	74090970
NC_000010.11	75161584	75163424
NC_000010.11	75232481	75234041
NC_000010.11	75405006	75408765
NC_000010.11	75645845	75647692
NC_000010.11	76034228	76035987
NC_000010.11	76302992	76304095
NC_000010.11	77901698	77902698
NC_000010.11	79094473	79097192
NC_000010.11	79162493	79164333
NC_000010.11	79259831	79261439
NC_000010.11	79268491	79269813
NC_000010.11	80521662	80524075
NC_000010.11	86754152	86755302
NC_000010.11	86761555	86764080
NC_000010.11	86973113	86974808
NC_000010.11	87078558	87080383
NC_000010.11	89417359	89418481
NC_000010.11	91801333	91803217
NC_000010.11	92210595	92212109
NC_000010.11	93432917	93433955
NC_000010.11	94404235	94405398
NC_000010.11	95257398	95258578
NC_000010.11	95433464	95435857
NC_000010.11	95551963	95553072
NC_000010.11	95553761	95556120
NC_000010.11	96669161	96671046
NC_000010.11	96836509	96837698
NC_000010.11	97428919	97430168
NC_000010.11	97642130	97643801
NC_000010.11	99991001	99992006
NC_000010.11	101786714	101788302
NC_000010.11	101811358	101812457
NC_000010.11	102745392	102746491
NC_000010.11	102755764	102759190
NC_000010.11	102767713	102768930
NC_000010.11	102814151	102816165
NC_000010.11	103041501	103044346
NC_000010.11	103051360	103052369
NC_000010.11	103125020	103126561
NC_000010.11	103366446	103367703
NC_000010.11	103665996	103667681
NC_000010.11	103984058	103985420
NC_000010.11	104334194	104335631
NC_000010.11	110425550	110427215
NC_000010.11	110498916	110500777
NC_000010.11	112966492	112967939
NC_000010.11	112979177	112981029
NC_000010.11	113011902	113013398
NC_000010.11	113018310	113019356
NC_000010.11	113089552	113091741
NC_000010.11	113099293	113100964
NC_000010.11	113107388	113109284
NC_000010.11	113112324	113113389
NC_000010.11	113114250	113116000
NC_000010.11	113116853	113118215
NC_000010.11	113119887	113122145
NC_000010.11	113127137	113129947
NC_000010.11	113130849	113132140
NC_000010.11	113150553	113152516
NC_000010.11	113158597	113161832
NC_000010.11	113164204	113166151
NC_000010.11	113705877	113707040
NC_000010.11	113956650	113957833
NC_000010.11	114165395	114166405
NC_000010.11	114648029	114649990
NC_000010.11	114875281	114876573
NC_000010.11	119104934	119106402
NC_000010.11	119129884	119131575
NC_000010.11	119166300	119167409
NC_000010.11	119411743	119412808
NC_000010.11	119726645	119727768
NC_000010.11	121509112	121510766
NC_000010.11	121929121	121930562
NC_000010.11	122114038	122115189
NC_000010.11	122147099	122148317
NC_000010.11	122154602	122156172
NC_000010.11	124082254	124083411
NC_000010.11	124095015	124096383
NC_000010.11	124701830	124703248
NC_000010.11	124919131	124920398
NC_000010.11	124924938	124927275
NC_000010.11	124954152	124956472
NC_000010.11	125043905	125045356
NC_000010.11	125058270	125059309
NC_000010.11	126916422	126918032
NC_000010.11	129528911	129530910
NC_000010.11	129605579	129608982
NC_000010.11	129715265	129716610
NC_000010.11	131907439	131911885
NC_000010.11	131968334	131978181
NC_000010.11	131982808	131984576
NC_000010.11	132329262	132330714
NC_000010.11	132517630	132519902
NC_000010.11	132558044	132560853
NC_000010.11	132585265	132588528
NC_000010.11	132589758	132593591
NC_000010.11	132631401	132635255
NC_000010.11	133304848	133307269
NC_000011.10	286461	288173
NC_000011.10	325174	326732
NC_000011.10	457068	458255
NC_000011.10	692722	694293
NC_000011.10	744323	745428
NC_000011.10	932776	937277
NC_000011.10	1337811	1339218
NC_000011.10	1892619	1893964
NC_000011.10	3790864	3793212
NC_000011.10	3894748	3896789
NC_000011.10	9255876	9257708
NC_000011.10	9261571	9263969
NC_000011.10	9399990	9401257
NC_000011.10	9571476	9572998
NC_000011.10	9661910	9663444
NC_000011.10	11407888	11409224
NC_000011.10	12051448	12052827
NC_000011.10	12113487	12116942
NC_000011.10	12742819	12745288
NC_000011.10	12775261	12776468
NC_000011.10	12816987	12818062
NC_000011.10	12839104	12840765
NC_000011.10	14889837	14890956
NC_000011.10	16739599	16741335
NC_000011.10	33282184	33284016
NC_000011.10	45044797	45046838
NC_000011.10	45802557	45803969
NC_000011.10	46113233	46114670
NC_000011.10	46578155	46579408
NC_000011.10	46591545	46592848
NC_000011.10	46675874	46677364
NC_000011.10	47256120	47257140
NC_000011.10	47520809	47522979
NC_000011.10	47530361	47532587
NC_000011.10	48006052	48008519
NC_000011.10	57564412	57565696
NC_000011.10	57602405	57606301
NC_000011.10	59197284	59198782
NC_000011.10	60949119	60951062
NC_000011.10	61359884	61360928
NC_000011.10	61430807	61432244
NC_000011.10	62433109	62434785
NC_000011.10	62438175	62440470
NC_000011.10	62443930	62446680
NC_000011.10	62502439	62503603
NC_000011.10	62513748	62517428
NC_000011.10	62668407	62669510
NC_000011.10	62710107	62712268
NC_000011.10	63685291	63686561
NC_000011.10	64764626	64765789
NC_000011.10	64849065	64852079
NC_000011.10	64860571	64863854
NC_000011.10	64866800	64869550
NC_000011.10	64873598	64877351
NC_000011.10	65336932	65338641
NC_000011.10	65508376	65510792
NC_000011.10	66075701	66077557
NC_000011.10	66650449	66653408
NC_000011.10	66668592	66669724
NC_000011.10	66675674	66677228
NC_000011.10	66956324	66957834
NC_000011.10	67116225	67117659
NC_000011.10	67122624	67126900
NC_000011.10	68198396	68202035
NC_000011.10	68272701	68274165
NC_000011.10	68350721	68352800
NC_000011.10	68496182	68497574
NC_000011.10	68748828	68750102
NC_000011.10	68827570	68831208
NC_000011.10	68855881	68857394
NC_000011.10	69005322	69007207
NC_000011.10	69901365	69903586
NC_000011.10	70092989	70099137
NC_000011.10	73095959	73096990
NC_000011.10	75824632	75826715
NC_000011.10	76129422	76130574
NC_000011.10	76738411	76739670
NC_000011.10	77632789	77634282
NC_000011.10	78185483	78187749
NC_000011.10	85981409	85982741
NC_000011.10	86035438	86037820
NC_000011.10	86047260	86050263
NC_000011.10	88424867	88426048
NC_000011.10	93543725	93545120
NC_000011.10	93738203	93739767
NC_000011.10	95792240	95793439
NC_000011.10	100681064	100682448
NC_000011.10	100685651	100686951
NC_000011.10	100847342	100848513
NC_000011.10	105045540	105047215
NC_000011.10	110095435	110096927
NC_000011.10	110240372	110241531
NC_000011.10	110293500	110294645
NC_000011.10	111416319	111417510
NC_000011.10	111692165	111693373
NC_000011.10	111937968	111939134
NC_000011.10	114072612	114076713
NC_000011.10	114093750	114096982
NC_000011.10	114112240	114114412
NC_000011.10	114122418	114125944
NC_000011.10	114156119	114159220
NC_000011.10	114160959	114162507
NC_000011.10	114163769	114165096
NC_000011.10	114180836	114183666
NC_000011.10	114227860	114230697
NC_000011.10	114251698	114253544
NC_000011.10	116907410	116908439
NC_000011.10	117010808	117012043
NC_000011.10	117084194	117088010
NC_000011.10	118763356	118764684
NC_000011.10	118772952	118774377
NC_000011.10	118894072	118896865
NC_000011.10	122092105	122093183
NC_000011.10	122155636	122157671
NC_000011.10	123063578	123065184
NC_000011.10	123068159	123069445
NC_000011.10	126134607	126135923
NC_000011.10	126359370	126360829
NC_000011.10	126374285	126375766
NC_000011.10	126389966	126391312
NC_000011.10	126399016	126400117
NC_000011.10	126416938	126417942
NC_000011.10	128714122	128715300
NC_000011.10	130067803	130068904
NC_000011.10	130101024	130102561
NC_000012.12	768088	769877
NC_000012.12	1579324	1580472
NC_000012.12	1663400	1665076
NC_000012.12	2891726	2893514
NC_000012.12	3108303	3109759
NC_000012.12	3116339	3119135
NC_000012.12	3131022	3133309
NC_000012.12	6221335	6225834
NC_000012.12	6326385	6328205
NC_000012.12	6568760	6570081
NC_000012.12	7934334	7935582
NC_000012.12	10210492	10211821
NC_000012.12	10215064	10217005
NC_000012.12	11700659	11703189
NC_000012.12	12612726	12614367
NC_000012.12	14368814	14370957
NC_000012.12	14375931	14378385
NC_000012.12	15747666	15748949
NC_000012.12	19465510	19466636
NC_000012.12	19486514	19488044
NC_000012.12	20473299	20474549
NC_000012.12	21438552	21439966
NC_000012.12	24198342	24199370
NC_000012.12	24380932	24382506
NC_000012.12	25248112	25249812
NC_000012.12	25383558	25385031
NC_000012.12	27251875	27253956
NC_000012.12	27527115	27528291
NC_000012.12	27530613	27532252
NC_000012.12	27551206	27553106
NC_000012.12	29373605	29375209
NC_000012.12	31964992	31966402
NC_000012.12	32520270	32521600
NC_000012.12	32537764	32539594
NC_000012.12	32540340	32541860
NC_000012.12	42142534	42143856
NC_000012.12	45925189	45926968
NC_000012.12	47077327	47078836
NC_000012.12	49265757	49268393
NC_000012.12	50302986	50304199
NC_000012.12	50403823	50405083
NC_000012.12	50761006	50763167
NC_000012.12	51970061	51972309
NC_000012.12	53405659	53407103
NC_000012.12	53600599	53602538
NC_000012.12	53615162	53617643
NC_000012.12	54260960	54262060
NC_000012.12	56125168	56126186
NC_000012.12	57103135	57104635
NC_000012.12	57134179	57136175
NC_000012.12	57206517	57208169
NC_000012.12	57428503	57429519
NC_000012.12	57829292	57831570
NC_000012.12	62792431	62793896
NC_000012.12	67272638	67273684
NC_000012.12	67275219	67276744
NC_000012.12	68406714	68407921
NC_000012.12	68411496	68412678
NC_000012.12	68623648	68626072
NC_000012.12	68626698	68627759
NC_000012.12	68635437	68636969
NC_000012.12	68641839	68643032
NC_000012.12	69099250	69100459
NC_000012.12	75982181	75984221
NC_000012.12	76767479	76769292
NC_000012.12	79911057	79912311
NC_000012.12	93823610	93824821
NC_000012.12	94185075	94186736
NC_000012.12	94207893	94208926
NC_000012.12	95701859	95703151
NC_000012.12	96227507	96229536
NC_000012.12	96240727	96243068
NC_000012.12	96258813	96260099
NC_000012.12	96385797	96386801
NC_000012.12	96394441	96395759
NC_000012.12	98522791	98524016
NC_000012.12	100131804	100132931
NC_000012.12	100143161	100145955
NC_000012.12	101927358	101928663
NC_000012.12	103831426	103832753
NC_000012.12	103944442	103947134
NC_000012.12	104299359	104302926
NC_000012.12	104576974	104578737
NC_000012.12	104598815	104599815
NC_000012.12	105108858	105109877
NC_000012.12	105199145	105200263
NC_000012.12	105224666	105226148
NC_000012.12	105506098	105507140
NC_000012.12	106093493	106095757
NC_000012.12	106141413	106142730
NC_000012.12	108725571	108726982
NC_000012.12	108732484	108734000
NC_000012.12	108774414	108775516
NC_000012.12	108818410	108819543
NC_000012.12	108825535	108829011
NC_000012.12	108832824	108834592
NC_000012.12	108852061	108856284
NC_000012.12	110011075	110013063
NC_000012.12	110316793	110318600
NC_000012.12	110320981	110322265
NC_000012.12	110502405	110503428
NC_000012.12	110572250	110574176
NC_000012.12	110745695	110747218
NC_000012.12	111402386	111404961
NC_000012.12	111412365	111414020
NC_000012.12	111468156	111469381
NC_000012.12	111572018	111574683
NC_000012.12	113040128	113041346
NC_000012.12	113074447	113076104
NC_000012.12	114669837	114672479
NC_000012.12	115421988	115423143
NC_000012.12	116068864	116069924
NC_000012.12	116141533	116142869
NC_000012.12	116144812	116146710
NC_000012.12	116160651	116162012
NC_000012.12	116179112	116181922
NC_000012.12	116195277	116197801
NC_000012.12	116202535	116203744
NC_000012.12	116317803	116320095
NC_000012.12	116542254	116543719
NC_000012.12	120232757	120234527
NC_000012.12	120251613	120253089
NC_000012.12	120540804	120542851
NC_000012.12	120552088	120554282
NC_000012.12	120833511	120834759
NC_000012.12	120842512	120846153
NC_000012.12	120904727	120905765
NC_000012.12	121124107	121125232
NC_000012.12	121208346	121209870
NC_000012.12	121571589	121573013
NC_000012.12	121830069	121832677
NC_000012.12	121838378	121841849
NC_000012.12	122083670	122085486
NC_000012.12	122516840	122518518
NC_000012.12	122523271	122525582
NC_000012.12	122897085	122898308
NC_000012.12	123236607	123237774
NC_000012.12	123356495	123357797
NC_000012.12	123458991	123462067
NC_000012.12	124416850	124420888
NC_000012.12	124500275	124502261
NC_000012.12	124511706	124512967
NC_000012.12	124523423	124525986
NC_000012.12	124552243	124554951
NC_000012.12	124563319	124564336
NC_000012.12	124654714	124657532
NC_000012.12	124680382	124688158
NC_000012.12	124909539	124912416
NC_000012.12	128811325	128812535
NC_000012.12	130951671	130953718
NC_000012.12	130971923	130973357
NC_000012.12	131921679	131925538
NC_000012.12	131984580	131985632
NC_000012.12	132376841	132378553
NC_000012.12	132757160	132760751
NC_000012.12	132765638	132769873
NC_000013.11	19734322	19736555
NC_000013.11	20073737	20075973
NC_000013.11	20119189	20120347
NC_000013.11	21040117	21041201
NC_000013.11	21056777	21057855
NC_000013.11	29922133	29923486
NC_000013.11	29953711	29955000
NC_000013.11	33110265	33111951
NC_000013.11	36920971	36921992
NC_000013.11	40611064	40612154
NC_000013.11	40617199	40619171
NC_000013.11	40627526	40629414
NC_000013.11	40652297	40653781
NC_000013.11	40654321	40655928
NC_000013.11	40660436	40662324
NC_000013.11	40787287	40789065
[truncated: 1,149 more rows]

## Sheet: gained peaks LT
NC_000001.11	817674	819526
NC_000001.11	829100	830130
NC_000001.11	831449	832573
NC_000001.11	1232661	1236385
NC_000001.11	1264090	1266692
NC_000001.11	1269678	1271633
NC_000001.11	1402203	1405103
NC_000001.11	1408461	1412657
NC_000001.11	1433938	1435500
NC_000001.11	1558371	1559552
NC_000001.11	1681793	1683619
NC_000001.11	1751233	1753133
NC_000001.11	1762789	1764204
NC_000001.11	1775828	1776928
NC_000001.11	1779299	1780546
NC_000001.11	1786948	1788104
NC_000001.11	1804073	1805633
NC_000001.11	1847540	1848910
NC_000001.11	1874030	1875221
NC_000001.11	2191881	2194267
NC_000001.11	2216918	2218114
NC_000001.11	2236837	2238486
NC_000001.11	2245238	2247402
NC_000001.11	2252117	2255465
NC_000001.11	2266471	2270128
NC_000001.11	2272396	2279393
NC_000001.11	2393874	2395038
NC_000001.11	2401569	2406044
NC_000001.11	3527744	3529208
NC_000001.11	3738853	3740198
NC_000001.11	6194915	6196085
NC_000001.11	6533840	6535021
NC_000001.11	6597047	6599695
NC_000001.11	6623081	6624735
NC_000001.11	6833455	6834947
NC_000001.11	7149955	7152333
NC_000001.11	7998996	8002141
NC_000001.11	8008863	8010499
NC_000001.11	8106482	8107512
NC_000001.11	8117510	8122105
NC_000001.11	8134301	8135575
NC_000001.11	8198294	8199760
NC_000001.11	8203234	8207621
NC_000001.11	8210276	8212837
NC_000001.11	8213020	8214358
NC_000001.11	8215506	8217122
NC_000001.11	8217775	8218981
NC_000001.11	8231340	8233346
NC_000001.11	8239402	8240411
NC_000001.11	8245374	8246753
NC_000001.11	8252784	8255395
NC_000001.11	8256258	8258624
NC_000001.11	8364925	8366651
NC_000001.11	8378513	8380032
NC_000001.11	8439222	8440675
NC_000001.11	8469159	8470529
NC_000001.11	8495867	8497052
NC_000001.11	8509983	8511904
NC_000001.11	8824834	8826133
NC_000001.11	9113579	9115300
NC_000001.11	9125789	9127770
NC_000001.11	9162623	9163651
NC_000001.11	9230077	9233344
NC_000001.11	9244847	9247807
NC_000001.11	9253301	9255050
NC_000001.11	9268700	9271561
NC_000001.11	9272317	9274207
NC_000001.11	9274768	9276732
NC_000001.11	9277806	9280345
NC_000001.11	9295050	9303582
NC_000001.11	9314232	9316191
NC_000001.11	9316752	9318985
NC_000001.11	9337757	9339507
NC_000001.11	9363838	9365282
NC_000001.11	9369783	9370800
NC_000001.11	9396973	9398045
NC_000001.11	9406167	9407205
NC_000001.11	9443701	9445848
NC_000001.11	9451082	9452526
NC_000001.11	9565204	9566210
NC_000001.11	9907584	9909164
NC_000001.11	10057260	10058295
NC_000001.11	10063656	10065166
NC_000001.11	10249614	10251190
NC_000001.11	10419407	10421122
NC_000001.11	10481410	10483950
NC_000001.11	10508127	10509333
NC_000001.11	10535585	10537446
NC_000001.11	10551879	10555579
NC_000001.11	10626580	10627747
NC_000001.11	10633705	10637937
NC_000001.11	11051867	11053329
NC_000001.11	11100385	11101514
NC_000001.11	11662522	11663956
NC_000001.11	11915565	11917138
NC_000001.11	11918913	11920282
NC_000001.11	11926625	11927881
NC_000001.11	11959250	11960417
NC_000001.11	12032242	12034020
NC_000001.11	12132942	12134169
NC_000001.11	12146413	12148066
NC_000001.11	12168122	12169297
NC_000001.11	12171293	12172486
NC_000001.11	12178534	12180956
NC_000001.11	12344615	12345632
NC_000001.11	12435559	12437268
NC_000001.11	12440242	12441457
NC_000001.11	12483231	12485330
NC_000001.11	12486131	12488160
NC_000001.11	12519572	12523987
NC_000001.11	12528565	12529650
NC_000001.11	12564802	12570345
NC_000001.11	12572304	12573506
NC_000001.11	12591805	12593308
NC_000001.11	12612552	12613991
NC_000001.11	13785012	13787294
NC_000001.11	13796722	13799579
NC_000001.11	13800093	13801861
NC_000001.11	13812413	13815413
NC_000001.11	15172745	15174466
NC_000001.11	15201624	15202816
NC_000001.11	15329132	15330534
NC_000001.11	15345343	15346671
NC_000001.11	15410776	15413188
NC_000001.11	15423732	15425060
NC_000001.11	15628609	15632478
NC_000001.11	15642767	15646727
NC_000001.11	15685875	15687512
NC_000001.11	15713034	15714365
NC_000001.11	15779987	15781960
NC_000001.11	15824576	15825639
NC_000001.11	15844546	15846642
NC_000001.11	15893287	15895171
NC_000001.11	15927963	15930051
NC_000001.11	15951024	15952693
NC_000001.11	16133240	16134805
NC_000001.11	16172315	16173469
NC_000001.11	16317164	16318386
NC_000001.11	16369130	16370543
NC_000001.11	16636309	16637908
NC_000001.11	16640244	16641750
NC_000001.11	17612256	17619329
NC_000001.11	17619949	17621440
NC_000001.11	17625796	17627780
NC_000001.11	17635906	17637038
NC_000001.11	17644523	17651140
NC_000001.11	17669733	17674732
NC_000001.11	17679188	17680803
NC_000001.11	17696122	17699993
NC_000001.11	18896748	18899240
NC_000001.11	18919185	18920376
NC_000001.11	18931534	18932744
NC_000001.11	18947027	18948509
NC_000001.11	19033033	19035580
NC_000001.11	19046341	19047734
NC_000001.11	19076417	19077437
NC_000001.11	19201646	19203186
NC_000001.11	19366931	19368044
NC_000001.11	19405208	19406838
NC_000001.11	19478320	19479920
NC_000001.11	20153380	20154927
NC_000001.11	20184539	20185755
NC_000001.11	20474903	20476018
NC_000001.11	20591145	20593433
NC_000001.11	20748453	20749598
NC_000001.11	20946881	20948469
NC_000001.11	21263289	21265784
NC_000001.11	21272207	21274227
NC_000001.11	21287120	21289748
NC_000001.11	21290791	21292308
NC_000001.11	21292857	21294740
NC_000001.11	21304762	21305776
NC_000001.11	21325079	21329088
NC_000001.11	21340330	21342130
NC_000001.11	21547345	21549580
NC_000001.11	22345803	22347874
NC_000001.11	23020824	23023644
NC_000001.11	23161184	23163607
NC_000001.11	23376761	23379063
NC_000001.11	23696969	23697969
NC_000001.11	24183167	24185711
NC_000001.11	24188154	24189742
NC_000001.11	24293196	24294698
NC_000001.11	24322575	24324090
NC_000001.11	24535058	24536872
NC_000001.11	24542291	24543643
NC_000001.11	24548179	24549185
NC_000001.11	24640412	24641879
NC_000001.11	24683062	24684430
NC_000001.11	24767837	24769010
NC_000001.11	24806892	24808758
NC_000001.11	25440558	25441985
NC_000001.11	25452149	25453299
NC_000001.11	25567709	25570932
NC_000001.11	25698948	25701005
NC_000001.11	25771422	25772958
NC_000001.11	25790122	25791613
NC_000001.11	25953528	25954696
NC_000001.11	26770028	26771251
NC_000001.11	26777766	26781012
NC_000001.11	26932825	26935315
NC_000001.11	27030117	27031313
NC_000001.11	27107991	27109918
NC_000001.11	27254529	27255847
NC_000001.11	27449108	27450323
NC_000001.11	27517715	27520584
NC_000001.11	27564893	27566645
NC_000001.11	27594575	27598168
NC_000001.11	28015303	28016345
NC_000001.11	28060602	28061913
NC_000001.11	28070037	28071347
NC_000001.11	28154138	28155445
NC_000001.11	28370615	28373623
NC_000001.11	28385594	28387216
NC_000001.11	28398539	28399642
NC_000001.11	28632250	28633292
NC_000001.11	28649074	28650558
NC_000001.11	29146671	29151070
NC_000001.11	29161581	29162943
NC_000001.11	30783309	30784498
NC_000001.11	30951730	30953110
NC_000001.11	30989121	30990379
NC_000001.11	31018349	31019667
NC_000001.11	31022490	31024039
NC_000001.11	31047693	31049666
NC_000001.11	31111874	31112965
NC_000001.11	31886741	31887882
NC_000001.11	32026646	32028197
NC_000001.11	32181384	32183805
NC_000001.11	32296099	32299050
NC_000001.11	32310415	32311622
NC_000001.11	32315862	32317006
NC_000001.11	32349821	32351042
NC_000001.11	32358915	32361620
NC_000001.11	32654686	32657555
NC_000001.11	32744867	32746381
NC_000001.11	32953831	32955021
NC_000001.11	32993083	32995202
NC_000001.11	33006398	33007644
NC_000001.11	33023941	33025183
NC_000001.11	33027468	33029154
NC_000001.11	33081840	33082916
NC_000001.11	33128064	33129905
NC_000001.11	33326276	33327597
NC_000001.11	33328123	33329368
NC_000001.11	33340404	33341856
NC_000001.11	34857476	34858928
NC_000001.11	35180297	35181410
NC_000001.11	35345733	35347447
NC_000001.11	35501688	35502891
NC_000001.11	35810784	35811999
NC_000001.11	36225584	36228820
NC_000001.11	36229539	36230710
NC_000001.11	36244407	36245542
NC_000001.11	36358704	36359817
NC_000001.11	37475264	37476435
NC_000001.11	37990596	37991757
NC_000001.11	38079735	38081070
NC_000001.11	38995598	38996817
NC_000001.11	39115330	39116492
NC_000001.11	39167695	39168775
NC_000001.11	39195757	39196850
NC_000001.11	39201368	39202729
NC_000001.11	39229683	39231313
NC_000001.11	39385121	39386908
NC_000001.11	39421182	39423005
NC_000001.11	39478928	39480018
NC_000001.11	39540684	39541748
NC_000001.11	39930683	39932632
NC_000001.11	39968163	39972056
NC_000001.11	40217506	40218707
NC_000001.11	40400936	40403673
NC_000001.11	40686449	40687948
NC_000001.11	40701963	40703083
NC_000001.11	40726912	40729076
NC_000001.11	41010756	41014207
NC_000001.11	41156244	41157267
NC_000001.11	41659192	41660229
NC_000001.11	42231024	42232031
NC_000001.11	42683517	42685828
NC_000001.11	42691909	42692964
NC_000001.11	42947472	42949339
NC_000001.11	43199741	43201860
NC_000001.11	43233663	43235306
NC_000001.11	43302613	43305515
NC_000001.11	43451188	43452918
NC_000001.11	43524858	43526322
NC_000001.11	43550686	43552340
NC_000001.11	43680096	43681393
NC_000001.11	43716177	43717299
NC_000001.11	44664368	44665839
NC_000001.11	44680164	44682220
NC_000001.11	44817853	44818863
NC_000001.11	44820519	44821758
NC_000001.11	45001196	45002693
NC_000001.11	45441916	45443065
NC_000001.11	45516605	45518007
NC_000001.11	45536941	45538662
NC_000001.11	45669950	45671138
NC_000001.11	45688819	45690660
NC_000001.11	45804787	45805789
NC_000001.11	45871847	45873366
NC_000001.11	47349661	47351263
NC_000001.11	47758266	47759931
NC_000001.11	47818630	47819843
NC_000001.11	47983297	47985367
NC_000001.11	47993716	47996382
NC_000001.11	50663839	50664998
NC_000001.11	50750596	50751656
NC_000001.11	51261474	51262718
NC_000001.11	51434489	51435702
NC_000001.11	51727845	51729114
NC_000001.11	52678585	52680748
NC_000001.11	52724965	52726056
NC_000001.11	52731778	52733154
NC_000001.11	52742189	52743741
NC_000001.11	52934088	52935822
NC_000001.11	53013183	53014351
NC_000001.11	53033328	53034603
NC_000001.11	53041152	53042199
NC_000001.11	53175149	53176416
NC_000001.11	53908610	53910037
NC_000001.11	53964090	53965774
NC_000001.11	54268160	54269243
NC_000001.11	54275806	54276876
NC_000001.11	54290720	54293397
NC_000001.11	54332664	54334587
NC_000001.11	54335572	54337710
NC_000001.11	54339631	54340836
NC_000001.11	54382833	54385777
NC_000001.11	54386805	54388296
NC_000001.11	54484595	54485926
NC_000001.11	54850044	54853021
NC_000001.11	55033972	55035618
NC_000001.11	55066090	55067560
NC_000001.11	55069866	55071080
NC_000001.11	56470530	56471675
NC_000001.11	56498538	56499837
NC_000001.11	56511316	56514120
NC_000001.11	56548976	56550217
NC_000001.11	56942324	56944174
NC_000001.11	56951893	56953154
NC_000001.11	57232396	57233783
NC_000001.11	58396448	58397685
NC_000001.11	58452674	58456185
NC_000001.11	59394335	59395354
NC_000001.11	59403488	59405129
NC_000001.11	59520234	59521383
NC_000001.11	59552920	59555336
NC_000001.11	59599909	59601535
NC_000001.11	61043659	61044752
NC_000001.11	61113373	61114391
NC_000001.11	61147201	61149145
NC_000001.11	61160524	61161731
NC_000001.11	61179873	61181048
NC_000001.11	61189377	61190405
NC_000001.11	61203276	61204278
NC_000001.11	61276346	61277468
NC_000001.11	61284859	61286525
NC_000001.11	61343230	61344386
NC_000001.11	61450389	61452038
NC_000001.11	61716918	61718289
NC_000001.11	63588362	63589728
NC_000001.11	63618611	63619957
NC_000001.11	63623167	63624622
NC_000001.11	63638313	63639634
NC_000001.11	63663065	63664313
NC_000001.11	64863135	64864570
NC_000001.11	64922992	64924026
NC_000001.11	64955124	64956482
NC_000001.11	65153335	65155992
NC_000001.11	65161222	65162776
NC_000001.11	65176409	65178098
NC_000001.11	65202995	65207434
NC_000001.11	66415095	66416800
NC_000001.11	67400211	67401479
NC_000001.11	67421583	67423300
NC_000001.11	67558480	67560687
NC_000001.11	67699794	67700807
NC_000001.11	67749093	67750488
NC_000001.11	68141503	68142728
NC_000001.11	68158440	68159938
NC_000001.11	70264842	70266043
NC_000001.11	70318640	70319693
NC_000001.11	70330010	70331527
NC_000001.11	70337126	70338853
NC_000001.11	70413235	70415031
NC_000001.11	71054059	71055871
NC_000001.11	75722595	75723790
NC_000001.11	75730952	75732364
NC_000001.11	75796567	75798233
NC_000001.11	83771524	83773451
NC_000001.11	83899649	83900720
NC_000001.11	84688167	84689209
NC_000001.11	85339049	85340087
NC_000001.11	85404449	85406040
NC_000001.11	85414209	85415250
NC_000001.11	85663834	85665012
NC_000001.11	86793866	86795370
NC_000001.11	86869163	86870188
NC_000001.11	86909732	86912346
NC_000001.11	89883931	89885053
NC_000001.11	90935467	90936570
NC_000001.11	91764381	91766252
NC_000001.11	92545733	92546824
NC_000001.11	93352125	93353293
NC_000001.11	93529669	93530915
NC_000001.11	94114388	94116042
NC_000001.11	94117435	94119110
NC_000001.11	94219318	94220423
NC_000001.11	94357939	94359201
NC_000001.11	94487253	94489244
NC_000001.11	94501957	94502961
NC_000001.11	94523073	94524852
NC_000001.11	94909671	94912125
NC_000001.11	95067513	95068607
NC_000001.11	95941752	95943102
NC_000001.11	96730268	96731269
NC_000001.11	97911730	97912991
NC_000001.11	98663076	98664158
NC_000001.11	99703701	99704865
NC_000001.11	99854384	99855699
NC_000001.11	108957631	108960843
NC_000001.11	109149002	109150703
NC_000001.11	109184841	109186580
NC_000001.11	109299418	109301044
NC_000001.11	109308926	109310140
NC_000001.11	109372104	109373193
NC_000001.11	109416148	109417765
NC_000001.11	109575211	109576355
NC_000001.11	109823613	109824639
NC_000001.11	109902192	109903283
NC_000001.11	110340414	110341768
NC_000001.11	111154636	111155875
NC_000001.11	111510351	111511879
NC_000001.11	111698173	111699205
NC_000001.11	111882414	111883583
NC_000001.11	111980375	111983122
NC_000001.11	112701045	112702554
NC_000001.11	113760132	113761195
NC_000001.11	113807113	113808194
NC_000001.11	113905855	113907253
NC_000001.11	114435542	114437535
NC_000001.11	114494492	114495707
NC_000001.11	116154296	116155474
NC_000001.11	116374349	116375786
NC_000001.11	116981897	116983017
NC_000001.11	119315620	119317474
NC_000001.11	119332180	119333678
NC_000001.11	120946494	120947863
NC_000001.11	143737511	143739128
NC_000001.11	144568431	144569472
NC_000001.11	145692423	145693992
NC_000001.11	146033866	146037024
NC_000001.11	146044292	146045306
NC_000001.11	146947906	146949252
NC_000001.11	147203363	147205130
NC_000001.11	148601308	148602659
NC_000001.11	149158874	149160042
NC_000001.11	149433706	149434860
NC_000001.11	149648047	149649694
NC_000001.11	149938713	149940375
NC_000001.11	149963999	149965003
NC_000001.11	150019034	150020388
NC_000001.11	150146836	150147991
NC_000001.11	150376372	150377407
NC_000001.11	150416700	150417718
NC_000001.11	150430767	150431916
NC_000001.11	150610281	150611338
NC_000001.11	150612320	150613336
NC_000001.11	150848241	150849490
NC_000001.11	150859107	150860151
NC_000001.11	150963437	150967214
NC_000001.11	150975508	150977230
NC_000001.11	151011855	151013108
NC_000001.11	151057674	151058718
NC_000001.11	151068261	151070259
NC_000001.11	151071470	151072840
NC_000001.11	151199991	151201890
NC_000001.11	151301450	151303225
NC_000001.11	151442763	151443802
NC_000001.11	151553588	151554611
NC_000001.11	151612941	151614580
NC_000001.11	151661863	151663300
NC_000001.11	151976419	151978163
NC_000001.11	153532688	153534657
NC_000001.11	153605576	153606772
NC_000001.11	153659657	153661402
NC_000001.11	153893665	153895475
NC_000001.11	153908347	153909454
NC_000001.11	154153634	154155617
NC_000001.11	154214740	154216308
NC_000001.11	154224985	154226120
NC_000001.11	154411027	154412185
NC_000001.11	154433495	154438033
NC_000001.11	154441645	154442859
NC_000001.11	154443958	154450589
NC_000001.11	154455150	154458855
NC_000001.11	155014853	155016898
NC_000001.11	155101923	155104482
NC_000001.11	155469068	155470123
NC_000001.11	155506264	155507963
NC_000001.11	155521147	155522248
NC_000001.11	155551673	155552764
NC_000001.11	155560311	155561391
NC_000001.11	155636597	155637909
NC_000001.11	155763355	155764374
NC_000001.11	155850685	155852355
NC_000001.11	155914282	155915482
NC_000001.11	155928142	155929390
NC_000001.11	155929994	155931150
NC_000001.11	155961534	155963203
NC_000001.11	156086595	156087720
NC_000001.11	156116516	156118099
NC_000001.11	156214173	156216517
NC_000001.11	156769025	156770628
NC_000001.11	159925951	159927002
NC_000001.11	159929162	159930171
NC_000001.11	160247976	160249149
NC_000001.11	161006164	161007265
NC_000001.11	161009347	161010465
NC_000001.11	161021703	161022910
NC_000001.11	161123979	161126754
NC_000001.11	161621888	161622906
NC_000001.11	161763727	161765238
NC_000001.11	161817312	161818932
NC_000001.11	162022108	162023420
NC_000001.11	162214136	162215198
NC_000001.11	162263856	162265263
NC_000001.11	164586672	164587928
NC_000001.11	164671823	164674246
NC_000001.11	165638170	165639335
NC_000001.11	165854705	165855943
NC_000001.11	165856675	165857892
NC_000001.11	165899962	165901165
NC_000001.11	166840325	166841509
NC_000001.11	167281076	167282423
NC_000001.11	167289965	167291019
NC_000001.11	167724341	167726248
NC_000001.11	167752977	167754487
NC_000001.11	167941933	167944283
NC_000001.11	167992747	167993861
NC_000001.11	168030956	168032025
NC_000001.11	168226774	168228163
NC_000001.11	168229193	168230268
NC_000001.11	168773087	168774227
NC_000001.11	169487331	169488367
NC_000001.11	171110000	171112504
NC_000001.11	171502629	171503723
NC_000001.11	172321407	172322665
NC_000001.11	173861798	173863273
NC_000001.11	173927617	173930510
NC_000001.11	173960542	173962184
NC_000001.11	174009706	174010785
NC_000001.11	175020351	175021823
NC_000001.11	177966457	177967897
NC_000001.11	178010596	178011677
NC_000001.11	178055599	178056642
NC_000001.11	178537946	178542128
NC_000001.11	178543508	178545144
NC_000001.11	179085085	179087205
NC_000001.11	179087742	179089860
NC_000001.11	179098884	179100123
NC_000001.11	179153146	179154669
NC_000001.11	180158100	180159368
NC_000001.11	181012612	181014507
NC_000001.11	182843346	182844518
NC_000001.11	183031071	183032848
NC_000001.11	183473307	183474709
NC_000001.11	183504777	183505792
NC_000001.11	184790371	184791440
NC_000001.11	193053964	193054981
NC_000001.11	197776002	197777038
NC_000001.11	198204025	198205392
NC_000001.11	198267880	198268981
NC_000001.11	199864147	199865542
NC_000001.11	200033407	200037316
NC_000001.11	200049875	200050974
NC_000001.11	200051932	200053745
NC_000001.11	200056558	200058774
NC_000001.11	200073770	200075939
NC_000001.11	200300062	200301376
NC_000001.11	200330641	200332186
NC_000001.11	200384800	200386005
NC_000001.11	200425782	200426967
NC_000001.11	201959093	201961173
NC_000001.11	201967606	201968623
NC_000001.11	202141334	202142658
NC_000001.11	203285682	203286860
NC_000001.11	203306154	203307751
NC_000001.11	203770356	203771570
NC_000001.11	203819185	203821166
NC_000001.11	203837990	203839249
NC_000001.11	203897002	203898084
NC_000001.11	203903625	203905096
NC_000001.11	204076766	204078275
NC_000001.11	204080814	204082544
NC_000001.11	204093989	204095561
NC_000001.11	204104277	204106004
NC_000001.11	204157093	204158430
NC_000001.11	204211992	204213194
NC_000001.11	204258888	204265352
NC_000001.11	204268024	204269145
NC_000001.11	204284644	204285776
NC_000001.11	204295202	204297124
NC_000001.11	204508141	204509370
NC_000001.11	204996421	204997652
NC_000001.11	205209165	205210514
NC_000001.11	205300133	205302090
NC_000001.11	205624658	205626295
NC_000001.11	205633953	205635152
NC_000001.11	205694779	205697592
NC_000001.11	205714111	205715989
NC_000001.11	205773343	205774603
NC_000001.11	205813928	205815454
NC_000001.11	206455658	206456859
NC_000001.11	206511135	206512613
NC_000001.11	206519890	206521261
NC_000001.11	206557294	206558416
NC_000001.11	206581150	206583680
NC_000001.11	206592739	206593806
NC_000001.11	206639795	206640847
NC_000001.11	206713010	206714588
NC_000001.11	206743286	206745217
NC_000001.11	207009209	207010605
NC_000001.11	207051408	207052764
NC_000001.11	207814922	207816080
NC_000001.11	207817155	207818723
NC_000001.11	207964068	207965964
NC_000001.11	208054974	208056005
NC_000001.11	208100648	208101851
NC_000001.11	208159456	208160660
NC_000001.11	208202619	208203935
NC_000001.11	209659169	209660834
NC_000001.11	211632032	211634017
NC_000001.11	211814662	211816123
NC_000001.11	211824778	211825997
NC_000001.11	212127529	212129043
NC_000001.11	212159939	212160950
NC_000001.11	212254175	212255691
NC_000001.11	212628239	212629750
NC_000001.11	213978888	213981177
NC_000001.11	213996405	213999522
NC_000001.11	214008178	214010265
NC_000001.11	214013423	214018296
NC_000001.11	214019366	214020420
NC_000001.11	214024994	214026552
NC_000001.11	214124175	214125526
NC_000001.11	215657147	215658779
NC_000001.11	220769234	220771179
NC_000001.11	220801591	220802710
NC_000001.11	220812406	220813882
NC_000001.11	220884112	220885905
NC_000001.11	221563788	221564878
NC_000001.11	221714076	221715077
NC_000001.11	221730103	221731325
NC_000001.11	221738776	221739911
NC_000001.11	222070028	222071063
NC_000001.11	222615221	222616763
NC_000001.11	222621085	222622167
NC_000001.11	222708353	222710167
NC_000001.11	223078661	223080068
NC_000001.11	223619403	223621967
NC_000001.11	223719680	223721086
NC_000001.11	223820859	223822205
NC_000001.11	223824390	223825710
NC_000001.11	223843074	223844441
NC_000001.11	224161837	224163377
NC_000001.11	224194624	224195826
NC_000001.11	224399694	224400700
NC_000001.11	225415425	225416553
NC_000001.11	225421035	225422337
NC_000001.11	225424122	225425140
NC_000001.11	225442581	225445811
NC_000001.11	225607450	225608714
NC_000001.11	225735789	225737037
NC_000001.11	225818432	225820772
NC_000001.11	225832326	225834445
NC_000001.11	225883395	225886860
NC_000001.11	225892768	225893990
NC_000001.11	226398357	226400535
NC_000001.11	226941295	226944765
NC_000001.11	226957022	226958514
NC_000001.11	226975677	226977494
NC_000001.11	227758328	227759541
NC_000001.11	228087873	228090577
NC_000001.11	228741783	228744672
NC_000001.11	228986102	228987173
NC_000001.11	229098649	229101923
NC_000001.11	229114042	229115654
NC_000001.11	229128153	229130109
NC_000001.11	229230110	229231860
NC_000001.11	229293734	229295981
NC_000001.11	229622631	229623818
NC_000001.11	230002790	230003823
NC_000001.11	230085158	230086976
NC_000001.11	230102433	230104671
NC_000001.11	230108277	230110175
NC_000001.11	230152476	230156618
NC_000001.11	230162976	230166619
NC_000001.11	230167472	230168584
NC_000001.11	230189145	230190820
NC_000001.11	230200053	230201871
NC_000001.11	230327621	230328779
NC_000001.11	230704929	230707736
NC_000001.11	230860643	230862232
NC_000001.11	231038209	231039225
NC_000001.11	231211835	231213086
NC_000001.11	231232121	231233954
NC_000001.11	231390194	231391678
NC_000001.11	232598910	232600135
NC_000001.11	232603138	232604438
NC_000001.11	232705237	232706849
NC_000001.11	233361729	233364112
NC_000001.11	234395268	234396565
NC_000001.11	234500764	234501919
NC_000001.11	234507446	234509065
NC_000001.11	234511647	234513183
NC_000001.11	234532856	234533916
NC_000001.11	234539075	234540551
NC_000001.11	234561832	234562863
NC_000001.11	234713452	234715230
NC_000001.11	234716705	234719346
NC_000001.11	234722353	234723405
NC_000001.11	234725657	234726896
NC_000001.11	234734518	234735804
NC_000001.11	234751850	234752992
NC_000001.11	234770664	234773634
NC_000001.11	234808262	234809916
NC_000001.11	234822388	234823719
NC_000001.11	234835657	234837064
NC_000001.11	234867149	234868263
NC_000001.11	234925611	234927836
NC_000001.11	234979584	234981131
NC_000001.11	234997840	234999284
NC_000001.11	235054367	235055859
NC_000001.11	235062986	235067424
NC_000001.11	235070678	235072477
NC_000001.11	235159126	235160502
NC_000001.11	235329647	235331335
NC_000001.11	235835856	235837100
NC_000001.11	235859049	235860661
NC_000001.11	235920774	235921965
NC_000001.11	235932956	235934181
NC_000001.11	235943249	235945116
NC_000001.11	235946876	235948126
NC_000001.11	235972146	235973881
NC_000001.11	235997944	236000240
NC_000001.11	236019432	236021237
NC_000001.11	236023347	236025338
NC_000001.11	236045500	236046788
NC_000001.11	236055505	236057805
NC_000001.11	236067178	236070024
NC_000001.11	236152511	236153752
NC_000001.11	236397824	236399195
NC_000001.11	236502820	236503883
NC_000001.11	236516238	236517263
NC_000001.11	236520552	236521830
NC_000001.11	236760287	236761570
NC_000001.11	241554167	241556123
NC_000001.11	243266958	243268290
NC_000001.11	243421237	243422422
NC_000001.11	244052782	244054752
NC_000001.11	244105627	244106994
NC_000001.11	244271108	244272551
NC_000001.11	244665272	244666958
NC_000001.11	244793285	244794461
NC_000001.11	244857103	244858389
NC_000001.11	244896268	244898179
NC_000001.11	244972310	244973791
NC_000001.11	244989110	244990374
NC_000001.11	245039451	245041420
NC_000001.11	245046264	245048062
NC_000001.11	245054066	245055762
NC_000001.11	245090567	245093220
NC_000001.11	245230555	245231708
NC_000001.11	245999950	246001313
NC_000001.11	246552993	246554624
NC_000001.11	246694889	246697695
NC_000001.11	246729907	246731399
NC_000001.11	246780918	246782988
NC_000002.12	261494	264071
NC_000002.12	271855	273288
NC_000002.12	678174	679340
NC_000002.12	3195300	3196443
NC_000002.12	3299677	3301060
NC_000002.12	3320912	3324382
NC_000002.12	3520359	3522000
NC_000002.12	3522593	3524977
NC_000002.12	3537900	3540627
NC_000002.12	3587650	3589657
NC_000002.12	8121475	8123137
NC_000002.12	8157952	8159097
NC_000002.12	8280807	8283725
NC_000002.12	8304606	8308121
NC_000002.12	8362403	8363710
NC_000002.12	8411306	8413226
NC_000002.12	8500168	8501184
NC_000002.12	8524262	8527483
NC_000002.12	8607950	8609446
NC_000002.12	8635923	8637285
NC_000002.12	8828185	8829345
NC_000002.12	9334145	9335147
NC_000002.12	9348648	9349821
NC_000002.12	9478642	9479917
NC_000002.12	9550836	9552232
NC_000002.12	9556982	9558753
NC_000002.12	9623343	9624994
NC_000002.12	9971152	9973324
NC_000002.12	9975458	9976784
NC_000002.12	10007375	10009705
NC_000002.12	10019621	10022927
NC_000002.12	10055448	10056882
NC_000002.12	10286219	10288974
NC_000002.12	10304487	10307794
NC_000002.12	10329197	10332358
NC_000002.12	10359828	10361271
NC_000002.12	10385528	10388474
NC_000002.12	10400358	10402732
NC_000002.12	10405312	10408067
NC_000002.12	10813501	10815251
NC_000002.12	11308917	11310010
NC_000002.12	11373948	11377482
NC_000002.12	11697419	11698557
NC_000002.12	11741282	11743900
NC_000002.12	11824458	11826819
NC_000002.12	12416725	12417962
NC_000002.12	15782453	15783716
NC_000002.12	17761367	17762424
NC_000002.12	19855102	19856302
NC_000002.12	19890461	19891952
NC_000002.12	20090501	20091695
NC_000002.12	20130284	20131733
NC_000002.12	20136257	20138784
NC_000002.12	20148894	20149917
NC_000002.12	20184685	20185714
NC_000002.12	20291247	20292778
NC_000002.12	20352012	20354633
NC_000002.12	20590019	20593462
NC_000002.12	20597857	20599031
NC_000002.12	20619209	20620697
NC_000002.12	20647915	20650542
NC_000002.12	21004110	21006413
NC_000002.12	23123171	23124534
NC_000002.12	23390278	23391283
NC_000002.12	23460610	23461654
NC_000002.12	23523896	23525494
NC_000002.12	24513493	24515597
NC_000002.12	25275907	25277238
NC_000002.12	25533130	25534462
NC_000002.12	25816120	25817150
NC_000002.12	25869673	25870786
NC_000002.12	26062485	26064107
NC_000002.12	26069494	26070736
NC_000002.12	26122378	26123822
NC_000002.12	26267502	26269110
NC_000002.12	26342845	26344879
NC_000002.12	26354366	26355856
NC_000002.12	27002941	27004311
NC_000002.12	27063313	27064860
NC_000002.12	27173488	27174718
NC_000002.12	27498923	27500202
NC_000002.12	27797194	27799389
NC_000002.12	28172233	28173615
NC_000002.12	28232280	28233379
NC_000002.12	28631883	28634251
NC_000002.12	28634758	28635854
NC_000002.12	28639257	28640694
NC_000002.12	28666682	28667971
NC_000002.12	28899187	28900421
NC_000002.12	30256391	30257565
NC_000002.12	31946905	31948863
NC_000002.12	32326159	32328600
NC_000002.12	32367231	32368797
NC_000002.12	33052631	33053679
NC_000002.12	33070310	33071922
NC_000002.12	33109734	33111499
NC_000002.12	33195918	33197203
NC_000002.12	33241023	33242685
NC_000002.12	33477677	33478950
NC_000002.12	36364952	36366360
NC_000002.12	37319534	37320776
NC_000002.12	37651554	37652742
NC_000002.12	38064779	38066087
NC_000002.12	38072452	38073682
NC_000002.12	38077727	38079865
NC_000002.12	38146449	38147575
NC_000002.12	38175130	38176202
NC_000002.12	38260352	38261354
NC_000002.12	38587454	38588646
NC_000002.12	38594917	38595933
NC_000002.12	38671228	38672292
NC_000002.12	38682797	38684938
NC_000002.12	38742139	38743205
NC_000002.12	38785894	38787003
NC_000002.12	38795406	38797925
NC_000002.12	38798569	38802457
NC_000002.12	38815575	38817335
NC_000002.12	39390100	39391304
NC_000002.12	39733045	39734136
NC_000002.12	41716025	41717757
NC_000002.12	41893169	41894243
NC_000002.12	41907238	41909573
NC_000002.12	42097202	42098507
NC_000002.12	42174288	42175574
NC_000002.12	42187159	42188221
NC_000002.12	42214527	42216629
NC_000002.12	42241707	42243147
NC_000002.12	42337490	42340192
NC_000002.12	42762685	42764839
NC_000002.12	43085508	43086832
NC_000002.12	43163913	43165046
NC_000002.12	43187777	43188916
NC_000002.12	43209421	43211134
NC_000002.12	43266646	43268481
NC_000002.12	43371581	43373059
NC_000002.12	43871841	43874155
NC_000002.12	43876351	43878078
NC_000002.12	45764989	45766469
NC_000002.12	45942433	45944114
NC_000002.12	45963022	45964278
NC_000002.12	46031765	46034777
NC_000002.12	46349562	46350923
NC_000002.12	46389062	46390895
NC_000002.12	46552915	46554021
NC_000002.12	46803070	46804164
NC_000002.12	46899243	46900560
NC_000002.12	47032380	47034378
NC_000002.12	47070724	47074230
NC_000002.12	47108161	47110078
NC_000002.12	47800614	47803414
NC_000002.12	48312502	48313982
NC_000002.12	48317130	48318838
NC_000002.12	48442471	48443595
NC_000002.12	53716101	53717147
NC_000002.12	53949986	53951030
NC_000002.12	53974798	53975906
NC_000002.12	54602184	54603455
NC_000002.12	54624574	54626486
NC_000002.12	54628028	54629791
NC_000002.12	54630989	54633495
NC_000002.12	54648964	54649982
NC_000002.12	54663240	54664789
NC_000002.12	54964282	54965607
NC_000002.12	54972616	54974542
NC_000002.12	55164329	55165627
NC_000002.12	55223906	55225422
NC_000002.12	55546826	55548052
NC_000002.12	55597894	55599042
NC_000002.12	60214181	60216293
NC_000002.12	61476359	61477446
NC_000002.12	61484168	61485486
NC_000002.12	61889223	61890957
NC_000002.12	62208928	62212097
NC_000002.12	62215196	62219109
NC_000002.12	62265636	62266806
NC_000002.12	62507255	62509537
NC_000002.12	62711450	62712849
NC_000002.12	62726307	62727593
NC_000002.12	62766240	62767271
NC_000002.12	62772998	62774679
NC_000002.12	62797946	62799057
NC_000002.12	63855409	63856750
NC_000002.12	63870025	63871523
NC_000002.12	63988505	63990754
NC_000002.12	64311898	64313071
NC_000002.12	64635948	64638300
NC_000002.12	64675848	64676937
NC_000002.12	64898814	64900066
NC_000002.12	64965326	64966613
NC_000002.12	65088746	65090024
NC_000002.12	65091119	65092204
NC_000002.12	65092738	65093937
NC_000002.12	65094905	65096178
NC_000002.12	65100556	65102063
NC_000002.12	65312825	65314538
NC_000002.12	65359038	65360859
NC_000002.12	65376607	65377707
NC_000002.12	65385824	65387125
NC_000002.12	65392755	65393801
NC_000002.12	65400516	65402422
NC_000002.12	65415822	65417020
NC_000002.12	67035902	67037457
NC_000002.12	68192623	68193627
NC_000002.12	68437664	68438776
NC_000002.12	68489855	68491034
NC_000002.12	69581566	69582628
NC_000002.12	69584453	69585691
NC_000002.12	69651348	69652660
NC_000002.12	69716292	69717705
NC_000002.12	69776747	69778348
NC_000002.12	70073764	70075091
NC_000002.12	70081197	70082652
NC_000002.12	70101645	70103688
NC_000002.12	70134466	70137345
NC_000002.12	70231850	70232952
NC_000002.12	70237526	70239492
NC_000002.12	70261003	70262621
NC_000002.12	70288863	70290077
NC_000002.12	71127638	71129084
NC_000002.12	71343122	71344344
NC_000002.12	71444627	71445644
NC_000002.12	71464450	71466112
NC_000002.12	73003087	73007887
NC_000002.12	73019121	73021731
NC_000002.12	73036704	73037835
NC_000002.12	73055356	73056673
NC_000002.12	73063489	73067087
NC_000002.12	73089965	73090999
NC_000002.12	73986150	73988784
NC_000002.12	74010180	74011649
NC_000002.12	74486477	74488158
NC_000002.12	74552637	74553835
NC_000002.12	75561613	75562960
NC_000002.12	84977962	84979005
NC_000002.12	85056918	85058722
NC_000002.12	85416431	85418377
NC_000002.12	85435665	85437404
NC_000002.12	85463951	85466051
NC_000002.12	85498821	85500047
NC_000002.12	85548388	85549910
NC_000002.12	85562074	85564909
NC_000002.12	85605908	85607111
NC_000002.12	85703837	85706788
NC_000002.12	85743351	85744807
NC_000002.12	85751649	85753591
NC_000002.12	85783944	85786204
NC_000002.12	85790748	85792697
NC_000002.12	86036861	86038986
NC_000002.12	87009807	87011313
NC_000002.12	87049366	87050393
NC_000002.12	87236401	87238105
NC_000002.12	87466284	87468356
NC_000002.12	87517646	87519584
NC_000002.12	87572759	87573774
NC_000002.12	87655836	87657551
NC_000002.12	87758595	87761022
NC_000002.12	88017500	88018657
NC_000002.12	88168534	88170053
NC_000002.12	91764930	91765991
NC_000002.12	96186614	96187891
NC_000002.12	96194937	96196182
NC_000002.12	96334205	96335505
NC_000002.12	96506901	96508041
NC_000002.12	96601126	96603289
NC_000002.12	96608750	96610199
NC_000002.12	96632686	96634470
NC_000002.12	96858757	96863319
NC_000002.12	98663585	98664618
NC_000002.12	99467722	99469070
NC_000002.12	99821625	99822876
NC_000002.12	99969885	99971444
NC_000002.12	100105683	100107031
NC_000002.12	100181629	100183426
NC_000002.12	100833893	100835667
NC_000002.12	100839816	100841432
NC_000002.12	100853088	100854935
NC_000002.12	100857543	100859148
NC_000002.12	100881455	100882868
NC_000002.12	100890997	100892782
NC_000002.12	100922832	100924022
NC_000002.12	100940710	100942094
NC_000002.12	101004112	101005552
NC_000002.12	101007957	101009036
NC_000002.12	101009159	101010198
NC_000002.12	101042708	101044949
NC_000002.12	101052365	101053461
NC_000002.12	101079186	101080735
NC_000002.12	101104578	101106062
NC_000002.12	101112421	101113633
NC_000002.12	101139083	101141308
NC_000002.12	101146429	101147547
NC_000002.12	101205039	101206375
NC_000002.12	101237800	101238899
NC_000002.12	101300710	101301772
NC_000002.12	101340885	101341894
NC_000002.12	101656480	101658199
NC_000002.12	101727767	101729031
NC_000002.12	101732264	101733669
NC_000002.12	101772517	101774492
NC_000002.12	101776726	101779022
NC_000002.12	102023405	102024814
NC_000002.12	102083290	102084513
NC_000002.12	102140428	102142302
NC_000002.12	105308073	105309149
NC_000002.12	105370145	105371609
NC_000002.12	105391944	105394305
NC_000002.12	105516612	105517730
NC_000002.12	105738703	105739842
NC_000002.12	105783206	105784298
NC_000002.12	105822425	105824003
NC_000002.12	105855033	105856109
NC_000002.12	106262247	106264148
NC_000002.12	106580426	106581969
NC_000002.12	108539225	108540558
NC_000002.12	108656884	108657946
NC_000002.12	108671873	108673195
NC_000002.12	108978224	108979312
NC_000002.12	108982936	108984622
NC_000002.12	109212863	109215683
NC_000002.12	109242877	109244267
NC_000002.12	109456322	109457726
NC_000002.12	109609618	109610982
NC_000002.12	109628539	109631646
NC_000002.12	109645141	109648482
NC_000002.12	110000576	110001639
NC_000002.12	110472804	110474541
NC_000002.12	111031546	111033276
NC_000002.12	111153098	111154124
NC_000002.12	111156128	111157160
NC_000002.12	111163034	111165367
NC_000002.12	111177155	111178418
NC_000002.12	111315163	111316628
NC_000002.12	111377048	111378056
NC_000002.12	111414585	111416895
NC_000002.12	111431182	111432215
NC_000002.12	111454874	111458661
NC_000002.12	111478482	111480499
NC_000002.12	111551327	111552364
NC_000002.12	111767501	111768640
NC_000002.12	111904323	111905762
NC_000002.12	111931311	111932518
NC_000002.12	111935174	111936274
NC_000002.12	112140335	112141900
NC_000002.12	112155332	112157051
NC_000002.12	112168408	112169731
NC_000002.12	112289081	112290614
NC_000002.12	112811016	112813542
NC_000002.12	112821288	112822559
NC_000002.12	112823268	112824276
NC_000002.12	113933490	113934566
NC_000002.12	117836896	117837897
NC_000002.12	119230181	119232828
NC_000002.12	119238950	119240507
NC_000002.12	119246263	119249007
NC_000002.12	119249664	119251135
NC_000002.12	119260779	119262242
NC_000002.12	119427945	119430128
NC_000002.12	119680311	119681673
NC_000002.12	119722141	119723320
NC_000002.12	119766911	119767982
NC_000002.12	120018873	120020380
NC_000002.12	120028566	120030211
NC_000002.12	120254064	120255438
NC_000002.12	120474576	120476635
NC_000002.12	120482483	120483583
NC_000002.12	120538871	120540148
NC_000002.12	120545264	120547443
NC_000002.12	120596496	120598095
NC_000002.12	120739829	120741549
NC_000002.12	121532278	121533905
NC_000002.12	121591291	121592298
NC_000002.12	121639003	121640178
NC_000002.12	125087245	125088388
NC_000002.12	127061562	127062913
NC_000002.12	127066855	127068777
NC_000002.12	127082894	127084673
NC_000002.12	127175286	127177022
NC_000002.12	127224952	127226233
NC_000002.12	127358582	127359927
NC_000002.12	127366622	127367946
NC_000002.12	127486049	127487812
NC_000002.12	127515417	127516783
NC_000002.12	127658007	127659047
NC_000002.12	127864386	127865640
NC_000002.12	128186572	128187708
NC_000002.12	128261517	128265244
NC_000002.12	128323351	128325801
NC_000002.12	131055173	131057602
NC_000002.12	131069272	131070280
NC_000002.12	131079597	131081698
NC_000002.12	131088981	131090434
NC_000002.12	131108733	131110195
NC_000002.12	131478026	131479624
NC_000002.12	131494304	131495478
NC_000002.12	133599901	133602455
NC_000002.12	134456668	134458851
NC_000002.12	134920419	134921944
NC_000002.12	137981070	137982273
NC_000002.12	138517111	138518229
NC_000002.12	143428910	143429910
NC_000002.12	147866265	147868398
NC_000002.12	148651030	148652131
NC_000002.12	150136229	150137311
NC_000002.12	151426470	151427547
NC_000002.12	151824605	151826103
NC_000002.12	152163642	152166128
NC_000002.12	157787295	157788463
NC_000002.12	157806620	157808179
NC_000002.12	157813806	157815997
NC_000002.12	157817672	157821585
NC_000002.12	157827654	157829214
NC_000002.12	157834037	157835240
NC_000002.12	157849444	157851105
NC_000002.12	157855056	157856437
NC_000002.12	157881576	157882962
NC_000002.12	159148330	159149415
NC_000002.12	159150216	159151274
NC_000002.12	159787551	159788612
NC_000002.12	160405479	160406586
NC_000002.12	164704971	164706507
NC_000002.12	164772745	164773993
NC_000002.12	164827978	164829378
NC_000002.12	164873270	164874444
NC_000002.12	169014724	169016350
NC_000002.12	169595704	169597553
NC_000002.12	169837069	169838832
NC_000002.12	170965714	170967190
NC_000002.12	171131595	171132735
NC_000002.12	172434300	172435879
NC_000002.12	172969690	172971090
NC_000002.12	173082526	173083621
NC_000002.12	173090183	173091415
NC_000002.12	173897473	173899565
NC_000002.12	173946428	173947650
NC_000002.12	173998228	173999320
NC_000002.12	174570486	174571633
NC_000002.12	177233994	177235542
NC_000002.12	181890030	181891054
NC_000002.12	181956931	181958158
NC_000002.12	182067429	182068733
NC_000002.12	182072874	182074119
NC_000002.12	182919693	182920733
NC_000002.12	183012540	183013768
NC_000002.12	186644786	186646778
NC_000002.12	187539835	187540872
NC_000002.12	190979681	190980982
NC_000002.12	191011063	191013239
NC_000002.12	191267689	191269731
NC_000002.12	191279987	191281501
NC_000002.12	191284002	191285916
NC_000002.12	191372676	191373811
NC_000002.12	196168283	196169912
NC_000002.12	200338874	200340219
NC_000002.12	200340821	200342160
NC_000002.12	200374960	200375978
NC_000002.12	200378145	200380578
NC_000002.12	200381269	200383777
NC_000002.12	200397880	200399042
NC_000002.12	200422117	200423241
NC_000002.12	200465808	200467196
NC_000002.12	200865376	200866625
NC_000002.12	201092497	201094317
NC_000002.12	201137446	201138654
NC_000002.12	201155281	201156393
NC_000002.12	202231633	202232877
NC_000002.12	202234019	202237303
NC_000002.12	202275412	202276647
NC_000002.12	202383449	202384639
NC_000002.12	202448081	202450005
NC_000002.12	203236996	203238504
NC_000002.12	203487295	203488971
NC_000002.12	203511729	203512872
NC_000002.12	203522627	203524787
NC_000002.12	203541103	203542286
NC_000002.12	203598607	203599915
NC_000002.12	203652204	203655554
NC_000002.12	203812055	203813404
NC_000002.12	207152185	207153390
NC_000002.12	207547152	207548275
NC_000002.12	207616523	207618084
NC_000002.12	207720903	207721951
NC_000002.12	207823218	207827582
NC_000002.12	207828140	207829594
NC_000002.12	207832559	207833838
NC_000002.12	208248295	208249377
NC_000002.12	208314875	208315940
NC_000002.12	208359184	208360192
NC_000002.12	210612906	210614127
NC_000002.12	210618278	210619994
NC_000002.12	210628533	210630202
NC_000002.12	210633813	210635294
NC_000002.12	210667592	210668597
NC_000002.12	215356313	215357826
NC_000002.12	215358214	215359330
NC_000002.12	215370119	215372677
NC_000002.12	215378924	215381084
NC_000002.12	215383515	215387089
NC_000002.12	215394163	215396012
NC_000002.12	215403126	215405702
NC_000002.12	215406215	215407758
NC_000002.12	215408509	215410858
NC_000002.12	215411535	215413483
NC_000002.12	215421306	215423006
NC_000002.12	215425465	215429559
NC_000002.12	215716969	215718323
NC_000002.12	215950705	215952188
NC_000002.12	215981103	215982876
NC_000002.12	216013855	216016140
NC_000002.12	216054368	216056822
NC_000002.12	216184512	216186034
NC_000002.12	216588846	216589866
NC_000002.12	216618326	216620154
NC_000002.12	217798993	217801845
NC_000002.12	217816376	217817965
NC_000002.12	217832426	217833901
NC_000002.12	217843491	217844695
NC_000002.12	217847867	217849208
NC_000002.12	217853606	217855828
NC_000002.12	217887058	217888825
NC_000002.12	217891478	217893456
NC_000002.12	217894301	217895706
NC_000002.12	217905010	217907087
NC_000002.12	217908287	217909731
NC_000002.12	217914432	217915477
NC_000002.12	217924904	217926438
NC_000002.12	217930799	217933218
NC_000002.12	217950549	217951838
NC_000002.12	217973716	217974835
NC_000002.12	218284037	218285170
NC_000002.12	218287775	218289674
NC_000002.12	218294414	218296159
NC_000002.12	218305087	218306306
NC_000002.12	218327134	218329796
NC_000002.12	218332945	218334606
NC_000002.12	218346980	218348747
NC_000002.12	218362669	218363724
NC_000002.12	218386223	218387453
NC_000002.12	218486883	218488610
NC_000002.12	218758801	218760313
NC_000002.12	218764276	218765688
NC_000002.12	219124102	219125468
NC_000002.12	219230582	219231761
NC_000002.12	222672984	222674364
NC_000002.12	222687903	222689071
NC_000002.12	222700849	222701953
NC_000002.12	222738230	222739376
NC_000002.12	222794206	222795898
NC_000002.12	222878576	222879601
NC_000002.12	222880393	222882587
NC_000002.12	222885873	222888691
NC_000002.12	222916195	222917376
NC_000002.12	224538742	224540384
NC_000002.12	224572670	224573738
NC_000002.12	226617885	226618893
NC_000002.12	226661145	226662161
NC_000002.12	226762831	226764667
NC_000002.12	226781345	226782589
NC_000002.12	229200235	229202366
NC_000002.12	230510337	230511718
NC_000002.12	231169746	231171072
NC_000002.12	231712325	231713404
NC_000002.12	232637157	232640128
NC_000002.12	232642307	232643636
NC_000002.12	232877548	232880398
NC_000002.12	233382428	233384552
NC_000002.12	233487759	233490338
NC_000002.12	233753758	233755984
NC_000002.12	233759099	233760939
NC_000002.12	233972815	233974062
NC_000002.12	233979040	233980339
NC_000002.12	233982780	233985891
NC_000002.12	233990525	233991673
NC_000002.12	234490774	234493005
NC_000002.12	234565506	234566566
NC_000002.12	234768641	234770724
NC_000002.12	234859411	234860837
NC_000002.12	234861852	234863435
NC_000002.12	234872897	234874542
NC_000002.12	234949912	234951191
NC_000002.12	234962719	234966803
NC_000002.12	234974116	234975507
NC_000002.12	234988564	234990788
NC_000002.12	234995276	234996443
NC_000002.12	235006845	235008644
NC_000002.12	235011215	235013413
NC_000002.12	235040311	235041572
NC_000002.12	235043186	235045747
NC_000002.12	235505754	235507451
NC_000002.12	235508335	235509484
NC_000002.12	235513262	235515795
NC_000002.12	235547935	235549513
NC_000002.12	235607744	235609002
NC_000002.12	235611830	235615353
NC_000002.12	235657756	235659601
NC_000002.12	235709462	235710650
NC_000002.12	236571333	236572466
NC_000002.12	236701832	236703261
NC_000002.12	236752118	236753549
NC_000002.12	236784318	236785362
NC_000002.12	236871713	236873927
NC_000002.12	237349710	237350779
NC_000002.12	237371675	237373405
NC_000002.12	237503106	237504461
NC_000002.12	237506268	237508386
NC_000002.12	237585855	237586951
NC_000002.12	237672774	237674048
NC_000002.12	237682072	237683461
NC_000002.12	237711331	237713108
NC_000002.12	237734882	237736098
NC_000002.12	237769081	237770689
NC_000002.12	237888117	237889394
NC_000002.12	237898566	237900239
NC_000002.12	238098420	238099448
NC_000002.12	238169670	238171347
NC_000002.12	238199093	238200228
NC_000002.12	238227936	238229332
NC_000002.12	238401680	238404661
NC_000002.12	238428881	238430289
NC_000002.12	238439393	238441422
NC_000002.12	238450107	238451301
NC_000002.12	238696583	238698352
NC_000002.12	239048074	239049195
NC_000002.12	239112812	239113824
NC_000002.12	239235980	239238107
NC_000002.12	239245723	239249169
NC_000002.12	239257925	239259101
NC_000002.12	239262797	239264868
NC_000002.12	239302072	239303937
NC_000002.12	239330718	239331957
NC_000002.12	239368022	239369656
NC_000002.12	239378211	239379404
NC_000002.12	239396558	239398974
NC_000002.12	239402394	239403719
NC_000002.12	240842479	240843590
NC_000002.12	240865410	240866435
NC_000002.12	240877663	240881075
NC_000002.12	240911129	240912284
NC_000002.12	241007157	241008436
NC_000002.12	241088830	241090150
NC_000002.12	241090854	241093102
NC_000002.12	241240636	241243222
NC_000002.12	241277559	241279926
NC_000002.12	241280546	241285167
NC_000002.12	241286097	241287520
NC_000002.12	241289196	241290203
NC_000002.12	241290802	241292285
NC_000002.12	241304428	241305999
NC_000002.12	241327944	241331315
NC_000002.12	241332725	241333873
NC_000002.12	241336217	241338411
NC_000002.12	241368222	241369287
NC_000002.12	241562166	241563304
NC_000002.12	241644603	241647722
NC_000002.12	241678381	241681172
NC_000002.12	241739044	241741270
NC_000002.12	241758638	241761429
NC_000002.12	241762028	241763803
NC_000002.12	241770974	241773420
NC_000003.12	4721602	4723068
NC_000003.12	4751062	4753114
NC_000003.12	4779525	4781711
NC_000003.12	4855022	4856101
NC_000003.12	4974867	4976101
NC_000003.12	4982455	4984436
NC_000003.12	5183681	5185029
NC_000003.12	5208942	5211351
NC_000003.12	8545861	8547020
NC_000003.12	8555676	8556850
NC_000003.12	8980458	8982839
NC_000003.12	9353999	9355508
NC_000003.12	9417307	9418310
NC_000003.12	9795852	9797073
NC_000003.12	10170778	10171856
NC_000003.12	10173595	10175744
NC_000003.12	10184694	10186270
NC_000003.12	10299536	10301069
NC_000003.12	10355747	10357285
NC_000003.12	10471031	10472737
NC_000003.12	10497582	10501651
NC_000003.12	11014620	11017414
NC_000003.12	11034954	11038654
NC_000003.12	11039173	11040800
NC_000003.12	11274264	11275557
NC_000003.12	11422657	11423758
NC_000003.12	11586593	11588064
NC_000003.12	11703320	11705541
NC_000003.12	12356757	12357784
NC_000003.12	12426039	12428452
NC_000003.12	12462347	12463541
NC_000003.12	12588728	12590131
NC_000003.12	12654410	12656118
NC_000003.12	12665694	12666829
NC_000003.12	12838186	12839646
NC_000003.12	12935090	12936962
NC_000003.12	12955984	12957240
NC_000003.12	12990354	12991400
NC_000003.12	13012548	13013790
NC_000003.12	13016236	13018062
NC_000003.12	13045875	13046881
NC_000003.12	13195141	13196821
NC_000003.12	13245047	13246868
NC_000003.12	13252125	13253961
NC_000003.12	13259072	13262301
NC_000003.12	13364534	13366789
NC_000003.12	14144230	14145677
NC_000003.12	14202840	14203977
NC_000003.12	14341524	14342949
NC_000003.12	14876671	14877736
NC_000003.12	15041832	15043107
NC_000003.12	15208111	15209239
NC_000003.12	15326958	15328259
NC_000003.12	15635019	15636459
NC_000003.12	16317786	16319480
NC_000003.12	16439848	16441042
NC_000003.12	16494717	16495754
NC_000003.12	17196005	17197096
NC_000003.12	19955582	19956610
NC_000003.12	19964389	19966420
NC_000003.12	23436337	23437877
NC_000003.12	23817470	23819268
NC_000003.12	23952218	23953648
NC_000003.12	24227270	24228377
NC_000003.12	24314956	24316654
NC_000003.12	24402717	24403762
NC_000003.12	25420692	25421748
NC_000003.12	25598105	25599639
NC_000003.12	25601196	25602505
NC_000003.12	29438476	29440170
NC_000003.12	32317760	32318851
NC_000003.12	33093160	33094315
NC_000003.12	33384039	33385706
NC_000003.12	33802058	33803346
NC_000003.12	35663470	35664716
NC_000003.12	37134261	37135598
NC_000003.12	37941395	37944179
NC_000003.12	38348904	38350134
NC_000003.12	38351684	38353156
NC_000003.12	39384634	39385966
NC_000003.12	39408337	39409405
NC_000003.12	39810626	39812147
NC_000003.12	40458673	40460810
NC_000003.12	40463236	40465512
NC_000003.12	41683006	41684083
NC_000003.12	42015540	42017417
NC_000003.12	42090701	42092525
NC_000003.12	42097899	42099824
NC_000003.12	42120466	42121543
NC_000003.12	42222930	42225259
NC_000003.12	42601951	42603948
NC_000003.12	42658247	42659337
NC_000003.12	42980119	42981125
NC_000003.12	43037981	43039056
NC_000003.12	43104109	43105267
NC_000003.12	43177140	43178695
NC_000003.12	43205962	43207394
NC_000003.12	43324107	43325528
NC_000003.12	44344797	44346465
NC_000003.12	44348618	44350313
NC_000003.12	45550050	45551715
NC_000003.12	45558505	45560139
NC_000003.12	45606993	45609482
NC_000003.12	46357254	46358677
NC_000003.12	46577458	46580276
NC_000003.12	46628916	46630006
NC_000003.12	46913875	46915582
NC_000003.12	46940042	46941654
NC_000003.12	46954843	46956457
NC_000003.12	47047952	47049248
NC_000003.12	47134482	47136363
NC_000003.12	47381907	47383449
NC_000003.12	47427948	47431041
NC_000003.12	47457565	47460989
NC_000003.12	47743225	47744432
NC_000003.12	48054143	48055351
NC_000003.12	48299747	48300874
NC_000003.12	48401279	48402389
NC_000003.12	48441165	48442393
NC_000003.12	48753979	48755231
NC_000003.12	48755751	48756842
NC_000003.12	48808167	48809649
NC_000003.12	48870121	48871297
NC_000003.12	48899195	48901703
NC_000003.12	48940087	48942471
NC_000003.12	49346213	49347640
NC_000003.12	49369436	49371293
NC_000003.12	49375636	49378975
NC_000003.12	49417479	49418775
NC_000003.12	49784352	49785708
NC_000003.12	49954047	49955750
NC_000003.12	49966979	49968905
NC_000003.12	50258744	50259785
NC_000003.12	50319506	50320543
NC_000003.12	50338143	50339743
NC_000003.12	50650711	50651750
NC_000003.12	51551479	51553379
NC_000003.12	51578887	51580096
NC_000003.12	51987180	51989099
NC_000003.12	52211170	52213184
NC_000003.12	52244402	52245578
NC_000003.12	52269286	52270601
NC_000003.12	52372825	52373998
NC_000003.12	52467985	52469434
NC_000003.12	52480057	52482814
NC_000003.12	52703200	52704585
NC_000003.12	52800966	52802621
NC_000003.12	52805506	52809521
NC_000003.12	52840106	52843975
NC_000003.12	52871695	52872755
NC_000003.12	53083506	53084666
NC_000003.12	53236785	53237991
NC_000003.12	53247338	53249157
NC_000003.12	53252425	53253728
NC_000003.12	53773091	53775162
NC_000003.12	56784293	56785305
NC_000003.12	57686728	57687764
NC_000003.12	57982061	57983331
NC_000003.12	58010910	58012384
NC_000003.12	58032910	58034355
NC_000003.12	58053356	58055599
NC_000003.12	58069506	58071610
NC_000003.12	58093130	58095530
NC_000003.12	58115933	58117042
NC_000003.12	58128390	58130659
NC_000003.12	58150795	58153304
NC_000003.12	58162320	58163663
NC_000003.12	58169449	58172408
NC_000003.12	58197617	58198713
NC_000003.12	58265971	58267356
NC_000003.12	58475107	58477790
NC_000003.12	58485989	58488996
NC_000003.12	58593047	58594133
NC_000003.12	58595055	58596765
NC_000003.12	58627997	58629112
NC_000003.12	61594003	61595333
NC_000003.12	61626312	61627491
NC_000003.12	61685842	61686870
NC_000003.12	61726712	61728033
NC_000003.12	61728700	61730192
NC_000003.12	61731313	61732864
NC_000003.12	61874675	61875923
NC_000003.12	61952469	61953596
NC_000003.12	61978045	61979149
NC_000003.12	63995178	63997400
NC_000003.12	64021412	64022579
NC_000003.12	65564507	65566066
NC_000003.12	65807292	65808836
NC_000003.12	65811126	65812229
NC_000003.12	65909700	65910895
NC_000003.12	65929984	65931492
NC_000003.12	65962055	65963674
NC_000003.12	65995338	65997915
NC_000003.12	66008320	66009627
NC_000003.12	66019928	66021228
NC_000003.12	66401552	66403288
NC_000003.12	66435657	66436804
NC_000003.12	66454330	66455386
NC_000003.12	66820765	66822949
NC_000003.12	69167289	69168409
NC_000003.12	69180584	69181833
NC_000003.12	69189523	69190572
NC_000003.12	69197460	69199309
NC_000003.12	69243328	69244393
NC_000003.12	69247228	69248244
NC_000003.12	70982876	70983943
NC_000003.12	71004280	71006186
NC_000003.12	71027857	71028932
NC_000003.12	71046776	71047806
NC_000003.12	71094020	71095209
NC_000003.12	71110615	71111697
NC_000003.12	71112936	71114875
NC_000003.12	71149949	71151545
NC_000003.12	71239196	71242503
NC_000003.12	71243210	71245255
NC_000003.12	71308207	71309582
NC_000003.12	71310975	71313804
NC_000003.12	71328711	71329944
NC_000003.12	71332922	71334063
NC_000003.12	71383973	71386704
NC_000003.12	71390558	71392194
NC_000003.12	71493343	71494650
NC_000003.12	71504330	71505455
NC_000003.12	71512782	71513894
NC_000003.12	72109862	72111358
NC_000003.12	73511696	73513306
NC_000003.12	74615136	74616174
NC_000003.12	81482173	81483252
NC_000003.12	81661406	81663116
NC_000003.12	81762829	81764399
NC_000003.12	98754936	98755966
NC_000003.12	98782977	98784409
NC_000003.12	98789967	98791537
NC_000003.12	99955740	99957079
NC_000003.12	100560552	100562542
NC_000003.12	101687297	101689054
NC_000003.12	101814927	101816070
NC_000003.12	101869184	101870274
NC_000003.12	109336999	109338299
NC_000003.12	109357352	109358559
NC_000003.12	109392289	109393772
NC_000003.12	111915296	111917089
NC_000003.12	114596173	114597633
NC_000003.12	119580097	119581102
NC_000003.12	119649716	119650806
NC_000003.12	119797998	119799091
NC_000003.12	119816325	119819107
NC_000003.12	119820033	119821240
NC_000003.12	119823192	119824677
NC_000003.12	120438078	120439305
NC_000003.12	120625684	120626868
NC_000003.12	122256738	122258123
NC_000003.12	122420207	122421880
NC_000003.12	122452682	122453819
NC_000003.12	122491083	122492256
NC_000003.12	122542348	122543620
NC_000003.12	122575749	122576884
NC_000003.12	122682271	122683439
NC_000003.12	123090300	123092045
NC_000003.12	123097185	123098518
NC_000003.12	123120432	123122505
NC_000003.12	123527058	123528099
NC_000003.12	123608002	123609798
NC_000003.12	123634021	123635985
NC_000003.12	123668950	123670215
NC_000003.12	123712629	123713874
NC_000003.12	123764457	123765583
NC_000003.12	124762335	124763385
NC_000003.12	124771543	124772999
NC_000003.12	124784596	124785942
NC_000003.12	124789266	124791331
NC_000003.12	124807412	124808495
NC_000003.12	124862878	124864357
NC_000003.12	124875035	124876234
NC_000003.12	124889217	124890778
NC_000003.12	124996101	124998225
NC_000003.12	125289249	125290490
NC_000003.12	125587412	125589325
NC_000003.12	125597273	125598777
NC_000003.12	126099343	126104028
NC_000003.12	126155812	126159127
NC_000003.12	126300540	126301816
NC_000003.12	126467317	126471488
NC_000003.12	126506698	126508028
NC_000003.12	127673527	127675001
NC_000003.12	127720470	127721859
NC_000003.12	127731887	127733321
NC_000003.12	127760184	127762452
NC_000003.12	127763096	127766563
NC_000003.12	127769844	127772653
NC_000003.12	127781364	127783471
NC_000003.12	127785901	127789052
NC_000003.12	128079780	128081074
NC_000003.12	128095403	128097751
NC_000003.12	128764022	128765447
NC_000003.12	128783794	128785011
NC_000003.12	128791951	128793264
NC_000003.12	128804835	128805904
NC_000003.12	128813460	128814654
NC_000003.12	129100709	129102660
NC_000003.12	129124056	129125894
NC_000003.12	129198348	129200476
NC_000003.12	129226332	129227602
NC_000003.12	129228261	129230312
NC_000003.12	129239280	129240467
NC_000003.12	129593109	129595127
NC_000003.12	129654799	129656184
NC_000003.12	129866931	129868059
NC_000003.12	131368369	131369473
NC_000003.12	133664430	133666107
NC_000003.12	133773335	133774834
NC_000003.12	133783193	133784463
NC_000003.12	134354975	134356052
NC_000003.12	136622969	136624493
NC_000003.12	136712903	136714636
NC_000003.12	136715353	136716533
NC_000003.12	136739972	136741908
NC_000003.12	136743104	136744903
NC_000003.12	138220796	138221923
NC_000003.12	138804825	138806029
NC_000003.12	138810203	138811569
NC_000003.12	141232651	141233870
NC_000003.12	141312074	141313571
NC_000003.12	141442880	141444034
NC_000003.12	141450170	141451327
NC_000003.12	141959562	141960655
NC_000003.12	142367050	142368420
NC_000003.12	142401351	142402683
NC_000003.12	142652391	142653544
NC_000003.12	142946992	142948715
NC_000003.12	143008676	143009708
NC_000003.12	146162051	146163796
NC_000003.12	149183230	149184414
NC_000003.12	149196716	149197827
NC_000003.12	149200550	149202076
NC_000003.12	149270687	149272270
NC_000003.12	149480028	149481211
NC_000003.12	149486209	149487359
NC_000003.12	149493620	149494862
NC_000003.12	149535222	149536431
NC_000003.12	149537012	149538302
NC_000003.12	149601933	149603057
NC_000003.12	149640693	149641759
NC_000003.12	150433337	150434395
NC_000003.12	150742033	150743097
NC_000003.12	150752185	150753647
NC_000003.12	153159134	153160402
NC_000003.12	155838802	155840451
NC_000003.12	155876339	155878083
NC_000003.12	157128219	157132368
NC_000003.12	157141911	157143145
NC_000003.12	159783944	159785057
NC_000003.12	160543191	160544207
NC_000003.12	160671198	160672282
NC_000003.12	161041789	161043032
NC_000003.12	169974408	169975881
NC_000003.12	170310242	170311585
NC_000003.12	170766029	170767174
NC_000003.12	170968168	170969216
NC_000003.12	171649699	171650984
NC_000003.12	171688638	171689752
NC_000003.12	171778414	171780715
NC_000003.12	171832057	171833209
NC_000003.12	172111708	172114025
NC_000003.12	172115959	172117662
NC_000003.12	172151170	172153236
NC_000003.12	172223915	172226244
NC_000003.12	172276639	172277648
NC_000003.12	177148824	177149826
NC_000003.12	177188838	177190608
NC_000003.12	177592292	177593595
NC_000003.12	177609105	177610472
NC_000003.12	177804259	177805453
NC_000003.12	177831267	177832360
NC_000003.12	177934125	177935590
NC_000003.12	182814115	182815248
NC_000003.12	182972285	182974319
NC_000003.12	182981274	182983800
NC_000003.12	183038891	183040186
NC_000003.12	183211505	183212805
NC_000003.12	183480182	183481996
NC_000003.12	183482971	183484605
NC_000003.12	183485059	183486873
NC_000003.12	183510539	183511604
NC_000003.12	183533020	183534120
NC_000003.12	183580294	183581501
NC_000003.12	183642969	183644234
NC_000003.12	183713380	183714634
NC_000003.12	183987058	183988959
NC_000003.12	184158370	184160388
NC_000003.12	184329113	184332443
NC_000003.12	185200705	185202752
NC_000003.12	185203479	185204543
NC_000003.12	185216307	185218304
NC_000003.12	185380302	185381302
NC_000003.12	185420058	185421405
NC_000003.12	186596287	186598104
NC_000003.12	186623802	186628214
NC_000003.12	186679520	186680671
NC_000003.12	186724017	186726910
NC_000003.12	186732913	186734014
NC_000003.12	186736707	186737788
NC_000003.12	186745561	186747388
NC_000003.12	186968906	186970447
NC_000003.12	186994616	186996062
NC_000003.12	186997067	186999668
NC_000003.12	187012940	187014137
NC_000003.12	187015827	187017034
NC_000003.12	187045732	187049551
NC_000003.12	187170142	187171192
NC_000003.12	187720629	187721793
NC_000003.12	187942252	187944674
NC_000003.12	188158220	188159392
NC_000003.12	188162563	188164159
NC_000003.12	188169433	188170791
NC_000003.12	188183902	188185247
NC_000003.12	188198889	188200423
NC_000003.12	188216874	188218052
NC_000003.12	188220015	188221519
NC_000003.12	188266191	188267258
NC_000003.12	188276973	188278871
NC_000003.12	188311433	188312438
NC_000003.12	188351660	188352668
NC_000003.12	188384455	188385569
NC_000003.12	188465233	188466394
NC_000003.12	188547218	188548355
NC_000003.12	188586629	188587762
NC_000003.12	188641512	188642610
NC_000003.12	188660730	188661835
NC_000003.12	188674220	188675553
NC_000003.12	188717742	188720109
NC_000003.12	188753273	188754626
NC_000003.12	188761248	188762879
NC_000003.12	188818359	188819921
NC_000003.12	188879932	188882000
NC_000003.12	188939262	188940537
NC_000003.12	188946405	188947445
NC_000003.12	190299995	190302123
NC_000003.12	190528846	190530371
NC_000003.12	190545050	190546139
NC_000003.12	190554306	190555490
NC_000003.12	190575501	190576535
NC_000003.12	190580651	190581730
NC_000003.12	190582271	190583897
NC_000003.12	190585338	190587397
NC_000003.12	190613057	190614567
NC_000003.12	191258371	191260642
NC_000003.12	193799269	193800473
NC_000003.12	194062321	194064376
NC_000003.12	194068993	194070605
NC_000003.12	194098464	194099702
NC_000003.12	194262157	194264891
NC_000003.12	194275055	194276335
NC_000003.12	194331486	194332798
NC_000003.12	194348599	194350177
NC_000003.12	194447983	194449781
NC_000003.12	194481729	194483430
NC_000003.12	194489120	194490374
NC_000003.12	194497069	194499014
NC_000003.12	194574976	194576186
NC_000003.12	194587391	194588677
NC_000003.12	194640078	194641316
NC_000003.12	194952642	194953681
NC_000003.12	195257752	195259533
NC_000003.12	195861329	195864358
NC_000003.12	195900567	195903275
NC_000003.12	196048936	196050206
NC_000003.12	196136430	196137694
NC_000003.12	196145636	196146683
NC_000003.12	196148313	196150234
NC_000003.12	196162803	196163992
NC_000003.12	196171077	196172180
NC_000003.12	196191978	196193697
NC_000003.12	196247205	196248363
NC_000003.12	196411566	196413255
NC_000003.12	196415579	196416602
NC_000003.12	197228836	197229990
NC_000003.12	197378337	197379699
NC_000003.12	197515353	197516785
NC_000003.12	197553885	197555644
NC_000003.12	197591214	197596109
NC_000003.12	197792137	197793288
NC_000003.12	197818998	197820157
NC_000003.12	197821691	197824921
NC_000004.12	687404	688856
NC_000004.12	696809	698876
NC_000004.12	716451	718016
NC_000004.12	718611	720349
NC_000004.12	743439	744894
NC_000004.12	771089	775194
NC_000004.12	775768	777706
NC_000004.12	783921	785530
NC_000004.12	901591	903204
NC_000004.12	1211193	1212270
NC_000004.12	1233049	1236041
NC_000004.12	1249996	1251391
NC_000004.12	1291117	1293334
NC_000004.12	1296990	1298295
NC_000004.12	1348215	1349575
NC_000004.12	1850521	1852185
NC_000004.12	1872524	1873595
NC_000004.12	2541398	2543245
NC_000004.12	2544176	2545339
NC_000004.12	2555442	2556484
NC_000004.12	2580904	2583149
NC_000004.12	2597075	2598367
NC_000004.12	2599478	2601625
NC_000004.12	2677535	2678567
NC_000004.12	2684934	2686069
NC_000004.12	2754264	2755478
NC_000004.12	2795490	2797140
NC_000004.12	2800613	2803394
NC_000004.12	2806275	2808333
NC_000004.12	2868013	2869600
NC_000004.12	2904755	2906765
NC_000004.12	2923265	2925436
NC_000004.12	2928446	2930334
NC_000004.12	2930866	2933696
NC_000004.12	2935895	2938267
NC_000004.12	2938844	2946521
NC_000004.12	3011149	3012239
NC_000004.12	3186404	3187436
NC_000004.12	3206343	3207460
NC_000004.12	3208723	3210504
NC_000004.12	3225543	3226716
NC_000004.12	3336961	3338230
NC_000004.12	3369942	3371813
NC_000004.12	3372801	3374083
NC_000004.12	3374498	3376005
NC_000004.12	3383088	3384486
NC_000004.12	3388908	3390856
NC_000004.12	3405575	3408164
NC_000004.12	3529667	3531298
NC_000004.12	4497137	4498291
NC_000004.12	6687995	6689611
NC_000004.12	6694390	6695426
NC_000004.12	6729652	6731501
NC_000004.12	6734135	6735437
NC_000004.12	6875442	6876473
NC_000004.12	6886459	6887808
NC_000004.12	6894555	6896363
NC_000004.12	6906816	6908498
NC_000004.12	6911612	6913755
NC_000004.12	6915700	6917311
NC_000004.12	6922451	6924082
NC_000004.12	6924684	6926464
NC_000004.12	6961816	6965410
NC_000004.12	6971198	6973657
NC_000004.12	6984142	6985164
NC_000004.12	6992874	6994117
NC_000004.12	6998150	6999407
NC_000004.12	7009756	7011415
NC_000004.12	7022287	7024218
NC_000004.12	7051341	7056457
NC_000004.12	7059115	7061204
NC_000004.12	7064414	7066253
NC_000004.12	7195311	7196500
NC_000004.12	7200890	7201964
NC_000004.12	7208528	7210659
NC_000004.12	7512799	7515460
NC_000004.12	7646513	7648111
[truncated: 6,800 more rows]

## Sheet: recovered peaks NL
NC_000001.11	1693735	1695910
NC_000001.11	1737351	1743060
NC_000001.11	1764715	1767301
NC_000001.11	1774203	1776907
NC_000001.11	1818870	1820437
NC_000001.11	1822036	1823279
NC_000001.11	1827216	1831188
NC_000001.11	1864100	1867015
NC_000001.11	2134170	2135843
NC_000001.11	2235480	2238439
NC_000001.11	2284885	2289551
NC_000001.11	2290070	2299351
NC_000001.11	2299999	2310794
NC_000001.11	6604671	6610215
NC_000001.11	7781701	7783122
NC_000001.11	7845997	7847118
NC_000001.11	8070508	8071654
NC_000001.11	8115600	8116657
NC_000001.11	8463821	8466531
NC_000001.11	8498082	8500546
NC_000001.11	8727105	8728149
NC_000001.11	8746571	8748711
NC_000001.11	8822418	8823635
NC_000001.11	8855294	8857122
NC_000001.11	8858687	8861359
NC_000001.11	9454433	9458048
NC_000001.11	9540460	9542129
NC_000001.11	9557085	9563313
NC_000001.11	10223437	10224459
NC_000001.11	10460032	10461416
NC_000001.11	10473126	10474810
NC_000001.11	11014702	11016381
NC_000001.11	11018560	11021435
NC_000001.11	12143358	12144612
NC_000001.11	12576190	12582353
NC_000001.11	13752636	13753706
NC_000001.11	15855501	15857694
NC_000001.11	15864071	15870081
NC_000001.11	15872048	15873347
NC_000001.11	15887123	15895168
NC_000001.11	15898686	15903226
NC_000001.11	15917454	15918664
NC_000001.11	16179986	16184185
NC_000001.11	17685654	17687725
NC_000001.11	19426199	19431757
NC_000001.11	19432784	19434309
NC_000001.11	19459623	19460750
NC_000001.11	19465788	19467566
NC_000001.11	19486327	19487718
NC_000001.11	20635681	20637925
NC_000001.11	21177484	21179289
NC_000001.11	21274898	21277057
NC_000001.11	21317156	21320943
NC_000001.11	21771538	21772796
NC_000001.11	22450565	22451713
NC_000001.11	23698652	23701164
NC_000001.11	24414027	24415456
NC_000001.11	24719082	24723273
NC_000001.11	24748349	24750677
NC_000001.11	24754205	24758857
NC_000001.11	24765656	24766918
NC_000001.11	24787402	24790358
NC_000001.11	24795277	24796576
NC_000001.11	25862713	25866093
NC_000001.11	26710928	26712543
NC_000001.11	26745852	26747311
NC_000001.11	26755843	26758133
NC_000001.11	27478076	27479824
NC_000001.11	27958289	27959455
NC_000001.11	28670031	28671055
NC_000001.11	28754685	28755734
NC_000001.11	29118684	29121403
NC_000001.11	29163640	29165136
NC_000001.11	29171560	29173500
NC_000001.11	29174001	29176665
NC_000001.11	31008473	31009852
NC_000001.11	31029674	31030854
NC_000001.11	31037157	31039441
NC_000001.11	32290754	32291881
NC_000001.11	32292944	32294752
NC_000001.11	32768498	32769863
NC_000001.11	32836857	32838526
NC_000001.11	32958313	32960125
NC_000001.11	33335156	33337735
NC_000001.11	35269792	35271779
NC_000001.11	35937106	35938653
NC_000001.11	36143201	36144299
NC_000001.11	36246246	36248170
NC_000001.11	36270173	36271887
NC_000001.11	36276309	36278574
NC_000001.11	36279823	36282839
NC_000001.11	36464791	36465898
NC_000001.11	39176230	39177756
NC_000001.11	39179537	39182156
NC_000001.11	40378097	40379321
NC_000001.11	40694870	40696366
NC_000001.11	40736431	40739133
NC_000001.11	43206323	43207931
NC_000001.11	43561827	43567129
NC_000001.11	44776472	44778397
NC_000001.11	44814218	44815255
NC_000001.11	45548047	45550464
NC_000001.11	46304572	46307202
NC_000001.11	51251769	51254744
NC_000001.11	51256609	51257742
NC_000001.11	51502356	51503642
NC_000001.11	51694210	51697396
NC_000001.11	51731020	51732782
NC_000001.11	52182979	52184003
NC_000001.11	52695504	52697759
NC_000001.11	52918304	52919361
NC_000001.11	54298145	54304339
NC_000001.11	54377849	54382228
NC_000001.11	55201530	55202563
NC_000001.11	56433111	56434440
NC_000001.11	56556952	56558076
NC_000001.11	56573755	56575553
NC_000001.11	61051667	61053495
NC_000001.11	61087853	61089090
NC_000001.11	61138723	61140565
NC_000001.11	61175824	61177401
NC_000001.11	61187267	61190459
NC_000001.11	61191163	61192845
NC_000001.11	61196640	61200010
NC_000001.11	61259354	61260861
NC_000001.11	61279441	61280703
NC_000001.11	61435232	61436495
NC_000001.11	61454874	61456019
NC_000001.11	64961275	64962797
NC_000001.11	65001160	65002443
NC_000001.11	65063420	65064512
NC_000001.11	67417536	67419168
NC_000001.11	70355069	70356185
NC_000001.11	84507297	84508351
NC_000001.11	88892288	88893359
NC_000001.11	88982807	88984615
NC_000001.11	91802149	91803471
NC_000001.11	93608764	93612487
NC_000001.11	94423801	94424816
NC_000001.11	96725257	96726690
NC_000001.11	100040409	100041985
NC_000001.11	100048857	100050376
NC_000001.11	101026549	101027947
NC_000001.11	111991793	111992838
NC_000001.11	114502392	114504549
NC_000001.11	116389504	116390543
NC_000001.11	119777973	119779199
NC_000001.11	121262445	121263475
NC_000001.11	145928107	145930131
NC_000001.11	146038627	146042834
NC_000001.11	146150382	146151716
NC_000001.11	149468615	149469984
NC_000001.11	149833919	149836319
NC_000001.11	149857931	149859893
NC_000001.11	150379109	150380909
NC_000001.11	150391605	150392819
NC_000001.11	150406617	150408644
NC_000001.11	150871186	150872414
NC_000001.11	151196652	151197813
NC_000001.11	151323251	151325152
NC_000001.11	151446315	151447355
NC_000001.11	153634916	153639126
NC_000001.11	153910460	153912171
NC_000001.11	153915049	153917707
NC_000001.11	153987209	153988322
NC_000001.11	153993276	153996044
NC_000001.11	154428399	154432865
NC_000001.11	154502603	154504210
NC_000001.11	155526865	155528033
NC_000001.11	155685452	155687322
NC_000001.11	156191715	156193601
NC_000001.11	165694157	165696069
NC_000001.11	167716608	167718265
NC_000001.11	169102033	169103736
NC_000001.11	170539043	170540206
NC_000001.11	173123773	173125284
NC_000001.11	178036114	178037483
NC_000001.11	179294527	179296105
NC_000001.11	179961065	179962623
NC_000001.11	182383457	182384829
NC_000001.11	184793091	184795703
NC_000001.11	203624924	203626210
NC_000001.11	203657697	203658727
NC_000001.11	204108571	204110090
NC_000001.11	205740139	205741532
NC_000001.11	205742299	205743302
NC_000001.11	206363604	206364658
NC_000001.11	206574294	206575863
NC_000001.11	206721802	206723399
NC_000001.11	211918865	211920143
NC_000001.11	212032270	212034272
NC_000001.11	220876400	220878767
NC_000001.11	221707146	221708579
NC_000001.11	223840566	223842248
NC_000001.11	223993636	223994806
NC_000001.11	224184030	224185339
NC_000001.11	224428445	224429446
NC_000001.11	225649801	225651604
NC_000001.11	226950906	226953276
NC_000001.11	228097315	228098968
NC_000001.11	228990752	228991878
NC_000001.11	229324983	229326979
NC_000001.11	230113279	230115600
NC_000001.11	230120352	230123736
NC_000001.11	230131978	230133862
NC_000001.11	231530295	231531802
NC_000001.11	234544890	234546671
NC_000001.11	234958322	234959962
NC_000001.11	234986241	234987304
NC_000001.11	235125113	235126842
NC_000001.11	235909704	235914077
NC_000001.11	235915230	235917254
NC_000001.11	235935315	235938673
NC_000001.11	246606000	246611093
NC_000001.11	246922152	246923922
NC_000002.12	3576393	3577683
NC_000002.12	8533142	8534981
NC_000002.12	8535574	8537094
NC_000002.12	8831881	8832933
NC_000002.12	9606220	9609022
NC_000002.12	10445123	10447546
NC_000002.12	10591455	10592663
NC_000002.12	11466593	11467942
NC_000002.12	11480816	11481992
NC_000002.12	11749942	11753902
NC_000002.12	20046984	20048708
NC_000002.12	20322565	20323569
NC_000002.12	20330634	20332085
NC_000002.12	24341266	24342515
NC_000002.12	24346791	24347908
NC_000002.12	24496287	24497596
NC_000002.12	25249503	25250912
NC_000002.12	26246262	26247386
NC_000002.12	27010288	27011385
NC_000002.12	27430044	27431402
NC_000002.12	28756833	28758129
NC_000002.12	31994291	31997064
NC_000002.12	32420004	32421504
NC_000002.12	38366492	38369046
NC_000002.12	38369682	38372017
NC_000002.12	39499728	39501126
NC_000002.12	43160112	43161517
NC_000002.12	43538920	43539991
NC_000002.12	43986995	43988843
NC_000002.12	44176659	44177957
NC_000002.12	44235273	44236559
NC_000002.12	45777354	45779644
NC_000002.12	45890963	45892154
NC_000002.12	46295189	46296559
NC_000002.12	46331516	46334551
NC_000002.12	46965688	46967094
NC_000002.12	47784385	47786822
NC_000002.12	47787334	47789207
NC_000002.12	47839296	47840422
NC_000002.12	47885172	47887943
NC_000002.12	54477182	54478426
NC_000002.12	54563240	54564313
NC_000002.12	54608418	54609612
NC_000002.12	54655092	54656218
NC_000002.12	54672307	54675893
NC_000002.12	54992746	54993767
NC_000002.12	61175337	61176409
NC_000002.12	61178298	61180924
NC_000002.12	61451947	61452962
NC_000002.12	61532126	61533208
NC_000002.12	62221602	62223407
NC_000002.12	64642941	64644425
NC_000002.12	64716758	64717848
NC_000002.12	64863372	64864788
NC_000002.12	65064508	65066596
NC_000002.12	65105192	65106948
NC_000002.12	65344382	65346610
NC_000002.12	65409780	65412138
NC_000002.12	65413376	65414578
NC_000002.12	65433274	65434351
NC_000002.12	68189439	68190684
NC_000002.12	68202238	68203708
NC_000002.12	69640601	69642488
NC_000002.12	70093456	70094621
NC_000002.12	70138709	70141464
NC_000002.12	70191212	70192338
NC_000002.12	70290649	70292657
NC_000002.12	71352316	71353448
NC_000002.12	84984601	84985729
NC_000002.12	84996277	84998100
NC_000002.12	85015899	85017310
NC_000002.12	85432127	85433835
NC_000002.12	85503388	85504484
NC_000002.12	85542362	85543504
NC_000002.12	85612297	85613560
NC_000002.12	85617117	85619327
NC_000002.12	85777558	85781667
NC_000002.12	85794699	85798046
NC_000002.12	85885512	85887618
NC_000002.12	95160035	95161276
NC_000002.12	96761536	96763360
NC_000002.12	99485965	99487904
NC_000002.12	101148860	101149903
NC_000002.12	101302338	101303529
NC_000002.12	101729945	101731308
NC_000002.12	101755360	101756829
NC_000002.12	101779764	101782802
NC_000002.12	101785263	101786974
NC_000002.12	101810936	101813707
NC_000002.12	102031180	102032231
NC_000002.12	102056484	102057559
NC_000002.12	105868252	105869725
NC_000002.12	106262357	106265926
NC_000002.12	107830724	107831788
NC_000002.12	108529583	108530630
NC_000002.12	111463537	111464805
NC_000002.12	111724466	111729427
NC_000002.12	119445454	119446613
NC_000002.12	121538221	121539475
NC_000002.12	121737416	121739243
NC_000002.12	127360951	127363107
NC_000002.12	127369082	127373025
NC_000002.12	127383792	127385252
NC_000002.12	127780937	127782086
NC_000002.12	127799262	127800737
NC_000002.12	134923624	134924749
NC_000002.12	135744160	135746334
NC_000002.12	135964398	135965713
NC_000002.12	150469799	150470917
NC_000002.12	157790747	157793092
NC_000002.12	157877617	157878688
NC_000002.12	159723088	159724268
NC_000002.12	160474361	160475645
NC_000002.12	164831951	164833909
NC_000002.12	174492267	174493369
NC_000002.12	177166474	177167521
NC_000002.12	177217677	177218699
NC_000002.12	177222242	177223394
NC_000002.12	177224168	177225917
NC_000002.12	189563645	189565692
NC_000002.12	190652821	190653884
NC_000002.12	191305324	191307836
NC_000002.12	191359422	191360522
NC_000002.12	200313471	200316099
NC_000002.12	200318348	200319609
NC_000002.12	200354140	200355199
NC_000002.12	200407885	200409425
NC_000002.12	200853632	200854708
NC_000002.12	201433298	201434375
NC_000002.12	202264196	202265220
NC_000002.12	202268266	202269926
NC_000002.12	202406740	202408082
NC_000002.12	203477942	203481062
NC_000002.12	203505098	203506676
NC_000002.12	207622778	207624153
NC_000002.12	207771582	207774989
NC_000002.12	208267313	208268771
NC_000002.12	215918486	215919842
NC_000002.12	222752187	222753253
NC_000002.12	222866038	222868430
NC_000002.12	223941791	223943082
NC_000002.12	224529251	224530274
NC_000002.12	230417542	230419560
NC_000002.12	230720408	230721417
NC_000002.12	234955334	234957207
NC_000002.12	235001238	235003326
NC_000002.12	236014588	236016131
NC_000002.12	237675153	237676704
NC_000002.12	237690402	237691458
NC_000002.12	237693742	237697216
NC_000002.12	237728486	237730203
NC_000002.12	238279663	238281245
NC_000002.12	239198765	239200402
NC_000002.12	239224074	239226957
NC_000002.12	239298091	239299160
NC_000002.12	239304692	239306056
NC_000002.12	239309947	239312786
NC_000002.12	239316581	239318809
NC_000002.12	239320989	239322155
NC_000002.12	241011384	241013220
NC_000002.12	241014703	241016377
NC_000002.12	241225261	241237824
NC_000002.12	241308083	241309521
NC_000002.12	241607864	241609998
NC_000002.12	241610641	241613067
NC_000002.12	241699672	241701214
NC_000003.12	5130416	5131759
NC_000003.12	9406399	9408037
NC_000003.12	9891616	9893711
NC_000003.12	9931553	9932589
NC_000003.12	10145397	10147624
NC_000003.12	10165893	10167661
NC_000003.12	11574984	11576122
NC_000003.12	11658460	11660085
NC_000003.12	11678770	11680002
NC_000003.12	12625730	12626973
NC_000003.12	12636917	12639376
NC_000003.12	12641459	12642633
NC_000003.12	12950330	12952578
NC_000003.12	15293807	15295859
NC_000003.12	17739388	17740829
NC_000003.12	19966809	19967939
NC_000003.12	19968783	19971872
NC_000003.12	23956744	23957833
NC_000003.12	24452622	24454147
NC_000003.12	30623388	30624745
NC_000003.12	32310362	32311713
NC_000003.12	32450892	32452086
NC_000003.12	32467209	32468629
NC_000003.12	37102559	37103775
NC_000003.12	37165681	37166821
NC_000003.12	38162488	38164573
NC_000003.12	38166413	38168483
NC_000003.12	39154330	39155621
NC_000003.12	42018048	42019177
NC_000003.12	42067578	42070095
NC_000003.12	42114707	42116420
NC_000003.12	43318528	43319623
NC_000003.12	45642597	45645863
NC_000003.12	45698536	45699882
NC_000003.12	47142064	47143978
NC_000003.12	47146198	47149003
NC_000003.12	47432062	47434936
NC_000003.12	47994189	47995443
NC_000003.12	48470717	48472472
NC_000003.12	48712223	48714995
NC_000003.12	49018909	49020333
NC_000003.12	49380774	49385204
NC_000003.12	49941349	49942776
NC_000003.12	51612988	51614157
NC_000003.12	51971518	51973359
NC_000003.12	52534340	52536024
NC_000003.12	52565653	52566938
NC_000003.12	52846251	52847624
NC_000003.12	57761833	57763738
NC_000003.12	58024184	58025404
NC_000003.12	58035643	58038455
NC_000003.12	58072057	58074311
NC_000003.12	58112560	58115405
NC_000003.12	64013195	64014403
NC_000003.12	65907744	65908769
NC_000003.12	66417647	66419315
NC_000003.12	66429210	66432054
NC_000003.12	66495213	66496419
NC_000003.12	70957865	70959422
NC_000003.12	71023399	71025473
NC_000003.12	71031924	71034003
NC_000003.12	71069719	71071830
NC_000003.12	71416494	71418108
NC_000003.12	73003070	73004242
NC_000003.12	76886525	76887664
NC_000003.12	100262070	100263850
NC_000003.12	100335607	100337684
NC_000003.12	100393885	100395729
NC_000003.12	100710979	100712489
NC_000003.12	100713525	100714612
NC_000003.12	101575513	101577182
NC_000003.12	101673889	101675946
NC_000003.12	114454083	114455809
NC_000003.12	120451448	120452451
NC_000003.12	122559609	122560753
NC_000003.12	123081167	123082680
NC_000003.12	123407905	123409494
NC_000003.12	124860865	124861934
NC_000003.12	124881817	124883244
NC_000003.12	124884734	124885889
NC_000003.12	125142493	125143541
NC_000003.12	126264512	126266208
NC_000003.12	127722414	127725688
NC_000003.12	127742620	127746955
NC_000003.12	127749590	127751465
NC_000003.12	127753314	127755937
NC_000003.12	127791838	127793873
NC_000003.12	128082997	128084016
NC_000003.12	128699001	128700569
NC_000003.12	128728350	128730640
NC_000003.12	128731642	128734959
NC_000003.12	129112951	129116221
NC_000003.12	129280729	129281938
NC_000003.12	134310407	134311886
NC_000003.12	136157925	136159844
NC_000003.12	136177337	136179351
NC_000003.12	136728897	136730119
NC_000003.12	139386095	139387351
NC_000003.12	142434169	142436210
NC_000003.12	143003457	143004664
NC_000003.12	146151274	146152538
NC_000003.12	149592392	149593785
NC_000003.12	149643634	149645485
NC_000003.12	152394801	152395948
NC_000003.12	170365699	170368096
NC_000003.12	170908969	170909987
NC_000003.12	172067182	172068837
NC_000003.12	172120658	172122466
NC_000003.12	172152271	172155120
NC_000003.12	172189987	172191092
NC_000003.12	172202462	172203622
NC_000003.12	172324286	172326133
NC_000003.12	172333958	172335225
NC_000003.12	177139102	177140348
NC_000003.12	177141595	177142660
NC_000003.12	179324605	179326829
NC_000003.12	180915150	180917956
NC_000003.12	180923925	180925479
NC_000003.12	183550368	183552627
NC_000003.12	184183439	184185512
NC_000003.12	185587005	185588929
NC_000003.12	185938280	185939526
NC_000003.12	186982532	186984751
NC_000003.12	188262464	188263933
NC_000003.12	188272255	188273484
NC_000003.12	188289193	188290471
NC_000003.12	188307761	188309928
NC_000003.12	188369925	188371082
NC_000003.12	188506771	188507805
NC_000003.12	188701377	188703040
NC_000003.12	188792072	188793346
NC_000003.12	190532253	190534028
NC_000003.12	194001113	194002975
NC_000003.12	194132106	194133704
NC_000003.12	194204692	194206031
NC_000003.12	194248549	194249928
NC_000003.12	194267145	194270675
NC_000003.12	194271662	194273666
NC_000003.12	194297462	194300418
NC_000003.12	194871853	194873339
NC_000003.12	196077545	196080561
NC_000003.12	196279809	196280818
NC_000003.12	196285787	196286912
NC_000003.12	196419399	196420676
NC_000003.12	196492682	196493827
NC_000003.12	196494991	196497145
NC_000003.12	196745079	196746875
NC_000003.12	197221165	197222346
NC_000003.12	197951070	197952818
NC_000004.12	742952	752881
NC_000004.12	757221	768738
NC_000004.12	1240770	1244017
NC_000004.12	1338860	1340137
NC_000004.12	1977757	1980275
NC_000004.12	1995756	1996978
NC_000004.12	2005470	2006566
NC_000004.12	2254275	2256189
NC_000004.12	2472813	2475614
NC_000004.12	2547411	2549192
NC_000004.12	2551846	2554055
NC_000004.12	2557870	2561857
NC_000004.12	2590286	2592456
NC_000004.12	2606920	2608290
NC_000004.12	2618371	2620952
NC_000004.12	2762070	2763731
NC_000004.12	2811532	2813935
NC_000004.12	2846753	2848626
NC_000004.12	3385179	3390901
NC_000004.12	4472300	4474137
NC_000004.12	6786327	6789517
NC_000004.12	7044609	7049371
NC_000004.12	15644253	15645301
NC_000004.12	16228296	16229738
NC_000004.12	16833351	16834749
NC_000004.12	24584890	24586284
NC_000004.12	25375389	25376662
NC_000004.12	25914636	25915645
NC_000004.12	37606849	37608360
NC_000004.12	38701526	38703640
NC_000004.12	39566996	39568171
NC_000004.12	39701448	39706389
NC_000004.12	39711080	39713355
NC_000004.12	39735125	39736544
NC_000004.12	39738716	39739803
NC_000004.12	39959846	39961620
NC_000004.12	39970991	39972518
NC_000004.12	40552395	40556912
NC_000004.12	41359016	41360099
NC_000004.12	48031163	48032247
NC_000004.12	53450918	53452045
NC_000004.12	70754874	70756172
NC_000004.12	71258535	71259639
NC_000004.12	73249474	73250987
NC_000004.12	75728543	75729658
NC_000004.12	76578904	76580823
NC_000004.12	82362355	82363720
NC_000004.12	82887606	82888817
NC_000004.12	87033889	87035852
NC_000004.12	87045346	87047778
NC_000004.12	87068446	87070565
NC_000004.12	87380305	87381422
NC_000004.12	87424173	87425572
NC_000004.12	88380474	88381890
NC_000004.12	94484835	94486138
NC_000004.12	94521425	94522733
NC_000004.12	94526786	94529376
NC_000004.12	98912163	98913192
NC_000004.12	113613745	113614746
NC_000004.12	128063009	128064381
NC_000004.12	128308550	128309683
NC_000004.12	139314730	139315745
NC_000004.12	139459632	139463159
NC_000004.12	140005896	140007056
NC_000004.12	145496292	145497769
NC_000004.12	148027242	148028319
NC_000004.12	153481498	153483623
NC_000004.12	153498947	153500022
NC_000004.12	153526662	153528461
NC_000004.12	153539917	153540978
NC_000004.12	153545903	153548611
NC_000004.12	153637630	153640493
NC_000004.12	159201571	159202783
NC_000004.12	176327390	176328442
NC_000004.12	182903358	182906251
NC_000004.12	183096211	183098087
NC_000004.12	183104901	183106726
NC_000004.12	183155363	183156864
NC_000004.12	183938523	183940138
NC_000004.12	184346278	184347974
NC_000004.12	184395191	184398616
NC_000004.12	184411798	184413955
NC_000004.12	184416180	184417208
NC_000004.12	184428418	184430596
NC_000004.12	184431596	184435446
NC_000004.12	184440168	184443181
NC_000004.12	184749873	184755635
NC_000004.12	185129145	185130173
NC_000004.12	185732866	185734429
NC_000005.10	687513	688633
NC_000005.10	6732395	6735122
NC_000005.10	6753409	6757022
NC_000005.10	10308277	10309706
NC_000005.10	10375945	10378000
NC_000005.10	32128299	32129964
NC_000005.10	36153342	36155714
NC_000005.10	37493569	37494610
NC_000005.10	42803990	42805028
NC_000005.10	44810903	44812328
NC_000005.10	52834368	52836076
NC_000005.10	54524070	54526350
NC_000005.10	55980244	55981733
NC_000005.10	55987798	55988833
NC_000005.10	57192571	57193811
NC_000005.10	57197861	57199312
NC_000005.10	57215869	57217689
NC_000005.10	61626485	61627706
NC_000005.10	65101577	65102878
NC_000005.10	65929188	65932965
NC_000005.10	65937566	65939747
NC_000005.10	68533001	68534022
NC_000005.10	69095044	69096193
NC_000005.10	77031295	77033703
NC_000005.10	77755805	77756987
NC_000005.10	79238452	79240686
NC_000005.10	80141087	80143054
NC_000005.10	80248178	80249838
NC_000005.10	80256858	80258638
NC_000005.10	80409523	80411235
NC_000005.10	87269867	87272234
NC_000005.10	95647932	95648949
NC_000005.10	95816229	95821041
NC_000005.10	95928422	95929531
NC_000005.10	96671376	96672579
NC_000005.10	98775135	98777534
NC_000005.10	108749869	108751114
NC_000005.10	109395204	109396706
NC_000005.10	111754729	111755792
NC_000005.10	113236651	113237965
NC_000005.10	115602647	115603884
NC_000005.10	115843954	115845043
NC_000005.10	124907189	124908194
NC_000005.10	131789658	131790717
NC_000005.10	132945589	132948744
NC_000005.10	132949555	132951092
NC_000005.10	133026972	133028186
NC_000005.10	133053334	133055538
NC_000005.10	133060213	133062168
NC_000005.10	134216545	134217862
NC_000005.10	134654697	134656847
NC_000005.10	134906131	134908497
NC_000005.10	138356839	138358447
NC_000005.10	138490132	138491574
NC_000005.10	138760276	138762001
NC_000005.10	138778141	138780423
NC_000005.10	138934786	138939122
NC_000005.10	139303087	139304533
NC_000005.10	139344915	139346512
NC_000005.10	139347162	139348519
NC_000005.10	139516808	139517808
NC_000005.10	140405535	140408020
NC_000005.10	140637351	140638832
NC_000005.10	141941025	141942180
NC_000005.10	143309030	143311111
NC_000005.10	146204559	146206055
NC_000005.10	150492584	150495765
NC_000005.10	151148638	151150203
NC_000005.10	151769211	151770497
NC_000005.10	151786053	151787198
NC_000005.10	154649734	154651121
NC_000005.10	154770732	154773328
NC_000005.10	163510340	163512089
NC_000005.10	171940007	171941576
NC_000005.10	171957400	171958664
NC_000005.10	171994895	171997862
NC_000005.10	172835899	172837379
NC_000005.10	173060190	173061380
NC_000005.10	173065728	173066935
NC_000005.10	173097210	173098256
NC_000005.10	177001604	177003865
NC_000005.10	177144788	177147421
NC_000005.10	177158445	177160504
NC_000005.10	179700760	179705411
NC_000005.10	179826197	179828649
NC_000005.10	179855895	179857810
NC_000005.10	179971318	179972600
NC_000005.10	180057309	180062302
NC_000005.10	180787069	180793226
NC_000005.10	180797967	180799730
NC_000005.10	181244630	181245673
NC_000006.12	3066080	3068115
NC_000006.12	3139806	3142434
NC_000006.12	3158572	3160582
NC_000006.12	3752841	3754640
NC_000006.12	4852477	4853517
NC_000006.12	6759292	6760833
NC_000006.12	7114419	7116308
NC_000006.12	7171685	7174248
NC_000006.12	7261803	7263070
NC_000006.12	11473708	11474779
NC_000006.12	12036788	12038805
NC_000006.12	12150214	12151262
NC_000006.12	13383930	13384955
NC_000006.12	13421081	13422147
NC_000006.12	13450656	13453475
NC_000006.12	13461505	13462594
NC_000006.12	15265854	15267138
NC_000006.12	16344881	16346708
NC_000006.12	16430712	16432120
NC_000006.12	17693692	17696912
NC_000006.12	17700911	17702756
NC_000006.12	20877918	20879001
NC_000006.12	24712089	24713257
NC_000006.12	34426378	34428907
NC_000006.12	34663075	34664251
NC_000006.12	35274887	35275906
NC_000006.12	35666579	35668346
NC_000006.12	35671769	35673060
NC_000006.12	36449377	36450751
NC_000006.12	37132749	37136140
NC_000006.12	37821572	37824304
NC_000006.12	37868335	37870916
NC_000006.12	37900581	37901590
NC_000006.12	37976371	37977748
NC_000006.12	38158060	38165945
NC_000006.12	42930616	42931617
NC_000006.12	43366659	43368135
NC_000006.12	44118662	44120564
NC_000006.12	53533896	53536177
NC_000006.12	57095314	57096378
NC_000006.12	75672721	75674295
NC_000006.12	87682755	87684139
NC_000006.12	89409623	89410723
NC_000006.12	99418686	99420302
NC_000006.12	99421735	99423220
NC_000006.12	108251421	108253056
NC_000006.12	108608841	108609940
NC_000006.12	110356478	110357481
NC_000006.12	110877269	110878391
NC_000006.12	111429891	111430974
NC_000006.12	117480867	117482180
NC_000006.12	126053025	126054091
NC_000006.12	134176835	134178411
NC_000006.12	137340378	137341535
NC_000006.12	138485610	138488077
NC_000006.12	138982872	138984238
NC_000006.12	139469975	139471718
NC_000006.12	139472545	139473759
NC_000006.12	139475200	139476382
NC_000006.12	139588451	139590007
NC_000006.12	148358699	148360490
NC_000006.12	149567326	149569020
NC_000006.12	149754289	149756590
NC_000006.12	151393475	151395032
NC_000006.12	151397718	151400468
NC_000006.12	152053236	152054721
NC_000006.12	154449560	154452974
NC_000006.12	154485409	154486789
NC_000006.12	154501283	154503140
NC_000006.12	154758154	154759889
NC_000006.12	156844998	156846757
NC_000006.12	156854432	156856281
NC_000006.12	156876259	156878347
NC_000006.12	156943242	156945215
NC_000006.12	157143222	157145854
NC_000006.12	157171883	157173083
NC_000006.12	157383358	157384573
NC_000006.12	157455782	157457393
NC_000006.12	157514983	157516590
NC_000006.12	157595798	157597489
NC_000006.12	157836599	157837985
NC_000006.12	157842319	157843504
NC_000006.12	157892120	157893390
NC_000006.12	157899470	157900649
NC_000006.12	158086887	158088330
NC_000006.12	158642634	158643896
NC_000006.12	159688510	159690584
NC_000006.12	159694491	159695672
NC_000006.12	159984302	159986469
NC_000006.12	162526237	162528364
NC_000006.12	163445533	163446584
NC_000006.12	163574880	163576703
NC_000006.12	166624587	166625749
NC_000006.12	167348741	167350960
NC_000007.14	523283	524673
NC_000007.14	2360886	2362850
NC_000007.14	2642320	2643978
NC_000007.14	2819574	2822342
NC_000007.14	4699141	4702839
NC_000007.14	4738057	4742587
NC_000007.14	4749664	4751970
NC_000007.14	4974998	4976048
NC_000007.14	5341555	5343836
NC_000007.14	5413092	5417863
NC_000007.14	5688996	5690322
NC_000007.14	6753287	6755449
NC_000007.14	7565514	7566564
NC_000007.14	7568639	7569967
NC_000007.14	17014629	17015868
NC_000007.14	17309664	17310913
NC_000007.14	27659767	27661713
NC_000007.14	27741420	27742918
NC_000007.14	27872699	27873915
NC_000007.14	29229353	29230655
NC_000007.14	32940831	32942138
NC_000007.14	33056475	33058596
NC_000007.14	36181540	36182561
NC_000007.14	39946761	39948713
NC_000007.14	39977362	39978409
NC_000007.14	39984043	39985461
NC_000007.14	45766728	45768014
NC_000007.14	47383100	47384581
NC_000007.14	47690505	47691867
NC_000007.14	50665624	50667477
NC_000007.14	50716289	50718893
NC_000007.14	55078163	55079948
NC_000007.14	55092578	55094148
NC_000007.14	55100517	55102132
NC_000007.14	55962902	55964206
NC_000007.14	55969906	55971414
NC_000007.14	56104487	56105659
NC_000007.14	65764451	65765685
NC_000007.14	65768084	65770094
NC_000007.14	66119840	66124733
NC_000007.14	66153136	66154946
NC_000007.14	66281907	66283259
NC_000007.14	66683324	66684377
NC_000007.14	66743373	66745133
NC_000007.14	70700439	70702963
NC_000007.14	70728378	70732136
NC_000007.14	73002908	73005052
NC_000007.14	73739474	73742314
NC_000007.14	74455554	74458156
NC_000007.14	74574584	74576673
NC_000007.14	74610724	74613281
NC_000007.14	74700803	74702486
NC_000007.14	74740095	74741518
NC_000007.14	74753937	74755372
NC_000007.14	74887772	74889621
NC_000007.14	75238299	75239667
NC_000007.14	75360139	75362242
NC_000007.14	76044680	76045943
NC_000007.14	76319672	76321811
NC_000007.14	76327817	76329093
NC_000007.14	76380401	76382063
NC_000007.14	76462854	76468060
NC_000007.14	77724386	77726898
NC_000007.14	77731083	77732403
NC_000007.14	77794828	77796171
NC_000007.14	80151811	80152990
NC_000007.14	80185398	80186715
NC_000007.14	92830899	92832124
NC_000007.14	95550944	95552554
NC_000007.14	98286765	98294612
NC_000007.14	99061708	99062878
NC_000007.14	100337040	100338748
NC_000007.14	100343298	100345101
NC_000007.14	100430581	100435067
NC_000007.14	100481831	100483045
NC_000007.14	100864004	100866851
NC_000007.14	101125142	101126144
NC_000007.14	101820162	101826456
NC_000007.14	101855051	101856534
NC_000007.14	101872050	101874932
NC_000007.14	101892172	101894642
NC_000007.14	101901265	101904403
NC_000007.14	103350872	103354546
NC_000007.14	105087376	105088416
NC_000007.14	105107499	105108721
NC_000007.14	105244264	105246591
NC_000007.14	105257845	105258929
NC_000007.14	105333850	105335173
NC_000007.14	105389548	105390804
NC_000007.14	107940699	107941902
NC_000007.14	128538282	128540699
NC_000007.14	129860960	129862284
NC_000007.14	129906079	129907746
NC_000007.14	129924630	129925857
NC_000007.14	129943590	129944660
NC_000007.14	130073351	130074994
NC_000007.14	130077593	130079288
NC_000007.14	130884448	130888346
NC_000007.14	131033629	131035409
NC_000007.14	131338641	131340500
NC_000007.14	131345001	131346518
NC_000007.14	134700341	134701854
NC_000007.14	137922534	137923672
NC_000007.14	137935098	137936280
NC_000007.14	137963016	137965839
NC_000007.14	139079316	139081427
NC_000007.14	139719899	139721019
NC_000007.14	139733596	139737422
NC_000007.14	139754685	139756251
NC_000007.14	139772669	139774445
NC_000007.14	140629002	140630041
NC_000007.14	148719084	148720914
NC_000007.14	149086776	149087793
NC_000007.14	151103686	151105141
NC_000007.14	151501689	151503758
NC_000007.14	151584838	151587631
NC_000007.14	151599834	151600907
NC_000007.14	151629617	151631681
NC_000007.14	151794221	151797206
NC_000007.14	151797943	151800654
NC_000007.14	151878163	151880704
NC_000007.14	152344693	152346253
NC_000007.14	155655646	155657505
NC_000007.14	155690373	155691517
NC_000007.14	155733565	155735244
NC_000007.14	157143959	157147078
NC_000008.11	542554	543865
NC_000008.11	10055952	10057021
NC_000008.11	11838881	11840470
NC_000008.11	13102627	13103763
NC_000008.11	13114679	13116032
NC_000008.11	13198162	13199298
NC_000008.11	13201880	13204451
NC_000008.11	17032599	17033758
NC_000008.11	17256710	17258237
NC_000008.11	17491912	17493985
NC_000008.11	17691157	17693228
NC_000008.11	17724481	17726294
NC_000008.11	18802850	18804130
NC_000008.11	18805997	18807009
NC_000008.11	18861852	18863432
NC_000008.11	19014992	19016053
NC_000008.11	22396095	22399478
NC_000008.11	22446166	22447639
NC_000008.11	22567898	22569652
NC_000008.11	23540319	23542695
NC_000008.11	23546740	23548762
NC_000008.11	23552097	23554858
NC_000008.11	26337485	26338505
NC_000008.11	26574923	26576684
NC_000008.11	28347392	28350336
NC_000008.11	29102502	29103995
NC_000008.11	30283162	30284837
NC_000008.11	30318320	30320006
NC_000008.11	30399998	30401238
NC_000008.11	30408247	30412636
NC_000008.11	30455567	30457001
NC_000008.11	30460508	30461680
NC_000008.11	30488978	30490705
NC_000008.11	30548832	30550530
NC_000008.11	30561303	30564172
NC_000008.11	30569515	30571024
NC_000008.11	30574528	30578340
NC_000008.11	30723339	30725488
NC_000008.11	33483469	33484542
NC_000008.11	33514782	33516089
NC_000008.11	38267211	38268398
NC_000008.11	38376391	38378866
NC_000008.11	38923347	38925034
NC_000008.11	40156700	40158322
NC_000008.11	42007618	42008727
NC_000008.11	42039663	42042415
NC_000008.11	42044022	42046611
NC_000008.11	42047804	42049035
NC_000008.11	42150927	42152120
NC_000008.11	42490347	42493039
NC_000008.11	42957714	42958734
NC_000008.11	43057530	43060745
NC_000008.11	54011509	54013714
NC_000008.11	70375928	70377046
NC_000008.11	73310385	73311406
NC_000008.11	73977083	73978280
NC_000008.11	80492537	80493931
NC_000008.11	86412568	86413834
NC_000008.11	93735426	93736476
NC_000008.11	95144430	95145724
NC_000008.11	96517846	96520041
NC_000008.11	96566824	96568029
NC_000008.11	96581042	96583001
NC_000008.11	97642133	97643214
NC_000008.11	97649568	97651011
NC_000008.11	98043054	98044213
NC_000008.11	100278762	100280614
NC_000008.11	100927879	100930331
NC_000008.11	100933997	100935321
NC_000008.11	102649824	102651194
NC_000008.11	117932459	117934045
NC_000008.11	118095919	118097409
NC_000008.11	122788360	122790208
NC_000008.11	122857862	122859205
NC_000008.11	122886322	122887467
NC_000008.11	122918170	122919454
NC_000008.11	123267593	123268797
NC_000008.11	124593304	124595731
NC_000008.11	124626279	124628609
NC_000008.11	124638252	124641092
NC_000008.11	124649250	124650918
NC_000008.11	124652503	124654820
NC_000008.11	124716827	124718795
NC_000008.11	124996308	124997596
NC_000008.11	133272295	133276730
NC_000008.11	133531735	133534625
NC_000008.11	133538791	133540014
NC_000008.11	134828315	134830153
NC_000008.11	140508576	140510305
NC_000008.11	140512691	140514102
NC_000008.11	140524221	140528216
NC_000008.11	142728601	142732052
NC_000008.11	143944754	143949079
NC_000008.11	144061032	144062206
NC_000008.11	144150209	144153313
NC_000009.12	697978	700623
NC_000009.12	700747	703345
NC_000009.12	723802	725588
NC_000009.12	726125	727554
NC_000009.12	2023493	2024636
NC_000009.12	2124500	2125502
NC_000009.12	2156764	2158741
NC_000009.12	4172924	4174056
NC_000009.12	5655039	5656474
NC_000009.12	6769944	6771645
NC_000009.12	13277308	13278351
NC_000009.12	14228112	14229447
NC_000009.12	14262434	14263623
NC_000009.12	14296838	14297978
NC_000009.12	14306061	14307660
NC_000009.12	17136237	17137633
NC_000009.12	19233490	19235996
NC_000009.12	19378312	19379443
NC_000009.12	32547208	32549798
NC_000009.12	33076896	33078454
NC_000009.12	33134950	33137155
NC_000009.12	33141674	33143045
NC_000009.12	33826359	33829098
NC_000009.12	33863107	33866219
NC_000009.12	33895508	33897903
NC_000009.12	34120379	34122012
NC_000009.12	34231125	34232180
NC_000009.12	35493502	35494759
NC_000009.12	36448678	36449907
NC_000009.12	36484822	36486555
NC_000009.12	37121401	37123395
NC_000009.12	37448754	37450455
NC_000009.12	37466927	37468008
NC_000009.12	69037129	69038818
NC_000009.12	70390171	70394055
NC_000009.12	70401011	70403202
NC_000009.12	71907262	71908471
NC_000009.12	81661785	81662991
NC_000009.12	81724714	81725823
NC_000009.12	81817008	81819539
NC_000009.12	83428876	83430002
NC_000009.12	83682288	83684776
NC_000009.12	83695845	83697907
NC_000009.12	87555477	87557676
NC_000009.12	87582132	87583637
NC_000009.12	93135044	93136779
NC_000009.12	95010531	95011614
NC_000009.12	95030346	95031733
NC_000009.12	96029289	96031193
NC_000009.12	96616392	96618294
NC_000009.12	104845663	104847474
NC_000009.12	104913422	104914826
NC_000009.12	107296943	107298658
NC_000009.12	107309764	107310943
NC_000009.12	107315137	107317269
NC_000009.12	110078783	110080914
NC_000009.12	111468313	111469732
NC_000009.12	111479333	111482047
NC_000009.12	111926270	111927873
NC_000009.12	112073632	112074885
NC_000009.12	112402503	112403623
NC_000009.12	113958485	113959891
NC_000009.12	114596074	114597892
NC_000009.12	114609808	114611194
NC_000009.12	121331807	121333661
NC_000009.12	123227794	123229277
NC_000009.12	124272040	124279509
NC_000009.12	124280184	124282438
NC_000009.12	124288066	124292058
NC_000009.12	124370859	124371872
NC_000009.12	125179543	125181611
NC_000009.12	125270726	125272454
NC_000009.12	125280135	125281331
NC_000009.12	126327416	126328913
NC_000009.12	126803510	126804741
NC_000009.12	128053430	128055293
NC_000009.12	128057944	128059468
NC_000009.12	128079736	128084487
NC_000009.12	128096691	128097799
NC_000009.12	128105175	128110700
NC_000009.12	128703250	128705414
NC_000009.12	128883706	128886801
NC_000009.12	128917525	128919016
NC_000009.12	129038688	129039881
NC_000009.12	129152941	129154315
NC_000009.12	129484243	129486035
NC_000009.12	130006619	130007994
NC_000009.12	130032977	130034399
NC_000009.12	130705341	130706383
NC_000009.12	130729902	130731157
NC_000009.12	130848099	130849988
NC_000009.12	131374160	131375534
NC_000009.12	131429916	131430970
NC_000009.12	131446970	131449093
NC_000009.12	131705338	131708050
NC_000009.12	131709101	131710698
NC_000009.12	131716547	131720671
NC_000009.12	132352753	132353838
NC_000009.12	133373109	133374433
NC_000009.12	133984606	133990366
NC_000009.12	134032399	134034117
NC_000009.12	134251649	134258036
NC_000009.12	134438585	134440878
NC_000009.12	136887877	136890991
NC_000009.12	137548025	137549841
NC_000009.12	137624358	137626031
NC_000009.12	137630501	137634541
NC_000009.12	137665316	137667945
NC_000009.12	137691334	137693329
NC_000010.11	217237	218358
NC_000010.11	234703	235906
NC_000010.11	315630	316731
NC_000010.11	323880	327226
NC_000010.11	448877	450386
NC_000010.11	485972	487904
NC_000010.11	593114	595158
NC_000010.11	620677	622000
NC_000010.11	682906	685162
NC_000010.11	891225	892799
NC_000010.11	3745598	3747908
NC_000010.11	5785793	5789221
NC_000010.11	6097444	6098675
NC_000010.11	6168779	6176407
NC_000010.11	6188574	6192023
NC_000010.11	7790259	7791850
NC_000010.11	11933223	11934718
NC_000010.11	12035006	12036137
NC_000010.11	12360195	12367221
NC_000010.11	12461095	12462526
NC_000010.11	12606161	12607595
NC_000010.11	12629738	12631123
NC_000010.11	12709721	12710983
NC_000010.11	12730971	12732107
NC_000010.11	13645631	13646983
NC_000010.11	13681954	13685078
NC_000010.11	13702119	13704355
NC_000010.11	14574770	14578394
NC_000010.11	14580648	14581827
NC_000010.11	14582629	14585541
NC_000010.11	14589985	14591845
NC_000010.11	14597756	14598910
NC_000010.11	18624457	18626934
NC_000010.11	21535359	21536360
NC_000010.11	21550540	21552864
NC_000010.11	21553559	21555174
NC_000010.11	22333113	22334238
NC_000010.11	28577047	28578155
NC_000010.11	28795584	28797293
NC_000010.11	29586978	29589330
NC_000010.11	29690839	29692333
NC_000010.11	29726396	29728963
NC_000010.11	32295867	32296903
NC_000010.11	32362403	32364149
NC_000010.11	32928950	32930620
NC_000010.11	32935569	32937726
NC_000010.11	32938453	32940790
NC_000010.11	32943537	32944722
NC_000010.11	33290554	33292191
NC_000010.11	34788235	34789539
NC_000010.11	35393193	35394310
NC_000010.11	43390228	43393875
NC_000010.11	43419194	43420359
NC_000010.11	50414569	50415864
NC_000010.11	61898765	61899817
NC_000010.11	63134649	63136614
NC_000010.11	63143365	63145427
NC_000010.11	63223025	63226851
NC_000010.11	63236970	63238384
NC_000010.11	63254523	63255619
NC_000010.11	63260047	63261514
NC_000010.11	63523408	63525119
NC_000010.11	63542775	63543917
NC_000010.11	67894788	67896201
NC_000010.11	68341124	68342182
NC_000010.11	69126113	69127641
NC_000010.11	70165046	70166336
NC_000010.11	71836722	71840137
NC_000010.11	72213761	72215532
NC_000010.11	72220200	72221283
NC_000010.11	72242276	72244237
NC_000010.11	72317977	72319009
NC_000010.11	72326687	72327862
NC_000010.11	72355427	72356477
NC_000010.11	72363917	72365035
NC_000010.11	73411356	73412956
NC_000010.11	74051189	74052752
NC_000010.11	74276826	74278375
NC_000010.11	75161436	75162575
NC_000010.11	75405024	75408793
NC_000010.11	75450382	75451522
NC_000010.11	75646221	75647697
NC_000010.11	76034331	76036018
NC_000010.11	77917546	77919051
NC_000010.11	79094541	79096797
NC_000010.11	79163116	79164464
NC_000010.11	79192781	79195146
NC_000010.11	79260269	79261552
NC_000010.11	80521756	80524017
NC_000010.11	87078401	87080794
NC_000010.11	91801313	91803262
NC_000010.11	92210608	92212112
NC_000010.11	94404286	94405286
NC_000010.11	95257318	95258539
NC_000010.11	95432361	95435854
NC_000010.11	95551936	95553051
NC_000010.11	95553763	95558533
NC_000010.11	96669049	96671023
NC_000010.11	96836519	96837669
NC_000010.11	96943088	96944317
NC_000010.11	99733108	99734498
NC_000010.11	99991003	99992089
NC_000010.11	102814310	102816146
NC_000010.11	103665963	103669032
NC_000010.11	103671221	103672391
NC_000010.11	110941217	110942746
NC_000010.11	110951030	110952056
NC_000010.11	112946055	112947444
NC_000010.11	113011879	113013739
NC_000010.11	113018255	113019397
NC_000010.11	113042816	113045365
NC_000010.11	113114285	113116006
NC_000010.11	113116871	113122187
NC_000010.11	113127127	113129649
NC_000010.11	113956504	113957880
NC_000010.11	114648000	114649996
NC_000010.11	119104947	119106344
NC_000010.11	119166320	119167357
NC_000010.11	121929070	121932454
NC_000010.11	122113943	122115144
NC_000010.11	122147147	122148238
NC_000010.11	122154678	122156332
NC_000010.11	124919135	124920409
NC_000010.11	124954579	124956521
NC_000010.11	126916766	126917934
NC_000010.11	129521774	129531766
NC_000010.11	129605504	129608972
NC_000010.11	129715408	129720238
NC_000010.11	131968914	131978065
NC_000010.11	131982863	131984125
NC_000010.11	132329132	132331235
NC_000010.11	132558115	132560761
NC_000010.11	132585563	132591086
NC_000010.11	132591587	132593651
NC_000010.11	132630825	132636601
NC_000010.11	133304965	133307250
NC_000011.10	286334	288165
NC_000011.10	628608	629608
NC_000011.10	805664	808399
NC_000011.10	932786	933890
NC_000011.10	934415	936193
NC_000011.10	3787198	3789001
NC_000011.10	9571089	9573012
NC_000011.10	10256732	10257966
NC_000011.10	11407999	11410171
NC_000011.10	12742791	12745756
NC_000011.10	12839067	12840749
NC_000011.10	16739578	16741340
NC_000011.10	27473677	27474890
NC_000011.10	32585811	32587143
NC_000011.10	33272024	33273522
NC_000011.10	45802960	45804016
NC_000011.10	46113258	46114331
NC_000011.10	46577608	46579517
NC_000011.10	46590610	46592887
NC_000011.10	46675898	46678418
NC_000011.10	47501335	47502921
NC_000011.10	47520998	47522463
NC_000011.10	47530430	47531561
NC_000011.10	48006025	48008464
NC_000011.10	57564481	57565770
NC_000011.10	57602286	57606306
NC_000011.10	57676638	57677869
NC_000011.10	59197294	59198645
NC_000011.10	59553284	59554475
NC_000011.10	61430766	61432272
NC_000011.10	61843660	61846312
NC_000011.10	62436669	62440862
NC_000011.10	62443894	62446676
NC_000011.10	62535871	62539227
NC_000011.10	62561115	62563509
NC_000011.10	62668441	62669486
NC_000011.10	62710133	62712279
NC_000011.10	63682715	63684180
NC_000011.10	64166679	64167834
NC_000011.10	64272050	64275336
NC_000011.10	64764731	64766099
NC_000011.10	64873468	64877311
NC_000011.10	65331125	65332889
NC_000011.10	65334672	65339133
NC_000011.10	65508369	65510753
NC_000011.10	66645917	66648238
NC_000011.10	66650376	66655199
NC_000011.10	66668520	66669725
NC_000011.10	66675684	66677258
NC_000011.10	67124191	67126416
NC_000011.10	67155902	67157863
NC_000011.10	67402250	67403621
NC_000011.10	68197974	68203878
NC_000011.10	68477912	68479609
NC_000011.10	68766870	68768262
NC_000011.10	68824732	68831021
NC_000011.10	68855929	68857305
NC_000011.10	69005405	69007305
NC_000011.10	70094400	70095527
NC_000011.10	73095934	73097513
NC_000011.10	73691601	73693077
NC_000011.10	77633922	77635269
NC_000011.10	78185129	78187568
NC_000011.10	85981372	85982655
NC_000011.10	86047691	86050244
NC_000011.10	93543747	93545119
NC_000011.10	93738850	93740290
NC_000011.10	100680849	100682372
NC_000011.10	100685748	100686963
NC_000011.10	100737261	100738470
NC_000011.10	100847442	100848545
NC_000011.10	102351388	102352702
NC_000011.10	108562152	108564176
NC_000011.10	110240454	110242411
NC_000011.10	110293593	110294754
NC_000011.10	111365244	111366384
NC_000011.10	111691915	111693340
NC_000011.10	111937922	111939082
NC_000011.10	114072674	114077727
NC_000011.10	114078828	114080091
NC_000011.10	114087050	114089764
NC_000011.10	114093457	114095703
NC_000011.10	114112231	114113553
NC_000011.10	114122965	114124956
NC_000011.10	114156116	114159265
NC_000011.10	114160995	114162436
NC_000011.10	114163825	114165034
NC_000011.10	114181571	114183680
NC_000011.10	114228387	114230709
NC_000011.10	114251578	114253617
NC_000011.10	116906416	116908404
NC_000011.10	117083977	117088118
NC_000011.10	118588798	118589815
NC_000011.10	118763325	118764829
NC_000011.10	118773279	118774348
NC_000011.10	118894359	118898130
NC_000011.10	123063589	123065124
NC_000011.10	128515069	128516270
NC_000011.10	128895931	128897268
NC_000011.10	130084924	130086535
NC_000011.10	130100936	130102515
NC_000012.12	1606688	1607861
NC_000012.12	1731101	1732151
NC_000012.12	2792333	2794410
NC_000012.12	3078730	3079780
NC_000012.12	3087233	3091451
NC_000012.12	3108307	3109922
NC_000012.12	3115763	3119155
NC_000012.12	3127088	3128278
NC_000012.12	3131401	3133215
NC_000012.12	3150397	3152810
NC_000012.12	6184900	6188319
NC_000012.12	6568772	6570043
NC_000012.12	6988560	6989951
NC_000012.12	9134165	9135404
NC_000012.12	10210588	10211823
NC_000012.12	10215148	10216954
NC_000012.12	11701091	11702126
NC_000012.12	12612771	12614405
NC_000012.12	14368792	14370948
NC_000012.12	14376664	14377701
NC_000012.12	19465542	19466589
NC_000012.12	19486678	19488054
NC_000012.12	21438565	21439905
NC_000012.12	25245441	25249840
NC_000012.12	27527099	27528354
NC_000012.12	27530706	27531849
NC_000012.12	27551914	27552946
NC_000012.12	29373624	29375311
NC_000012.12	31964951	31966578
NC_000012.12	32520310	32521559
NC_000012.12	32537762	32539691
NC_000012.12	45918120	45919219
NC_000012.12	45925212	45926363
NC_000012.12	49265759	49267693
NC_000012.12	50117639	50118693
NC_000012.12	50403854	50405085
NC_000012.12	50760260	50761741
NC_000012.12	51969982	51971661
NC_000012.12	53388806	53389880
NC_000012.12	53390376	53391952
NC_000012.12	53405770	53407077
NC_000012.12	53577479	53579666
NC_000012.12	53600624	53602562
NC_000012.12	53616084	53617585
NC_000012.12	54274203	54275869
NC_000012.12	56124406	56126117
NC_000012.12	56147436	56149258
NC_000012.12	56446946	56448710
NC_000012.12	56627142	56628320
NC_000012.12	57134167	57135300
NC_000012.12	57205489	57212971
NC_000012.12	57426710	57429621
NC_000012.12	67272628	67273726
NC_000012.12	68411441	68412731
NC_000012.12	68623678	68626083
NC_000012.12	68635592	68637046
NC_000012.12	68847173	68849434
NC_000012.12	68929278	68930411
NC_000012.12	69099229	69101158
NC_000012.12	89387061	89389856
NC_000012.12	92074140	92075178
NC_000012.12	93776738	93778484
NC_000012.12	93823625	93824805
NC_000012.12	95070718	95072544
NC_000012.12	95701819	95703182
NC_000012.12	96227476	96229197
NC_000012.12	96240614	96242754
NC_000012.12	96385223	96386249
NC_000012.12	98491500	98492521
NC_000012.12	98522770	98524023
NC_000012.12	100143226	100144372
NC_000012.12	103831478	103832830
NC_000012.12	103944412	103947116
NC_000012.12	104299397	104301875
NC_000012.12	105108847	105109940
NC_000012.12	108725514	108726948
NC_000012.12	108732517	108734057
NC_000012.12	108825583	108828150
NC_000012.12	108833359	108834647
NC_000012.12	108852099	108856261
NC_000012.12	109160883	109163912
NC_000012.12	109198948	109200157
NC_000012.12	110320930	110322242
NC_000012.12	110745913	110747209
NC_000012.12	111468194	111469267
NC_000012.12	111573043	111574724
NC_000012.12	113075579	113076687
NC_000012.12	113223750	113224779
NC_000012.12	114690573	114692293
NC_000012.12	116141677	116143816
NC_000012.12	116176972	116178135
NC_000012.12	116195272	116197712
NC_000012.12	116542279	116543809
NC_000012.12	116735090	116736170
NC_000012.12	120540764	120542900
NC_000012.12	120550697	120553865
NC_000012.12	120842462	120846146
NC_000012.12	121208692	121209853
NC_000012.12	121210780	121212174
NC_000012.12	121539023	121540846
NC_000012.12	121830348	121832209
NC_000012.12	121838369	121841914
NC_000012.12	122083546	122085494
NC_000012.12	122396911	122398918
NC_000012.12	122523386	122525475
NC_000012.12	122896257	122898285
NC_000012.12	123094406	123098017
NC_000012.12	123118556	123120290
NC_000012.12	123127070	123129675
NC_000012.12	123228346	123229380
NC_000012.12	123236595	123237814
NC_000012.12	123459104	123460244
NC_000012.12	124416886	124422756
NC_000012.12	124524447	124525955
NC_000012.12	124681564	124683711
NC_000012.12	124905392	124906612
NC_000012.12	128821245	128823210
NC_000012.12	131921075	131925524
NC_000012.12	132759391	132760506
NC_000013.11	19637402	19638643
NC_000013.11	24256996	24258537
NC_000013.11	24268112	24270211
NC_000013.11	26989010	26990846
NC_000013.11	29953695	29954793
NC_000013.11	32420420	32425191
NC_000013.11	40402946	40404182
NC_000013.11	40611423	40612699
NC_000013.11	40616870	40619155
NC_000013.11	40627441	40629397
NC_000013.11	40652671	40653711
NC_000013.11	40660466	40662362
NC_000013.11	40787275	40788555
NC_000013.11	40926795	40928184
NC_000013.11	42273795	42275158
NC_000013.11	45418999	45420107
NC_000013.11	46659181	46660729
NC_000013.11	49256835	49257860
NC_000013.11	50008913	50012103
NC_000013.11	50116509	50117556
NC_000013.11	50526453	50529006
NC_000013.11	52195825	52197995
NC_000013.11	77012710	77013958
NC_000013.11	93223139	93224483
NC_000013.11	93268380	93270060
NC_000013.11	97234007	97236856
NC_000013.11	97259397	97260735
NC_000013.11	97261877	97264362
NC_000013.11	98160370	98168275
NC_000013.11	98255108	98256720
NC_000013.11	98272189	98273944
NC_000013.11	98311599	98315948
NC_000013.11	98389318	98390392
NC_000013.11	98481036	98482944
NC_000013.11	98516248	98517621
NC_000013.11	100098356	100099634
NC_000013.11	102774164	102775819
NC_000013.11	111281997	111284979
NC_000013.11	112781816	112784712
NC_000014.9	21214760	21216807
NC_000014.9	21238836	21240067
NC_000014.9	21250528	21251796
NC_000014.9	21259041	21260536
NC_000014.9	22912093	22915886
NC_000014.9	22957510	22959312
NC_000014.9	30989313	30990572
NC_000014.9	31181737	31183054
NC_000014.9	31195444	31197529
NC_000014.9	31208540	31209995
NC_000014.9	34540271	34541535
NC_000014.9	34553398	34555597
NC_000014.9	35333836	35336142
NC_000014.9	35804105	35806130
NC_000014.9	39097744	39099517
NC_000014.9	39100212	39101585
NC_000014.9	39167889	39169134
NC_000014.9	45085427	45087942
NC_000014.9	45095744	45097054
NC_000014.9	49583778	49585483
NC_000014.9	49918322	49919901
NC_000014.9	50652600	50653860
NC_000014.9	52915732	52917466
NC_000014.9	54568723	54570388
NC_000014.9	55281538	55282596
NC_000014.9	58276544	58278502
NC_000014.9	58316482	58317694
NC_000014.9	63464706	63465734
NC_000014.9	67243054	67244075
NC_000014.9	68560621	68562349
NC_000014.9	68636415	68640171
NC_000014.9	68681175	68682754
NC_000014.9	73181005	73182193
NC_000014.9	73433387	73436949
NC_000014.9	73443145	73445050
NC_000014.9	73449626	73453971
NC_000014.9	73492127	73493630
NC_000014.9	73748311	73750075
NC_000014.9	73783458	73784622
NC_000014.9	73889708	73891352
NC_000014.9	75451018	75452401
NC_000014.9	75453234	75455159
NC_000014.9	75467577	75470604
NC_000014.9	77096034	77097052
NC_000014.9	89155921	89157445
NC_000014.9	89214838	89216010
NC_000014.9	89231544	89233307
NC_000014.9	89338412	89339964
NC_000014.9	89350174	89351270
NC_000014.9	89354327	89355604
NC_000014.9	89364905	89366832
NC_000014.9	89370597	89373253
NC_000014.9	89407371	89411229
NC_000014.9	89411995	89413381
NC_000014.9	89424945	89427498
NC_000014.9	89486361	89488855
NC_000014.9	89498131	89504481
NC_000014.9	89550753	89553050
NC_000014.9	90739847	90742368
NC_000014.9	90810798	90814070
NC_000014.9	90828531	90829589
NC_000014.9	91204617	91205986
NC_000014.9	91361055	91362363
NC_000014.9	91503673	91505369
NC_000014.9	92025444	92027352
NC_000014.9	92545501	92546615
NC_000014.9	92798737	92799946
NC_000014.9	95100229	95101248
NC_000014.9	95152104	95153709
NC_000014.9	95158600	95159824
NC_000014.9	95273579	95275139
NC_000014.9	95516894	95518242
NC_000014.9	96507213	96508275
NC_000014.9	99477331	99479124
NC_000014.9	99791140	99792940
NC_000014.9	99970000	99971252
NC_000014.9	100076497	100078824
NC_000014.9	100243588	100245309
NC_000014.9	100248001	100250519
NC_000014.9	100254384	100255691
NC_000014.9	100259980	100260997
NC_000014.9	101817719	101820453
NC_000014.9	101968128	101971393
NC_000014.9	102083733	102085774
NC_000014.9	102525535	102527065
NC_000014.9	102595581	102597147
NC_000014.9	102605880	102608722
NC_000014.9	102677998	102679801
NC_000014.9	102892671	102894947
NC_000014.9	103039270	103048908
NC_000014.9	103093131	103094243
NC_000014.9	103115552	103117776
NC_000014.9	103119234	103121209
NC_000014.9	103279656	103284365
NC_000014.9	103396551	103397576
NC_000014.9	103400737	103402571
NC_000014.9	103404802	103406017
NC_000014.9	103406557	103407564
NC_000014.9	103410247	103412998
NC_000014.9	103557003	103558336
NC_000014.9	103632203	103633357
NC_000014.9	103716640	103724962
NC_000014.9	105469261	105471103
NC_000015.10	34102485	34103723
NC_000015.10	41622110	41623118
NC_000015.10	42269735	42271257
NC_000015.10	42488629	42490348
NC_000015.10	43744896	43745912
NC_000015.10	43798148	43800464
NC_000015.10	44539018	44540092
NC_000015.10	50422802	50424042
NC_000015.10	50425797	50428439
NC_000015.10	50682012	50684750
NC_000015.10	52031667	52033054
NC_000015.10	52042765	52044258
NC_000015.10	52559066	52560465
NC_000015.10	56937207	56938732
NC_000015.10	57307184	57308466
NC_000015.10	57502929	57505500
NC_000015.10	58551417	58553942
NC_000015.10	58917615	58919306
NC_000015.10	59265961	59267669
NC_000015.10	59272668	59273895
NC_000015.10	59309474	59310635
NC_000015.10	59352705	59357649
NC_000015.10	59657734	59659271
NC_000015.10	60432604	60433646
NC_000015.10	60572917	60574390
NC_000015.10	60648915	60651637
NC_000015.10	60693993	60698025
NC_000015.10	61052210	61053248
NC_000015.10	63063965	63064999
NC_000015.10	63104677	63105705
NC_000015.10	63518516	63520720
NC_000015.10	63826062	63827479
NC_000015.10	64104086	64105261
NC_000015.10	64108404	64109603
NC_000015.10	64606880	64608310
NC_000015.10	65283916	65285454
NC_000015.10	66356904	66357950
NC_000015.10	66841265	66842302
NC_000015.10	66852715	66854042
NC_000015.10	67108882	67110951
NC_000015.10	67120694	67124210
NC_000015.10	67141942	67143138
NC_000015.10	67196166	67197311
NC_000015.10	68058943	68061329
NC_000015.10	68116914	68118478
NC_000015.10	68286954	68288244
NC_000015.10	68289917	68291216
NC_000015.10	68813701	68815869
NC_000015.10	71510010	71511214
NC_000015.10	72479143	72480872
NC_000015.10	74784921	74786411
NC_000015.10	77068766	77069925
NC_000015.10	78871169	78872289
NC_000015.10	78882980	78884803
NC_000015.10	78897824	78901507
NC_000015.10	80063259	80064817
NC_000015.10	80082956	80085485
NC_000015.10	80990417	80991679
NC_000015.10	80998760	81000353
NC_000015.10	81002705	81004085
NC_000015.10	81010177	81011543
NC_000015.10	84698702	84699990
NC_000015.10	84776783	84779283
NC_000015.10	84851841	84853198
NC_000015.10	85016926	85018009
NC_000015.10	85483114	85484710
NC_000015.10	90002706	90005712
NC_000015.10	90155863	90157510
NC_000015.10	90185825	90187056
NC_000015.10	90230565	90232540
NC_000015.10	90528441	90529545
NC_000015.10	90533922	90536681
NC_000015.10	90588165	90590185
NC_000015.10	90663909	90665061
NC_000015.10	90864384	90868997
NC_000015.10	92931463	92933774
NC_000015.10	92966722	92968126
NC_000015.10	93026460	93028405
NC_000015.10	96352692	96354171
NC_000015.10	99109469	99110615
NC_000015.10	99576256	99577586
NC_000015.10	99581883	99583328
NC_000015.10	99593051	99594715
NC_000015.10	99612021	99613399
NC_000015.10	99629059	99630333
NC_000015.10	99705709	99709932
NC_000015.10	101292845	101294049
NC_000015.10	101345488	101351194
NC_000016.10	136501	138009
NC_000016.10	1323288	1328997
NC_000016.10	1415107	1416484
NC_000016.10	1750100	1751244
NC_000016.10	2119948	2122778
NC_000016.10	2539077	2540471
NC_000016.10	2542234	2546555
NC_000016.10	3470569	3473489
NC_000016.10	3715198	3716584
NC_000016.10	3772869	3774054
NC_000016.10	3791691	3794470
NC_000016.10	3826741	3828405
NC_000016.10	3837823	3839551
NC_000016.10	3841112	3842606
NC_000016.10	3881386	3882538
NC_000016.10	3964119	3965997
NC_000016.10	3999531	4001343
NC_000016.10	4051911	4053373
NC_000016.10	4094445	4097371
NC_000016.10	4105451	4109417
NC_000016.10	4109740	4111445
NC_000016.10	4113908	4115531
NC_000016.10	4639613	4644471
NC_000016.10	8799574	8801037
NC_000016.10	8844495	8849871
NC_000016.10	8956468	8957977
NC_000016.10	9120286	9122108
NC_000016.10	11556193	11557415
NC_000016.10	11559982	11563555
NC_000016.10	11574845	11579151
NC_000016.10	11608280	11609867
NC_000016.10	14286456	14287520
NC_000016.10	14308756	14313673
NC_000016.10	14319869	14325792
NC_000016.10	15053901	15055246
NC_000016.10	15138968	15141504
NC_000016.10	18396455	18397553
NC_000016.10	18802093	18803346
NC_000016.10	18927374	18928603
NC_000016.10	19118227	19119346
NC_000016.10	19520132	19521159
NC_000016.10	20875884	20877615
NC_000016.10	20881748	20883469
NC_000016.10	21429576	21432100
NC_000016.10	21861809	21865011
NC_000016.10	22442999	22444658
NC_000016.10	22507494	22509374
NC_000016.10	28751016	28752261
NC_000016.10	29074571	29076074
NC_000016.10	29154032	29156394
NC_000016.10	29284465	29286597
NC_000016.10	29510552	29513496
NC_000016.10	30068587	30071610
NC_000016.10	30250055	30254340
NC_000016.10	30376404	30377996
NC_000016.10	30714336	30716640
NC_000016.10	31183411	31188530
NC_000016.10	48374799	48375829
NC_000016.10	48376453	48378616
NC_000016.10	48386153	48387216
NC_000016.10	48545321	48546398
NC_000016.10	50159081	50160761
NC_000016.10	50698278	50699893
NC_000016.10	53057361	53058457
NC_000016.10	56267437	56269817
NC_000016.10	56359202	56360504
NC_000016.10	56372043	56373969
NC_000016.10	56946115	56947330
NC_000016.10	57790351	57792162
NC_000016.10	58604613	58607353
NC_000016.10	58610161	58612361
NC_000016.10	58621806	58625472
NC_000016.10	66616434	66619935
NC_000016.10	66693069	66696058
NC_000016.10	66923420	66924680
NC_000016.10	67047708	67049534
NC_000016.10	67472484	67473685
NC_000016.10	67533083	67535123
NC_000016.10	68114182	68115757
NC_000016.10	68238284	68239599
NC_000016.10	69942525	69943650
NC_000016.10	70281395	70288394
NC_000016.10	71791471	71793387
NC_000016.10	71800322	71802165
NC_000016.10	72919715	72922017
NC_000016.10	73009774	73011308
NC_000016.10	73020840	73026193
NC_000016.10	74360934	74363383
NC_000016.10	74405518	74406846
NC_000016.10	74497285	74499050
NC_000016.10	74566345	74568818
NC_000016.10	75149061	75151023
NC_000016.10	75429341	75432859
NC_000016.10	78290363	78291714
NC_000016.10	78767304	78771190
NC_000016.10	79164477	79165546
NC_000016.10	79604144	79606326
NC_000016.10	81503717	81507185
NC_000016.10	81600244	81603748
NC_000016.10	81630993	81633632
NC_000016.10	81654751	81656863
NC_000016.10	81680513	81684469
NC_000016.10	81711289	81714484
NC_000016.10	84701158	84703228
NC_000016.10	84715760	84717135
NC_000016.10	84728270	84730268
NC_000016.10	84910581	84912427
NC_000016.10	84972200	84976018
NC_000016.10	85177882	85179564
NC_000016.10	85203877	85206254
NC_000016.10	85289469	85294217
NC_000016.10	85528691	85531578
NC_000016.10	85549964	85552696
NC_000016.10	85596086	85606626
NC_000016.10	85839010	85846989
NC_000016.10	85897162	85898173
NC_000016.10	87403820	87406803
NC_000016.10	87430064	87439576
NC_000016.10	87445853	87447574
NC_000016.10	87462144	87464693
NC_000016.10	89349170	89353659
NC_000016.10	89365461	89369638
NC_000016.10	89384101	89386847
NC_000016.10	89395718	89397592
NC_000016.10	89401181	89404171
NC_000016.10	89427609	89431676
NC_000016.10	89459336	89462309
NC_000016.10	89506255	89507576
NC_000016.10	89561628	89563195
NC_000017.11	779688	781559
NC_000017.11	867618	868705
NC_000017.11	887187	888213
NC_000017.11	909586	913657
NC_000017.11	916080	918613
NC_000017.11	1367996	1370488
NC_000017.11	1446170	1448257
NC_000017.11	1458205	1459793
NC_000017.11	1830699	1832198
NC_000017.11	2151950	2152972
NC_000017.11	2599832	2601185
NC_000017.11	2609179	2610184
NC_000017.11	2617845	2619166
NC_000017.11	2712392	2713934
NC_000017.11	4351796	4354019
NC_000017.11	4354772	4356597
NC_000017.11	4784901	4787495
NC_000017.11	4964090	4966391
NC_000017.11	5328514	5329705
NC_000017.11	7628203	7629440
NC_000017.11	8183712	8185673
NC_000017.11	8220061	8221289
NC_000017.11	8465242	8468897
NC_000017.11	9022839	9025397
NC_000017.11	9139992	9142363
NC_000017.11	9359275	9360435
NC_000017.11	14304664	14306030
NC_000017.11	16286749	16288870
NC_000017.11	17048138	17051654
NC_000017.11	17238170	17239179
NC_000017.11	19113167	19114701
NC_000017.11	19186090	19187435
NC_000017.11	19238903	19240624
NC_000017.11	19954325	19955467
NC_000017.11	28720976	28722355
NC_000017.11	28729296	28730430
NC_000017.11	32147530	32148687
NC_000017.11	32383068	32385212
NC_000017.11	36541910	36543908
NC_000017.11	37292741	37293974
NC_000017.11	38252446	38254479
NC_000017.11	38883523	38884985
NC_000017.11	38900204	38902353
NC_000017.11	38913279	38914841
NC_000017.11	39326068	39327945
NC_000017.11	39396137	39397375
NC_000017.11	40092796	40097766
NC_000017.11	40119029	40121132
NC_000017.11	40237149	40238336
NC_000017.11	40328427	40329948
NC_000017.11	40337572	40339994
NC_000017.11	40534699	40538039
NC_000017.11	40596761	40598116
NC_000017.11	42269925	42271175
NC_000017.11	42344517	42347292
NC_000017.11	42560707	42561794
NC_000017.11	42575765	42577164
NC_000017.11	42668448	42672432
NC_000017.11	43168210	43169501
NC_000017.11	43231571	43233168
NC_000017.11	43252788	43264716
NC_000017.11	43274169	43277342
NC_000017.11	43285230	43288103
NC_000017.11	43297468	43299076
NC_000017.11	43301096	43302134
NC_000017.11	43362382	43363796
NC_000017.11	45152357	45158138
NC_000017.11	45274513	45277142
NC_000017.11	47257607	47259018
NC_000017.11	49341003	49342231
NC_000017.11	49656839	49657908
NC_000017.11	50671629	50675362
NC_000017.11	50744715	50747248
NC_000017.11	50859584	50861015
NC_000017.11	55280773	55283200
NC_000017.11	56829918	56832220
NC_000017.11	57336592	57338187
NC_000017.11	59336739	59341924
NC_000017.11	59348128	59350479
NC_000017.11	59357755	59360506
NC_000017.11	59387002	59388375
NC_000017.11	59398105	59399364
NC_000017.11	59635887	59637468
NC_000017.11	59665629	59666724
NC_000017.11	59842147	59844002
NC_000017.11	59851816	59853922
NC_000017.11	59965199	59966251
NC_000017.11	60320276	60321545
NC_000017.11	62483387	62485019
NC_000017.11	62486930	62488344
NC_000017.11	62517283	62519676
NC_000017.11	62539130	62540189
NC_000017.11	63739718	63740777
NC_000017.11	64501466	64503612
NC_000017.11	64964747	64965813
NC_000017.11	65037305	65038338
NC_000017.11	65042245	65044933
NC_000017.11	67213265	67218157
NC_000017.11	67231244	67233218
NC_000017.11	67879264	67880347
NC_000017.11	68017767	68019667
NC_000017.11	68104932	68106050
NC_000017.11	68245795	68247245
NC_000017.11	68940693	68942191
NC_000017.11	73092882	73094232
NC_000017.11	73222335	73223452
NC_000017.11	73302393	73303555
NC_000017.11	75035469	75038004
NC_000017.11	75110509	75113364
NC_000017.11	75164534	75167510
NC_000017.11	75169402	75172709
NC_000017.11	75290193	75291305
NC_000017.11	75400521	75401687
NC_000017.11	75851466	75854107
NC_000017.11	75878895	75879990
NC_000017.11	75964990	75970038
NC_000017.11	76349083	76351612
NC_000017.11	76727849	76731210
NC_000017.11	77332280	77334469
NC_000017.11	77340413	77343086
NC_000017.11	77355581	77360860
NC_000017.11	77370941	77372308
NC_000017.11	77412832	77414400
NC_000017.11	78776198	78779761
NC_000017.11	79833253	79836283
NC_000017.11	79974824	79976608
NC_000017.11	80148204	80149224
NC_000017.11	80682026	80684729
NC_000017.11	81596898	81599315
NC_000017.11	81841382	81858786
NC_000017.11	82517345	82518999
NC_000017.11	82526460	82528163
NC_000017.11	82535005	82536724
NC_000017.11	82552065	82556175
NC_000017.11	82587104	82589983
NC_000017.11	82610249	82614501
NC_000017.11	82635880	82636980
NC_000017.11	82645970	82647030
NC_000017.11	82747800	82750834
NC_000018.10	713095	714185
NC_000018.10	790091	791323
NC_000018.10	2657672	2659372
NC_000018.10	3270552	3271855
NC_000018.10	3596094	3597161
NC_000018.10	7573780	7574999
NC_000018.10	8300004	8301048
NC_000018.10	8611728	8613033
NC_000018.10	9287046	9288757
NC_000018.10	12007298	12011218
NC_000018.10	12700816	12701941
NC_000018.10	13320025	13321674
[truncated: 328 more rows]

## Sheet: recovered peaks LT not in NL
NC_000001.11	779881	781058
NC_000001.11	1675919	1678439
NC_000001.11	1693762	1695718
NC_000001.11	1764679	1768228
NC_000001.11	1774239	1775518
NC_000001.11	1819031	1820356
NC_000001.11	1825264	1830461
NC_000001.11	2134231	2135353
NC_000001.11	2235255	2236281
NC_000001.11	2284841	2288774
NC_000001.11	2290583	2294534
NC_000001.11	2295704	2299357
NC_000001.11	2306642	2310799
NC_000001.11	6604581	6607569
NC_000001.11	6610988	6612504
NC_000001.11	8002749	8003869
NC_000001.11	8005500	8007110
NC_000001.11	8115692	8116807
NC_000001.11	8341212	8342488
NC_000001.11	8351915	8355268
NC_000001.11	8380717	8384449
NC_000001.11	8489818	8491729
NC_000001.11	8494428	8495496
NC_000001.11	8498070	8499127
NC_000001.11	8652605	8654083
NC_000001.11	9061902	9063230
NC_000001.11	9340227	9348942
NC_000001.11	9362257	9363335
NC_000001.11	11014835	11016183
NC_000001.11	12174112	12175291
NC_000001.11	12449752	12450943
NC_000001.11	12546411	12547851
NC_000001.11	12574190	12582366
NC_000001.11	12624024	12625192
NC_000001.11	15326509	15328281
NC_000001.11	15416389	15417642
NC_000001.11	15702820	15704959
NC_000001.11	15827660	15831806
NC_000001.11	15863996	15865763
NC_000001.11	15887047	15892466
NC_000001.11	15900999	15903332
NC_000001.11	16347814	16348873
NC_000001.11	17541805	17543619
NC_000001.11	18952362	18953977
NC_000001.11	19426201	19430927
NC_000001.11	19442162	19443747
NC_000001.11	19448917	19450181
NC_000001.11	19486230	19488918
NC_000001.11	20781362	20783428
NC_000001.11	21316913	21320394
NC_000001.11	21330198	21331646
NC_000001.11	21765211	21766354
NC_000001.11	21771621	21773053
NC_000001.11	22061147	22062979
NC_000001.11	22487241	22489590
NC_000001.11	24503254	24504785
NC_000001.11	24719161	24720856
NC_000001.11	24727076	24728184
NC_000001.11	24748424	24751869
NC_000001.11	24765694	24767239
NC_000001.11	24787438	24793091
NC_000001.11	24794122	24796550
NC_000001.11	24823421	24824526
NC_000001.11	25695393	25696440
NC_000001.11	26719570	26720573
NC_000001.11	27456047	27457286
NC_000001.11	27467024	27470229
NC_000001.11	28551454	28552594
NC_000001.11	28578809	28580254
NC_000001.11	28746674	28748237
NC_000001.11	28754288	28755728
NC_000001.11	29118744	29120032
NC_000001.11	29144742	29145784
NC_000001.11	29171552	29176215
NC_000001.11	31008528	31009720
NC_000001.11	32120779	32122459
NC_000001.11	32768420	32770514
NC_000001.11	33332202	33334326
NC_000001.11	33335593	33337751
NC_000001.11	36158618	36159841
NC_000001.11	36236894	36239536
NC_000001.11	36240775	36242813
NC_000001.11	36270201	36271563
NC_000001.11	36279855	36281270
NC_000001.11	36378313	36379811
NC_000001.11	36382175	36384493
NC_000001.11	39153386	39154639
NC_000001.11	39179676	39181262
NC_000001.11	39207933	39209129
NC_000001.11	39457845	39459025
NC_000001.11	39880032	39881331
NC_000001.11	40041673	40043957
NC_000001.11	40172410	40174249
NC_000001.11	40176559	40177869
NC_000001.11	40694843	40696674
NC_000001.11	40697501	40699284
NC_000001.11	40980481	40982705
NC_000001.11	42824015	42825627
NC_000001.11	43205746	43207829
NC_000001.11	43563446	43567204
NC_000001.11	44731572	44732590
NC_000001.11	44776516	44777915
NC_000001.11	44814061	44815134
NC_000001.11	45549109	45550496
NC_000001.11	45667187	45668592
NC_000001.11	46304950	46306628
NC_000001.11	51251583	51253214
NC_000001.11	51695347	51697323
NC_000001.11	54377895	54381548
NC_000001.11	54542880	54544199
NC_000001.11	56475839	56477012
NC_000001.11	56489458	56490461
NC_000001.11	56556798	56558115
NC_000001.11	56573865	56575443
NC_000001.11	59478726	59480180
NC_000001.11	61099111	61101786
NC_000001.11	65063040	65064430
NC_000001.11	66266375	66267899
NC_000001.11	67815239	67816651
NC_000001.11	78044250	78045480
NC_000001.11	81911539	81912839
NC_000001.11	88868354	88869868
NC_000001.11	91826038	91827507
NC_000001.11	93610689	93612236
NC_000001.11	96725162	96727109
NC_000001.11	109556915	109557930
NC_000001.11	111646512	111647666
NC_000001.11	111688259	111690038
NC_000001.11	116387187	116389947
NC_000001.11	121209360	121210751
NC_000001.11	121228368	121229394
NC_000001.11	143996832	143998379
NC_000001.11	145016719	145017868
NC_000001.11	145018454	145020064
NC_000001.11	145211868	145212904
NC_000001.11	145999973	146001473
NC_000001.11	146038555	146041104
NC_000001.11	148387195	148388486
NC_000001.11	149833903	149835687
NC_000001.11	150406619	150408943
NC_000001.11	150573475	150574964
NC_000001.11	151323282	151324977
NC_000001.11	151446438	151447446
NC_000001.11	153634932	153636765
NC_000001.11	153637315	153639208
NC_000001.11	153992440	153996001
NC_000001.11	154424003	154426640
NC_000001.11	154502948	154504259
NC_000001.11	155024683	155026864
NC_000001.11	155548841	155550375
NC_000001.11	156124001	156125947
NC_000001.11	156666178	156667199
NC_000001.11	159020971	159022145
NC_000001.11	161312966	161313983
NC_000001.11	161522730	161523773
NC_000001.11	161540352	161541531
NC_000001.11	164637208	164638983
NC_000001.11	164652110	164653658
NC_000001.11	167650666	167651714
NC_000001.11	171489029	171490650
NC_000001.11	171504841	171505955
NC_000001.11	179294454	179299353
NC_000001.11	182383826	182385870
NC_000001.11	198175895	198177076
NC_000001.11	200750028	200751078
NC_000001.11	201493929	201495108
NC_000001.11	201496224	201499317
NC_000001.11	201552407	201555110
NC_000001.11	201603932	201604996
NC_000001.11	202809084	202810143
NC_000001.11	203651561	203652609
NC_000001.11	203691506	203692575
NC_000001.11	203798465	203799551
NC_000001.11	204108527	204109896
NC_000001.11	205742034	205743323
NC_000001.11	206226697	206228352
NC_000001.11	206274122	206275443
NC_000001.11	206574272	206575522
NC_000001.11	206721797	206723957
NC_000001.11	206752012	206753569
NC_000001.11	208045715	208047193
NC_000001.11	211918662	211920143
NC_000001.11	218402563	218403890
NC_000001.11	224184023	224186880
NC_000001.11	226161295	226162403
NC_000001.11	228990439	228991578
NC_000001.11	229324967	229327892
NC_000001.11	230113832	230115082
NC_000001.11	230121621	230124510
NC_000001.11	230132725	230133870
NC_000001.11	230197879	230199500
NC_000001.11	231021376	231022678
NC_000001.11	231339339	231340477
NC_000001.11	231530332	231532437
NC_000001.11	231602795	231603804
NC_000001.11	234544852	234547268
NC_000001.11	234956248	234959988
NC_000001.11	234983229	234985328
NC_000001.11	235299912	235302202
NC_000001.11	235862443	235864805
NC_000001.11	235909675	235910875
NC_000001.11	235935307	235936808
NC_000001.11	236000808	236003153
NC_000001.11	243323250	243324392
NC_000001.11	244840308	244842111
NC_000001.11	246591490	246592551
NC_000001.11	246606373	246609000
NC_000001.11	246609113	246611085
NC_000001.11	246926523	246928308
NC_000002.12	8533231	8537000
NC_000002.12	8550493	8553484
NC_000002.12	9335804	9337029
NC_000002.12	9553132	9554397
NC_000002.12	9606375	9609459
NC_000002.12	10039634	10042491
NC_000002.12	10591229	10592651
NC_000002.12	11325476	11326678
NC_000002.12	11386041	11387778
NC_000002.12	11466549	11468056
NC_000002.12	11748752	11754009
NC_000002.12	11777038	11779165
NC_000002.12	12730401	12731427
NC_000002.12	12731819	12732869
NC_000002.12	18925657	18926871
NC_000002.12	20601388	20602479
NC_000002.12	25252781	25254924
NC_000002.12	25322010	25323853
NC_000002.12	27134851	27136004
NC_000002.12	27353962	27355525
NC_000002.12	28133223	28134242
NC_000002.12	28338617	28340025
NC_000002.12	28340881	28342157
NC_000002.12	28756566	28757817
NC_000002.12	28763653	28765677
NC_000002.12	31995004	31997067
NC_000002.12	32420057	32422067
NC_000002.12	36439149	36440836
NC_000002.12	37582682	37583700
NC_000002.12	38365543	38369052
NC_000002.12	42103746	42108780
NC_000002.12	42133555	42134975
NC_000002.12	43159348	43161594
NC_000002.12	44176228	44177826
NC_000002.12	45743454	45744580
NC_000002.12	45890812	45892076
NC_000002.12	46295500	46296600
NC_000002.12	46331543	46335006
NC_000002.12	46750009	46751299
NC_000002.12	47040064	47042151
NC_000002.12	47787519	47788724
NC_000002.12	47885249	47887385
NC_000002.12	54458852	54461155
NC_000002.12	54476363	54478357
NC_000002.12	54604095	54605997
NC_000002.12	54608398	54609491
NC_000002.12	54989351	54991610
NC_000002.12	54992669	54995315
NC_000002.12	61174995	61176651
NC_000002.12	61178313	61180252
NC_000002.12	61510778	61512123
NC_000002.12	62221538	62223620
NC_000002.12	64014528	64017575
NC_000002.12	64642632	64644423
NC_000002.12	64716507	64717849
NC_000002.12	65105333	65106673
NC_000002.12	65344337	65347203
NC_000002.12	65409747	65411398
NC_000002.12	68202019	68203020
NC_000002.12	69615140	69616403
NC_000002.12	70093485	70094802
NC_000002.12	70106921	70108131
NC_000002.12	70138470	70141760
NC_000002.12	84981683	84982802
NC_000002.12	84996360	84997958
NC_000002.12	85016074	85017371
NC_000002.12	85432172	85433212
NC_000002.12	87513820	87515923
NC_000002.12	87530339	87532183
NC_000002.12	98728795	98730107
NC_000002.12	99485936	99488608
NC_000002.12	100821233	100822417
NC_000002.12	100957725	100959118
NC_000002.12	101148801	101150311
NC_000002.12	101297834	101299917
NC_000002.12	101729887	101731167
NC_000002.12	101755544	101756856
NC_000002.12	101785245	101788492
NC_000002.12	101812289	101813509
NC_000002.12	102021069	102022288
NC_000002.12	102030998	102032179
NC_000002.12	102056615	102057949
NC_000002.12	102156814	102157941
NC_000002.12	102226563	102227638
NC_000002.12	105769663	105771719
NC_000002.12	105881236	105885344
NC_000002.12	108547738	108548902
NC_000002.12	111418591	111420522
NC_000002.12	111463488	111465135
NC_000002.12	111724890	111729162
NC_000002.12	113211403	113212462
NC_000002.12	113236617	113238041
NC_000002.12	113887065	113888798
NC_000002.12	113921047	113923950
NC_000002.12	120751957	120754277
NC_000002.12	121581694	121582716
NC_000002.12	121628867	121631569
NC_000002.12	121651118	121652524
NC_000002.12	121737424	121739032
NC_000002.12	127361678	127363137
NC_000002.12	127368626	127371530
NC_000002.12	127669090	127673773
NC_000002.12	127780980	127782571
NC_000002.12	127799277	127801329
NC_000002.12	131541860	131542915
NC_000002.12	134923635	134924920
NC_000002.12	144399298	144400375
NC_000002.12	144411392	144413604
NC_000002.12	157790588	157792464
NC_000002.12	159723048	159724834
NC_000002.12	160319025	160321090
NC_000002.12	160385535	160386642
NC_000002.12	160395565	160399287
NC_000002.12	160402150	160403311
NC_000002.12	160408186	160409492
NC_000002.12	161167450	161169785
NC_000002.12	177217429	177218705
NC_000002.12	177396410	177397753
NC_000002.12	179265112	179266518
NC_000002.12	189563546	189567310
NC_000002.12	190652811	190654029
NC_000002.12	197532407	197533772
NC_000002.12	200317817	200319549
NC_000002.12	200408164	200409475
NC_000002.12	200887101	200888191
NC_000002.12	201122709	201124920
NC_000002.12	202268181	202270616
NC_000002.12	202388217	202389490
NC_000002.12	202406762	202408233
NC_000002.12	203505573	203506710
NC_000002.12	205686693	205687752
NC_000002.12	207771371	207773775
NC_000002.12	208267375	208268676
NC_000002.12	216775427	216776506
NC_000002.12	217916817	217918515
NC_000002.12	218257985	218259056
NC_000002.12	219685663	219687161
NC_000002.12	222866022	222869047
NC_000002.12	223918218	223919703
NC_000002.12	223941796	223943894
NC_000002.12	224440333	224442076
NC_000002.12	227517126	227518809
NC_000002.12	229917039	229918183
NC_000002.12	230711157	230712221
NC_000002.12	230720024	230721622
NC_000002.12	231679455	231680842
NC_000002.12	234955101	234957270
NC_000002.12	234976297	234979139
NC_000002.12	235025283	235028244
NC_000002.12	235581695	235582839
NC_000002.12	237393754	237395792
NC_000002.12	237674628	237676832
NC_000002.12	237690314	237691326
NC_000002.12	237693803	237695408
NC_000002.12	237703074	237705496
NC_000002.12	237738641	237740891
NC_000002.12	239290834	239294421
NC_000002.12	239297110	239299194
NC_000002.12	239304693	239306572
NC_000002.12	239310799	239313771
NC_000002.12	239316814	239318808
NC_000002.12	239319714	239323240
NC_000002.12	241014367	241016553
NC_000002.12	241611912	241616992
NC_000002.12	241699987	241701210
NC_000003.12	4503304	4505303
NC_000003.12	5127182	5128300
NC_000003.12	5192014	5193855
NC_000003.12	9405932	9407293
NC_000003.12	9787877	9789076
NC_000003.12	9891700	9893374
NC_000003.12	10145515	10147367
NC_000003.12	10165866	10168334
NC_000003.12	10220772	10222944
NC_000003.12	11566087	11569166
NC_000003.12	11605887	11607574
NC_000003.12	11608288	11610464
NC_000003.12	11612389	11614977
NC_000003.12	11678416	11679742
NC_000003.12	12310737	12311885
NC_000003.12	12319226	12320235
NC_000003.12	12625735	12628354
NC_000003.12	12636940	12638885
NC_000003.12	12641636	12642641
NC_000003.12	12658332	12659562
NC_000003.12	15292504	15295460
NC_000003.12	15329278	15330881
NC_000003.12	16370763	16372210
NC_000003.12	16425465	16426788
NC_000003.12	23200577	23202406
NC_000003.12	24452854	24454133
NC_000003.12	32310473	32312252
NC_000003.12	37165572	37166706
NC_000003.12	37319371	37320504
NC_000003.12	38166223	38167963
NC_000003.12	39154308	39155744
NC_000003.12	42018312	42020209
NC_000003.12	42062987	42064079
NC_000003.12	42067634	42068657
NC_000003.12	45642576	45646220
NC_000003.12	45655620	45656749
NC_000003.12	46933508	46935497
NC_000003.12	47129522	47130576
NC_000003.12	47143079	47145017
NC_000003.12	47160172	47161355
NC_000003.12	48040212	48041340
NC_000003.12	48043007	48044240
NC_000003.12	48079560	48081242
NC_000003.12	48708751	48711358
NC_000003.12	48713080	48714964
NC_000003.12	49352835	49354904
NC_000003.12	49380857	49384302
NC_000003.12	49389040	49392134
NC_000003.12	49957689	49959239
NC_000003.12	50096507	50098669
NC_000003.12	51612811	51614207
NC_000003.12	56678061	56679174
NC_000003.12	58113700	58115217
NC_000003.12	61820537	61822441
NC_000003.12	61916970	61918290
NC_000003.12	64013279	64015140
NC_000003.12	66417967	66419398
NC_000003.12	66429633	66432130
NC_000003.12	66471393	66474821
NC_000003.12	66483607	66484630
NC_000003.12	69011209	69012948
NC_000003.12	69089929	69092214
NC_000003.12	70957920	70960478
NC_000003.12	70970408	70972941
NC_000003.12	70989922	70991009
NC_000003.12	71020755	71021930
NC_000003.12	71023080	71025458
NC_000003.12	71080297	71083240
NC_000003.12	71180617	71182088
NC_000003.12	71416897	71417986
NC_000003.12	71725766	71727030
NC_000003.12	72156083	72157783
NC_000003.12	76729992	76731142
NC_000003.12	81747407	81748626
NC_000003.12	97961539	97962688
NC_000003.12	97972610	97974264
NC_000003.12	101575538	101576700
NC_000003.12	101673467	101675959
NC_000003.12	120451809	120453058
NC_000003.12	123093659	123096651
NC_000003.12	125043639	125045974
NC_000003.12	125150859	125152072
NC_000003.12	125154692	125156719
NC_000003.12	126264833	126266216
NC_000003.12	127747744	127751391
NC_000003.12	127779473	127780793
NC_000003.12	127791610	127793935
NC_000003.12	128727841	128730662
NC_000003.12	128731660	128733649
NC_000003.12	131025119	131026234
NC_000003.12	134311631	134313101
NC_000003.12	134488278	134489349
NC_000003.12	136169884	136170955
NC_000003.12	136177400	136179085
NC_000003.12	141431648	141432785
NC_000003.12	142225896	142227351
NC_000003.12	146151255	146152686
NC_000003.12	149556394	149557498
NC_000003.12	149574594	149575720
NC_000003.12	149621693	149622769
NC_000003.12	149642215	149644720
NC_000003.12	149659083	149660687
NC_000003.12	152287010	152288457
NC_000003.12	152394801	152395824
NC_000003.12	154322034	154323398
NC_000003.12	158722615	158724298
NC_000003.12	170375592	170376892
NC_000003.12	170908822	170909981
NC_000003.12	171974783	171976576
NC_000003.12	172067023	172069652
NC_000003.12	172078704	172080095
NC_000003.12	172153867	172155163
NC_000003.12	172168430	172170008
NC_000003.12	172202181	172204332
NC_000003.12	172323860	172326225
NC_000003.12	172368003	172369819
NC_000003.12	172560891	172562731
NC_000003.12	172593250	172594327
NC_000003.12	177070516	177071706
NC_000003.12	177127812	177129074
NC_000003.12	179324638	179326474
NC_000003.12	179446580	179448991
NC_000003.12	180924090	180925702
NC_000003.12	183550672	183552579
NC_000003.12	186983405	186984802
NC_000003.12	187718688	187719694
NC_000003.12	188194929	188196636
NC_000003.12	188230083	188232470
NC_000003.12	188262000	188263946
NC_000003.12	188271387	188273488
NC_000003.12	188293110	188295251
NC_000003.12	188308379	188309865
NC_000003.12	188358196	188359514
NC_000003.12	188451700	188453717
NC_000003.12	188745679	188746776
NC_000003.12	190532603	190534015
NC_000003.12	194003719	194005214
NC_000003.12	194071537	194072646
NC_000003.12	194132295	194133712
NC_000003.12	194266474	194270706
NC_000003.12	194527167	194528637
NC_000003.12	195896317	195898683
NC_000003.12	196418080	196420678
NC_000003.12	196876290	196877548
NC_000003.12	197755704	197756790
NC_000003.12	197951064	197952128
NC_000004.12	749954	753982
NC_000004.12	759571	768671
NC_000004.12	924199	926671
NC_000004.12	1195797	1199656
NC_000004.12	1240755	1246510
NC_000004.12	1434276	1435866
NC_000004.12	2003939	2006648
NC_000004.12	2472506	2473960
NC_000004.12	2479414	2480508
NC_000004.12	2618766	2621835
NC_000004.12	2811461	2814498
NC_000004.12	2846827	2848313
NC_000004.12	3241917	3243899
NC_000004.12	3385890	3388225
[truncated: 1,871 more rows]
