# Supplementary material for: Colorectal cancer progression to metastasis is associated with dynamic genome-wide biphasic 5-hydroxymethylcytosine accumulation
Source: BMC Biol. 2025 Apr 16;23:100. doi: 10.1186/s12915-025-02205-y (PMC12004686; doi:10.1186/s12915-025-02205-y)
Supplement: Supplementary file 6 — Additional file 6: Supporting data files. [file 12915_2025_2205_MOESM6_ESM.xlsx]

## Sheet: DataFig1A
	Mass-spec	AB Sciex Triple Quad 6500 fitted with an Agilent Infinity 1290 LC system and an Acquity UPLC HSS T3 column
	Average				0.0372327	0.00435772							0.0273631	0.00200172							0.0208419	0.00295498
					0.00358534	0.00140625							0.00261553	0.000542477							0.00025888	0.000274459
Sample	NC	cytosine	5mC	5hmC	%5mC	%5hmC		Sample	TC	cytosine	5mC	5hmC	%5mC	%5hmC		Sample	LT	cytosine	5mC	5hmC
CRC2_060NC		145.443	4.36329	0.51483	0.03	0.00353974		CRC2_060T1	(n=34)	123.338	3.16215	0.344014	0.0256381	0.0027892		CRC2_049LT	(n=9)	270.385	5.781	0.792271	0.0213806	0.00293016
CRC2_002NC		270.385	10.2746	2.30385	0.038	0.00852063		CRC2_002T1		121.821	3.41099	0.121821	0.028	0.001		CRC2_051LT		187.267	3.831	0.61798	0.0204575	0.0033
CRC2_059NC		187.267	6.92887	1.03334	0.037	0.00551801		CRC2_059T1		148.934	3.87232	0.312765	0.0260003	0.00210003		CRC2_053LT		177.181	3.7201	0.455695	0.0209961	0.00257192
CRC2_057NC		177.181	6.5	1.41745	0.0366857	0.008		CRC2-057T1		171.558	5.31941	0.360347	0.0310065	0.00210044		CRC2_055LT		178.078	3.6791	0.491231	0.02066	0.00275852
CRC2_014NC		123.806	5.07605	0.742837	0.041	0.006		CRC2_056T		121.821	3.41099	0.365464	0.028	0.003		CRC2_052LT		246.168	5.111	0.61588	0.0207622	0.00250187
CRC2_006NC		121.822	5.1132	0.487285	0.0419728	0.00399998		CRC_048T1		147.359	3.99426	0.443806	0.0271055	0.00301173		CRC2_056LT		248.168	5.2153	0.718954	0.0210152	0.00289705
CRC2_007NC		148.935	4.2365	0.446806	0.0284452	0.003		CRC_011T1		176.594	5.47441	0.529782	0.031	0.003		CRC2_057LT		121.821	2.5562	0.426374	0.0209832	0.0035
CRC2_008NA		171.594	5.984	0.481879	0.034873	0.00280825		CRC_017T1		128.787	3.60604	0.386361	0.028	0.003		CRC2_059LT		147.935	3.0065	0.419441	0.020323	0.0028353
CRC2_010NC		118.787	6.567	0.356361	0.0552838	0.003		CRC_020T1		225.123	6.97881	0.472758	0.031	0.0021		CRC2_060LT		176.594	3.7084	0.58276	0.0209996	0.0033
CRC2_017NC		235.123	8.86414	0.643512	0.0377	0.00273692		CRC2_055T		162.365	5.03331	0.340967	0.031	0.0021
CRC2_020NC		167.365	5.877	0.66946	0.0351149	0.004		CRC_022T1		230.098	6.44274	0.483206	0.028	0.0021
CRC2_022NC		300.098	11.2537	0.900294	0.0375	0.003		CRC2_023T1		253.148	8.10074	0.59444	0.032	0.00234819
CRC2_023NC		156.67	4.6731	0.564012	0.0298277	0.0036		CRC2_024T		183.367	3.66734	0.183367	0.02	0.001
CRC2_024NC		178.764	6.732	0.89382	0.0376586	0.005		CRC2_029T1		256.873	7.96306	0.539433	0.031	0.0021
CRC2_029NC		276.792	10.348	1.10717	0.0373855	0.004		CRC2_014T1		113.376	3.17453	0.192739	0.028	0.0017
CRC2_035NC		183.573	6.843	0.550719	0.0372767	0.003		CRC2_016T1		143.443	4.0164	0.0328601	0.028	0.000229081
								CRC2_023T1		260.385	8.07194	0.546809	0.031	0.0021
								CRC2_053T		157.267	3.3026	0.33026	0.021	0.0021
								CRC2_024T		177.181	4.96107	0.531543	0.028	0.003
								CRC2_029T1		143.806	4.45799	0.301993	0.031	0.0021
								CRC2_033T		235.739	5.89348	0.495052	0.025	0.0021
								CRC2_035T1		162.935	4.56218	0.423631	0.028	0.0026
								CRC2_037T1		203.456	6.30714	0.610368	0.031	0.003
								CRC2_038T1		211.835	4.02487	0.211835	0.019	0.001
								CRC2_039T1		176.273	4.93564	0.28819	0.028	0.00163491
								CRC2_040T1		133.227	3.13004	0.219777	0.023494	0.00164964
								CRC2_041T1		210.346	5.52073	0.210346	0.0262459	0.001
								CRC2_042T1		211.67	4.2334	0.444507	0.02	0.0021
								CRC2_043T1		119.47	3.0357	0.15841	0.0254097	0.00132594
								CRC2_044T1		228.48	6.39744	0.44742	0.028	0.00195825
								CRC2_045T1		176.594	5.47441	0.218967	0.031	0.00123995
								CRC2_046T1		128.787	3.21968	0.310194	0.025	0.00240858
								CRC2_047T1		225.123	6.17881	0.36921	0.0274464	0.00164004
								CRC2_049T1		162.365	4.54622	0.23095	0.028	0.00142241

## Sheet: DataFig1B
Sample	count	condition	Gene
NC_SRR4457115	62.9928	NC	TET1
NC_SRR4457116	26.7021	NC	TET1
NC_SRR4457117	25.985	NC	TET1
NC_SRR4457118	7.5926	NC	TET1
NC_SRR4457119	16.9072	NC	TET1
TC_SRR4457120	14.8618	CT	TET1
TC_SRR4457121	55.3042	CT	TET1
TC_SRR4457122	30.4017	CT	TET1
TC_SRR4457123	28.8824	CT	TET1
TC_SRR4457124	12.3342	CT	TET1
LT_SRR4457125	12.6393	LM	TET1
LT_SRR4457126	35.5856	LM	TET1
LT_SRR4457127	14.5044	LM	TET1
LT_SRR4457128	26.4631	LM	TET1
LT_SRR4457129	24.2606	LM	TET1
NC_SRR44571151	162.518	NC	TET2
NC_SRR44571161	141.764	NC	TET2
NC_SRR44571171	222.22	NC	TET2
NC_SRR44571181	194.66	NC	TET2
NC_SRR44571191	199.73	NC	TET2
TC_SRR44571201	234.392	CT	TET2
TC_SRR44571211	278.611	CT	TET2
TC_SRR44571221	218.246	CT	TET2
TC_SRR44571231	164.657	CT	TET2
TC_SRR44571241	330.168	CT	TET2
LT_SRR44571251	69.8674	LM	TET2
LT_SRR44571261	142.642	LM	TET2
LT_SRR44571271	156.416	LM	TET2
LT_SRR44571281	226.956	LM	TET2
LT_SRR44571291	380.67	LM	TET2
NC_SRR44571152	189.136	NC	TET3
NC_SRR44571162	150.877	NC	TET3
NC_SRR44571172	364.936	NC	TET3
NC_SRR44571182	307.255	NC	TET3
NC_SRR44571192	330.987	NC	TET3
TC_SRR44571202	419.044	CT	TET3
TC_SRR44571212	593.53	CT	TET3
TC_SRR44571222	461.294	CT	TET3
TC_SRR44571232	560.477	CT	TET3
TC_SRR44571242	444.284	CT	TET3
LT_SRR44571252	405.432	LM	TET3
LT_SRR44571262	699.513	LM	TET3
LT_SRR44571272	513.062	LM	TET3
LT_SRR44571282	472.162	LM	TET3
LT_SRR44571292	516.753	LM	TET3

## Sheet: DataFig 1C-D
	You are using the XLSTAT trial version.																Symbol Id	Beta	p Value
																	TET2:10023806203	4.437	0.0294623
	XLSTAT 2023.3.1.1416 - Kaplan-Meier analysis - Start time: 19/03/2024 at 15:19:44 / End time: 19/03/2024 at 15:19:45 / Microsoft Excel 16.016731																TET3:10019037945	-3.258	0.0910327
	Time data: Workbook = Data for survival curve.xlsx / Sheet = Sheet1 / Range = Sheet1!$B$4:$B$17 / 13 rows and 1 column																Sample	Name	Time	Status	Prognostic Index	Risk Rank	Risk Group
	Event indicator: Workbook = Data for survival curve.xlsx / Sheet = Sheet1 / Range = Sheet1!$C$4:$C$17 / 13 rows and 1 column																30	GSM711600	1.21287	1	-0.1679	1	1-High Risk
	Censoring indicator: Workbook = Data for survival curve.xlsx / Sheet = Sheet1 / Range = Sheet1!$D$4:$D$17 / 13 rows and 1 column																16	GSM711549	0.865161	1	-0.321	2	1-High Risk
	Confidence interval: Greenwood																1	GSM711488	2.58333	1	-0.3484	3	1-High Risk
	Significance level (%): 5																4	GSM711499	1.58333	1	-0.3699	4	1-High Risk
																	25	GSM711577	1.96851	1	-0.4732	5	1-High Risk
																	2	GSM711493	1.91667	1	-0.49	6	1-High Risk
																	19	GSM711552	0.158795	1	-0.5339	7	1-High Risk
																	32	GSM711606	0.977413	1	-0.5346	8	1-High Risk
	Summary statistics:																20	GSM711553	1.57974	1	-0.615	9	1-High Risk
																	13	GSM711538	2.3655	1	-0.6247	10	1-High Risk
	Total observed	Total failed	Total censored														33	GSM711607	0.459959	1	-0.6381	11	1-High Risk
	140	56	84														10	GSM711531	0.583333	1	-0.6616	12	1-High Risk
																	22	GSM711555	0.930869	1	-0.6674	13	1-High Risk
																	9	GSM711527	1.73699	1	-0.7487	14	1-High Risk
	Kaplan-Meier table:																26	GSM711578	1.24846	1	-0.7571	15	1-High Risk
																	5	GSM711503	4.08333	1	-0.79	16	1-High Risk
	Year	At risk	Failed	Censored	Proportion failed	Survival rate	Survival distribution function	Standard error of the survival function	Lower bound (95%)	Upper bound (95%)							6	GSM711521	0.25	1	-0.8068	17	2-Low Risk
	0	140	16	17	0.114286	0.885714	0.885714	0.0268893	0.833012	0.938416							28	GSM711592	0.383299	1	-0.8074	18	2-Low Risk
	0.5	107	14	14	0.130841	0.869159	0.769826	0.037148	0.697018	0.842635							11	GSM711533	2.62286	1	-0.8097	19	2-Low Risk
	1	79	10	12	0.126582	0.873418	0.67238	0.0433833	0.58735	0.75741							31	GSM711602	3.40862	1	-0.8133	20	2-Low Risk
	1.5	57	8	9	0.140351	0.859649	0.578011	0.0484544	0.483042	0.67298							14	GSM711547	4.12868	1	-0.8335	21	2-Low Risk
	2	40	3	8	0.075	0.925	0.53466	0.0508754	0.434946	0.634374							8	GSM711525	2.27945	1	-0.8718	22	2-Low Risk
	2.5	29	2	7	0.0689655	0.931034	0.497787	0.0536334	0.392668	0.602906							18	GSM711551	0.829569	1	-0.9067	23	2-Low Risk
	3	20	1	6	0.05	0.95	0.472898	0.0564321	0.362293	0.583503							24	GSM711576	1.92471	1	-0.9131	24	2-Low Risk
	3.5	13	1	5	0.0769231	0.923077	0.436521	0.0627293	0.313574	0.559468							7	GSM711522	0.25	1	-1.017	25	2-Low Risk
	4	7	0	3	0.142857	0.857143	0.374161	0.0788939	0.219532	0.52879							12	GSM711537	3.58385	1	-1.0204	26	2-Low Risk
	4.5	3	0	1	0.142857	0.857143	0.374161	0.0788939	0.219532	0.52879							3	GSM711498	1.08333	1	-1.0987	27	2-Low Risk
	5	2	0	1	0.142857	0.857143	0.374161	0.0788939	0.219532	0.52879							15	GSM711548	1.20739	1	-1.3407	28	2-Low Risk
	5.5	1	0	1	0.142857	0.857143	0.374161	0.0788939	0.219532	0.52879							21	GSM711554	0.709103	1	-1.4045	29	2-Low Risk
	6	0	0	0	0.142857	0.857143	0.374161	0.0788939	0.219532	0.52879							27	GSM711591	4.23272	1	-1.4778	30	2-Low Risk
																	17	GSM711550	3.93429	1	-1.8024	31	2-Low Risk
																	29	GSM711597	1.04038	1	-2.1427	32	2-Low Risk
	Mean survival time:																23	GSM711573	5.88364	1	-2.272	33	2-Low Risk
																Summary Result
															Biomarker	TET2, TET3
															Database	Colon - Loboda Yeatman Colon GSE28722
															Genes	2
															CI	0.578748
															Log.Rank	0.109282
															Hazard.Ratio	1.82795
															C.I.Hazard.Ratio	[0.8649495312667 - 3.86312821255476]
															pHR	0.114119
															Correlation	0.165674
															Significant.Genes	1
															Marginal.Genes	2
															Cox.Interesting	TET2, TET3
															DEG	1
															DEG.Interesting	TET2
															Notes	Hazard Ratio was estimated by fitting a CoxPH using risk group as covariate.
																Symbol	p DEG
															1	TET2	0.00033267
															2	TET3	0.965127

## Sheet: DataFig 4C
Sample	count	condition	Gene
NC_SRR4457115	1.65727	NC	SALL4
NC_SRR4457116	5.05689	NC	SALL4
NC_SRR4457117	8.14551	NC	SALL4
NC_SRR4457118	1.38657	NC	SALL4
NC_SRR4457119	0.5	NC	SALL4
TC_SRR4457120	41.5337	CT	SALL4
TC_SRR4457121	88.0231	CT	SALL4
TC_SRR4457122	222.08	CT	SALL4
TC_SRR4457123	51.8951	CT	SALL4
TC_SRR4457124	11.4889	CT	SALL4
LT_SRR4457125	10.038	LM	SALL4
LT_SRR4457126	41.883	LM	SALL4
LT_SRR4457127	104.133	LM	SALL4
LT_SRR4457128	34.3962	LM	SALL4
LT_SRR4457129	13.4603	LM	SALL4
NC_SRR44571151	455.308	NC	ZNF770
NC_SRR44571161	196.446	NC	ZNF770
NC_SRR44571171	240.059	NC	ZNF770
NC_SRR44571181	380.841	NC	ZNF770
NC_SRR44571191	340.363	NC	ZNF770
TC_SRR44571201	479.568	CT	ZNF770
TC_SRR44571211	557.539	CT	ZNF770
TC_SRR44571221	509.596	CT	ZNF770
TC_SRR44571231	456.919	CT	ZNF770
TC_SRR44571241	1045.3	CT	ZNF770
LT_SRR44571251	276.235	LM	ZNF770
LT_SRR44571261	361.252	LM	ZNF770
LT_SRR44571271	381.42	LM	ZNF770
LT_SRR44571281	640.922	LM	ZNF770
LT_SRR44571291	629.076	LM	ZNF770
NC_SRR44571152	473.825	NC	ZNF121
NC_SRR44571162	391.253	NC	ZNF121
NC_SRR44571172	512.749	NC	ZNF121
NC_SRR44571182	471.271	NC	ZNF121
NC_SRR44571192	444.665	NC	ZNF121
TC_SRR44571202	859.13	CT	ZNF121
TC_SRR44571212	923.173	CT	ZNF121
TC_SRR44571222	687.473	CT	ZNF121
TC_SRR44571232	1181.82	CT	ZNF121
TC_SRR44571242	790.859	CT	ZNF121
LT_SRR44571252	722.788	LM	ZNF121
LT_SRR44571262	1154.73	LM	ZNF121
LT_SRR44571272	856.637	LM	ZNF121
LT_SRR44571282	1274.13	LM	ZNF121
LT_SRR44571292	1944.55	LM	ZNF121
NC_SRR44571153	64.15	NC	PAX5
NC_SRR44571163	270.496	NC	PAX5
NC_SRR44571173	40.0018	NC	PAX5
NC_SRR44571183	8.47917	NC	PAX5
NC_SRR44571193	88.3955	NC	PAX5
TC_SRR44571203	5.62921	CT	PAX5
TC_SRR44571213	2.95392	CT	PAX5
TC_SRR44571223	153.842	CT	PAX5
TC_SRR44571233	1.26709	CT	PAX5
TC_SRR44571243	14.8702	CT	PAX5
LT_SRR44571253	10.9051	LM	PAX5
LT_SRR44571263	8.59668	LM	PAX5
LT_SRR44571273	83.5929	LM	PAX5
LT_SRR44571283	3.38479	LM	PAX5
LT_SRR44571293	4.82011	LM	PAX5

## Sheet: DataFigS4B
	Expt1						Expt2						Expt3
	Sample	TET1 2^-ddCt	TET2 2^-ddCt	TET3 2^-ddCt			Sample	TET1 2^-ddCt	TET2 2^-ddCt	TET3 2^-ddCt			Sample	TET1 2^-ddCt	TET2 2^-ddCt	TET3 2^-ddCt
	SW480 WT	1	1	1			SW480 WT	1	1	1			SW480 WT	1	1	1
	SW480 6F9 KO	0.329116	0.188156	0.300756			SW480 6F9 KO	0.259415	0.160428	0.385998			SW480 6F9 KO	0.431271	0.151424	0.23871
	SW480 22G14 KO	0.33371	0.128812	0.245421			SW480 22G14 KO	0.313528	0.163421	0.382447			SW480 22G14 KO	0.597358	0.167628	0.249423
								TET1	TET2	TET3
		Average TET1	Average TET2	Average TET3			SW480 WT	1	1	1
	SW480 WT	1	1	1				1	1	1
	SW480 6F9 KO	0.339934	0.166669	0.308488				1	1	1
	SW480 22G14 KO	0.414865	0.153287	0.292431			SW480 6F9 KO	0.329116	0.188156	0.300756
								0.259415	0.160428	0.385998
								0.431271	0.151424	0.23871
							SW480 22G14 KO	0.33371	0.128812	0.245421
								0.313528	0.163421	0.382447
		SD TET1	SD TET2	SD TET3				0.597358	0.167628	0.249423
	SW480 WT	0	0	0
	SW480 6F9 KO	0.0864373	0.0191447	0.0739478
	SW480 22G14 KO	0.158365	0.0213003	0.0779825
							SW480 WT vs 6F9	9.43978e-05	9.27458e-08	4.25035e-05
								***	***	***
							SW480 WT vs 22G14	0.00153076	1.33312e-07	4.78805e-05
								**	***	***
								-	-	-

## Sheet: DataFigS4D
TET activity
				Specific Calculation				Normalised to WT
	Sample	Mean	Simple Calc.	5hmc product	TET Activity		Ave	Relative to WT
	SW480 WT Nuc1	0.294	0.847222	0.164527	0.914038		0.965019	1.00002
	SW480 WT Nuc2	0.311	0.942	0.1829	1.016
	SW480 2I7 Nuc1	0.1665	0.139	0.027	0.15		0.267	0.276684
	SW480 2I7 Nuc2	0.2055	0.356	0.069	0.384
	SW480 6B12 Nuc1	0.246	0.581	0.1127	0.626		0.5585	0.572821
	SW480 6B12 Nuc3	0.2235	0.456	0.0885	0.491
	SW480 217 = TKO for TET1, TET2, TET3
	SW480 6B12 = TKO for TET1, TET2, TET3

## Sheet: DataFigS4E
Dotblot quant		5hmC	2 technical replicates x 4 biological replicates											5mC	3 technical replicates x 4 biological replicates										Methylene Blue
		Area	Mean	Min	Max	IntDen	RawIntDen		Sample	Total				Area	Mean	Min	Max	IntDen	RawIntDen		Sample	Total				Area	Mean	Min	Max	IntDen	RawIntDen		Sample	Total
	1	2644	25437	0	41865	6.72554e+07	67255435		SW480 WT 1	88160476			1	2552.9	15834.5	0	26497	4.0424e+07	40409771		SW480 WT 1	61457900			1	2561	8677.86	0	13135	22223999	22223999		SW480 WT 1	39362618
	2	2644	7906.6	932	14712	2.0905e+07	20905041						2	2552.9	6543.22	896	10365	1.67042e+07	16698291						2	2561	4178.77	0	8931	10701826	10701826
	3	2644	6586.17	392	11094	1.74138e+07	17413841		SW480 2I7 1	19830569			3	2552.9	1704.48	46	3791	4.35137e+06	4349838						3	2561	2513.39	0	5713	6436793	6436793
	4	2644	914.042	6	2992	2.41673e+06	2416728						4	2552.9	12110.7	1816	17454	3.09174e+07	30906550		SW480 2I7 1	50128516			4	2561	6818.18	0	10739	17461359	17461359		SW480 2I7 1	32276996
	5	2644	8328.29	236	17617	2.202e+07	22019988		SW480 6B12 1	25003706			5	2552.9	5541.1	995	8601	1.41459e+07	14140883						5	2561	3689.92	0	8370	9449881	9449881
	6	2644	1128.49	0	2985	2.98372e+06	2983718						6	2552.9	1991.02	85	3614	5.08287e+06	5081083						6	2561	2095.18	0	5540	5365756	5365756
	7	2644	22652.5	2875	43773	5.98933e+07	59893261		SW480 WT 2	86640693			7	2552.9	13859.1	1582	23361	3.5381e+07	35368543		SW480 6B12 1	56358362			7	2561	8352.51	1101	12741	21390786	21390786		SW480 6B12 1	39066056
	8	2644	10116.3	996	19575	2.67474e+07	26747432						8	2552.9	6044.91	512	9457	1.5432e+07	15426612						8	2561	4664.63	0	8153	11946124	11946124
	9	2644	16991.4	1119	29622	4.49251e+07	44925132		SW480 2I7 2	60094609			9	2552.9	2179.94	422	3946	5.56517e+06	5563207						9	2561	2237.07	0	4942	5729146	5729146
	10	2644	5737.32	466	11248	1.51695e+07	15169477						10	2552.9	16795	3018	26913	4.2876e+07	42860917		SW480 WT 2	68927558			10	2561	7970.07	0	12102	20411338	20411338		SW480 WT 2	40552731
	11	2644	10828.1	888	19207	2.86294e+07	28629368		SW480 6B12 2	34753023			11	2552.9	7853	1420	13907	2.00479e+07	20040863						11	2561	5327.58	0	9170	13643936	13643936
	12	2644	2316.06	334	4404	6.12366e+06	6123655						12	2552.9	2361.2	166	4501	6.0279e+06	6025778						12	2561	2537.08	0	5425	6497457	6497457
	13	2644	23551.5	0	43631	6.22702e+07	62270169		SW480 WT 3	89723846			13	2552.9	26403.9	4562	36119	6.74065e+07	67382808		SW480 2I7 2	124178297			13	2561	9471.48	501	12878	24256461	24256461		SW480 2I7 2	53050824
	14	2644	10383.4	569	18478	2.74537e+07	27453677						14	2552.9	14964.5	1972	22306	3.82029e+07	38189431						14	2561	7276.59	0	10894	18635347	18635347
	15	2644	8924.76	721	14119	2.35971e+07	23597071		SW480 2I7 3	31695816			15	2552.9	7290.77	1358	12212	1.86126e+07	18606058						15	2561	3966.82	0	7984	10159016	10159016
	16	2644	3063.07	91	5921	8.09875e+06	8098745						16	2552.9	19185.5	3949	28388	4.89785e+07	48961284		SW480 6B12 2	76205565			16	2561	8754.31	0	12571	22419774	22419774		SW480 6B12 2	40438101
	17	2644	9683.46	146	16235	2.56031e+07	25603066		SW480 6B12 3	31655784			17	2552.9	7591.32	1312	12129	1.93799e+07	19373046						17	2561	4573.49	0	8778	11712720	11712720
	18	2644	2289.23	225	5008	6.05272e+06	6052718						18	2552.9	3084.34	390	5850	7.87401e+06	7871235						18	2561	2462.17	0	5963	6305607	6305607
	19	2644	27728.5	371	51230	7.33141e+07	73314148		SW480 WT 4	104127358			19	2552.9	18000.7	2162	28009	4.5954e+07	45937797		SW480 WT 3	72653223			19	2561	8313.68	0	12082	21291326	21291326		SW480 WT 3	38882498
	20	2644	11654	253	21450	3.08132e+07	30813210						20	2552.9	8226.51	1875	14665	2.10014e+07	20994051						20	2561	4654.28	0	8748	11919616	11919616
	21	2644	7439.89	180	12831	1.96711e+07	19671076		SW480 2I7 4	23560842			21	2552.9	2241.92	196	4442	5.72339e+06	5721375						21	2561	2214.59	0	5591	5671556	5671556
	22	2644	1471.17	5	2805	3.88977e+06	3889766						22	2552.9	14994.8	2018	20072	3.82802e+07	38266674		SW480 2I7 3	63438839			22	2561	8320.36	0	11574	21308444	21308444		SW480 2I7 3	39969902
	23	2644	7528.98	282	13733	1.99066e+07	19906625		SW480 6B12 4	24174076			23	2552.9	7656.97	816	11551	1.95475e+07	19540589						23	2561	5317.84	0	8589	13618987	13618987
	24	2644	1614.01	0	3454	4.26745e+06	4267451						24	2552.9	2206.73	422	4135	5.63356e+06	5631576						24	2561	1968.95	0	4948	5042471	5042471
													25	2552.9	15343.7	472	22376	3.91708e+07	39157054		SW480 6B12 3	63011745			25	2561	8532.35	0	11833	21851352	21851352		SW480 6B12 3	39332072
													26	2552.9	7366.44	892	12495	1.88058e+07	18799165						26	2561	4592.16	0	7688	11760530	11760530
													27	2552.9	1981.01	0	4205	5.05731e+06	5055526						27	2561	2233.58	0	5060	5720190	5720190
													28	2552.9	18238	481	26925	4.65598e+07	46543401		SW480 WT 4	72142863			28	2561	10262.1	0	13483	26281217	26281217		SW480 WT 4	47878316
													29	2552.9	8621.01	860	12696	2.20086e+07	22000826						29	2561	5705.99	0	10006	14613033	14613033
													30	2552.9	1410.12	0	3725	3.5999e+06	3598636						30	2561	2727.09	0	5820	6984066	6984066
													31	2552.9	10807.2	351	16972	2.75898e+07	27580062		SW480 2I7 4	43370232			31	2561	7945.85	0	11327	20349309	20349309		SW480 2I7 4	37608478
													32	2552.9	5240.68	543	8598	1.33789e+07	13374205						32	2561	4463.05	0	9364	11429869	11429869
													33	2552.9	946.695	0	4135	2.41682e+06	2415965						33	2561	2276.18	0	5011	5829300	5829300
													34	2552.9	12906.8	2524	19371	3.29498e+07	32938188		SW480 6B12 4	51286148			34	2561	7769.15	778	16205	19896786	19896786		SW480 6B12 4	37970314
													35	2552.9	5971.31	279	9995	1.52442e+07	15238791						35	2561	4544.94	0	8057	11639585	11639585
													36	2552.9	1218.33	0	3018	3.11026e+06	3109169						36	2561	2512.28	0	8564	6433943	6433943
